# Supplementary material for: UGbS-Flex, a novel bioinformatics pipeline for imputation-free SNP discovery in polyploids without a reference genome: finger millet as a case study
Source: BMC Plant Biol. 2018 Jun 15;18:117. doi: 10.1186/s12870-018-1316-3 (PMC6003085; doi:10.1186/s12870-018-1316-3)
Supplement: Supplementary file 3 — Table S1A. Summary statistics obtained for each of the three enzyme combinations for subsets of reads; Entries are grouped by read number. Table S1B. Summary statistics obtained for each of the three enzyme combinations for subsets of reads; Entries are grouped by enzyme combination. (XLSX 29 kb) [file 12870_2018_1316_MOESM3_ESM.xlsx]

## Sheet: By Read Number
Table S1A: Summary statistics obtained for each of the three enzyme combinations for subsets of reads; Entries are grouped by read number
Enzymes	Samples	Number of raw read pairs	Extracted read pair number	Extraction percentage	Number of overlapping read pairs	Number of non-overlapping read pairs	Percentage of non-overlapping read pairs	Number of reads used in Ustacks (after removal of short reads)	Number of clusters identified in each sample by UStacks	Number of GBS reference tags common to all three accessions based on Cstacks method	Number of GBS reference tags common to all three accessions based on ASustacks method	Number of polymorphic GBS reference tags based on Cstacks method	Number of polymorphic GBS reference tags based on ASustacks method	Number of polymorphic SNPs (A/B only) based on Cstacks method	Number of polymorphic SNPs (A/B only) based on ASustacks method	Average depth for Polymorphic SNPs based on Cstacks method	Average depth for Polymorphic SNPs based on ASustacks method
PstI/NdeI	KNE	6647185	200000	3.00879	28295	171705	0.858525	199033	21963	5278	5361	279	282	285	290	11.5193	11.5655
PstI/NdeI	MD20	4269463	200000	4.68443	12989	187011	0.935055	199417	18234							10.5439	10.5655
PstI/NdeI	Okhale	5851494	200000	3.41793	24012	175988	0.87994	198880	21511							11.9719	11.9138
PstI/MspI	KNE	5720433	200000	3.49624	40049	159951	0.799755	193662	25453	2233	2283	1	5	1	5	10	18
PstI/MspI	MD20	5418738	200000	3.6909	18755	181245	0.906225	199953	20962							11	18.75
PstI/MspI	Okhale	7738023	200000	2.58464	30314	169686	0.84843	196430	24614							9	16
PstI/MspI + ApeKI	KNE	3466582	200000	5.76937	34226	165774	0.82887	191236	13291	1181	1220	2	3	2	3	9	9
PstI/MspI + ApeKI	MD20	4474070	200000	4.4702	17879	182121	0.910605	197964	12312							8.5	8.5
PstI/MspI + ApeKI	Okhale	5586989	200000	3.57975	28614	171386	0.85693	194816	14886							9.5	9.5
PstI/NdeI	KNE	6647185	500000	7.52198	72935	427065	0.85413	497412	32818	9487	9749	2069	2128	2096	2169	18.9308	19.0152
PstI/NdeI	MD20	4269463	500000	11.7111	33151	466849	0.933698	498355	27597							17.1116	17.136
PstI/NdeI	Okhale	5851494	500000	8.54483	62145	437855	0.87571	497007	31066							20.5406	20.6593
PstI/MspI	KNE	5720433	500000	8.7406	101577	398423	0.796846	482488	57255	12219	12385	671	678	680	690	10.9191	12.429
PstI/MspI	MD20	5418738	500000	9.22724	49079	450921	0.901842	499879	44848							11.1706	12.7377
PstI/MspI	Okhale	7738023	500000	6.4616	77586	422414	0.844828	489972	53043							12.1824	13.2478
PstI/MspI + ApeKI	KNE	3466582	500000	14.4234	88912	411088	0.822176	476697	32311	6382	6494	531	539	537	550	11.175	12.8945
PstI/MspI + ApeKI	MD20	4474070	500000	11.1755	45976	454024	0.908048	494609	24319							14.0242	15.8127
PstI/MspI + ApeKI	Okhale	5586989	500000	8.94936	73922	426078	0.852156	486108	31879							12.9702	14.2491
PstI/NdeI	KNE	6647185	1000000	15.044	148126	851874	0.851874	994693	39406	11498	12392	2919	3232	2966	3305	30.8078	32.2784
PstI/NdeI	MD20	4269463	1000000	23.4221	68176	931824	0.931824	996599	35218							27.8034	28.6569
PstI/NdeI	Okhale	5851494	1000000	17.0897	127154	872846	0.872846	993768	37551							33.2454	34.7552
PstI/MspI	KNE	5720433	1000000	17.4812	206050	793950	0.79395	963440	83082	21756	22191	4339	4440	4389	4515	14.8865	15.1991
PstI/MspI	MD20	5418738	1000000	18.4545	101222	898778	0.898778	999761	64382							15.344	15.637
PstI/MspI	Okhale	7738023	1000000	12.9232	156996	843004	0.843004	979282	73903							16.9061	17.2104
PstI/MspI + ApeKI	KNE	3466582	1000000	28.8469	182047	817953	0.817953	951050	50189	11990	12249	2443	2475	2468	2509	16.4801	16.57
PstI/MspI + ApeKI	MD20	4474070	1000000	22.351	95042	904958	0.904958	988594	37619							20.7751	20.9
PstI/MspI + ApeKI	Okhale	5586989	1000000	17.8987	151519	848481	0.848481	971363	45829							19.4907	19.65
PstI/NdeI	KNE	6647185	2000000	30.0879	299673	1700327	0.850163	1989177	45721	10858	14533	2860	4125	2932	4243	46.1429	56.0577
PstI/NdeI	MD20	4269463	2000000	46.8443	135228	1864772	0.932386	1993154	43715							41.9703	49.6316
PstI/NdeI	Okhale	5851494	2000000	34.1793	257470	1742530	0.871265	1987418	44240							49.0495	60.3019
PstI/MspI	KNE	5720433	2000000	34.9624	414275	1585725	0.792863	1926003	106401	26967	28589	7456	7971	7561	8134	24.4204	24.6732
PstI/MspI	MD20	5418738	2000000	36.909	203088	1796912	0.898456	1999514	82051							24.4294	24.7958
PstI/MspI	Okhale	7738023	2000000	25.8464	318330	1681670	0.840835	1957034	94659							27.077	27.502
PstI/MspI + ApeKI	KNE	3466582	2000000	57.6937	365600	1634400	0.8172	1903093	76020	15598	16680	3853	4172	3929	4268	27.4607	27.925
PstI/MspI + ApeKI	MD20	4474070	2000000	44.702	188575	1811425	0.905713	1977434	57895							30.0008	31.6019
PstI/MspI + ApeKI	Okhale	5586989	2000000	35.7975	304798	1695202	0.847601	1942350	62763							31.8911	32.8327
PstI/NdeI	KNE	6647185	3000000	45.1319	447987	2552013	0.850671	2984066	49942	9141	15580	2396	4552	2483	4710	51.905	79.2108
PstI/NdeI	MD20	4269463	3000000	70.2664	203037	2796963	0.932321	2989729	49627							47.4938	70.0584
PstI/NdeI	Okhale	5851494	3000000	51.269	386368	2613632	0.871211	2980968	49072							53.8027	84.9633
PstI/MspI	KNE	5720433	3000000	52.4436	621439	2378561	0.792854	2890026	120066	27406	31168	8009	9307	8132	9495	33.1786	34.5306
PstI/MspI	MD20	5418738	3000000	55.3634	306895	2693105	0.897702	2999224	92485							32.5755	34.2946
PstI/MspI	Okhale	7738023	3000000	38.7696	474070	2525930	0.841977	2937143	107495							36.1621	38.1427
PstI/MspI + ApeKI	KNE	3466582	3000000	86.5406	546942	2453058	0.817686	2856499	103004	16092	18658	4019	4841	4106	4962	38.4347	39.8257
PstI/MspI + ApeKI	MD20	4474070	3000000	67.053	284454	2715546	0.905182	2965998	78399							37.7949	43.1943
PstI/MspI + ApeKI	Okhale	5586989	3000000	53.6962	457428	2542572	0.847524	2913493	78842							42.621	45.8013

## Sheet: By Enzyme Combination
Table S1B: Summary statistics obtained for each of the three enzyme combinations for subsets of reads; Entries are grouped by enzyme combination
										Number and percentage of GBS reference tags				Number of polymorphic GBS reference tags		Number of polymorphic SNPs (A/B only)
										Cstacks method		ASustacks method		Cstacks method	ASustacks method	Cstacks method	ASustacks method	Cstacks method	ASustacks method
Enzymes	Samples	Number of raw read pairs	Extracted read pair number	Extraction percentage	Number of overlapping read pairs	Number of non-overlapping read pairs	Percentage of non-overlapping read pairs	Number of reads used in Ustacks (after removal of short reads)	Number of clusters identified in each sample by UStacks	Number of GBS reference tags common to all three accessions	Percentage of tags for different read numbers relative to number of tags at 3 M reads	Number of GBS reference tags common to all three accessions	Percentage of tags for different read numbers relative to number of tags at 3 M reads	Number of polymorphic GBS reference tags based on Cstacks method	Number of polymorphic GBS reference tags based on ASustacks method	Number of polymorphic SNPs based on Cstacks method	Number of polymorphic SNPs based on ASustacks method	Average depth for Polymorphic SNPs based on Cstacks method	Average depth for Polymorphic SNPs based on ASustacks method
PstI/NdeI	KNE 796	6647185	200000	3.00879	28295	171705	0.858525	199033	21963	5278	0.577399	5361	0.344095	279	282	285	290	11.5193	11.5655
PstI/NdeI	MD-20	4269463	200000	4.68443	12989	187011	0.935055	199417	18234									10.5439	10.5655
PstI/NdeI	Okhale-1	5851494	200000	3.41793	24012	175988	0.87994	198880	21511									11.9719	11.9138
PstI/NdeI	KNE 796	6647185	500000	7.52198	72935	427065	0.85413	497412	32818	9487	1.03785	9749	0.625738	2069	2128	2096	2169	18.9308	19.0152
PstI/NdeI	MD-20	4269463	500000	11.7111	33151	466849	0.933698	498355	27597									17.1116	17.136
PstI/NdeI	Okhale-1	5851494	500000	8.54483	62145	437855	0.87571	497007	31066									20.5406	20.6593
PstI/NdeI	KNE 796	6647185	1000000	15.044	148126	851874	0.851874	994693	39406	11498	1.25785	12392	0.795379	2919	3232	2966	3305	30.8078	32.2784
PstI/NdeI	MD-20	4269463	1000000	23.4221	68176	931824	0.931824	996599	35218									27.8034	28.6569
PstI/NdeI	Okhale-1	5851494	1000000	17.0897	127154	872846	0.872846	993768	37551									33.2454	34.7552
PstI/NdeI	KNE 796	6647185	2000000	30.0879	299673	1700327	0.850163	1989177	45721	10858	1.18784	14533	0.932798	2860	4125	2932	4243	46.1429	56.0577
PstI/NdeI	MD-20	4269463	2000000	46.8443	135228	1864772	0.932386	1993154	43715									41.9703	49.6316
PstI/NdeI	Okhale-1	5851494	2000000	34.1793	257470	1742530	0.871265	1987418	44240									49.0495	60.3019
PstI/NdeI	KNE 796	6647185	3000000	45.1319	447987	2552013	0.850671	2984066	49942	9141	1	15580	1	2396	4552	2483	4710	51.905	79.2108
PstI/NdeI	MD-20	4269463	3000000	70.2664	203037	2796963	0.932321	2989729	49627									47.4938	70.0584
PstI/NdeI	Okhale-1	5851494	3000000	51.269	386368	2613632	0.871211	2980968	49072									53.8027	84.9633
PstI/MspI	KNE 796	5720433	200000	3.49624	40049	159951	0.799755	193662	25453	2233	0.0814785	2283	0.0732482	1	5	1	5	10	18
PstI/MspI	MD-20	5418738	200000	3.6909	18755	181245	0.906225	199953	20962									11	18.75
PstI/MspI	Okhale-1	7738023	200000	2.58464	30314	169686	0.84843	196430	24614									9	16
PstI/MspI	KNE 796	5720433	500000	8.7406	101577	398423	0.796846	482488	57255	12219	0.445851	12385	0.397363	671	678	680	690	10.9191	12.429
PstI/MspI	MD-20	5418738	500000	9.22724	49079	450921	0.901842	499879	44848									11.1706	12.7377
PstI/MspI	Okhale-1	7738023	500000	6.4616	77586	422414	0.844828	489972	53043									12.1824	13.2478
PstI/MspI	KNE 796	5720433	1000000	17.4812	206050	793950	0.79395	963440	83082	21756	0.793841	22191	0.71198	4339	4440	4389	4515	14.8865	15.1991
PstI/MspI	MD-20	5418738	1000000	18.4545	101222	898778	0.898778	999761	64382									15.344	15.637
PstI/MspI	Okhale-1	7738023	1000000	12.9232	156996	843004	0.843004	979282	73903									16.9061	17.2104
PstI/MspI	KNE 796	5720433	2000000	34.9624	414275	1585725	0.792863	1926003	106401	26967	0.983982	28589	0.917255	7456	7971	7561	8134	24.4204	24.6732
PstI/MspI	MD-20	5418738	2000000	36.909	203088	1796912	0.898456	1999514	82051									24.4294	24.7958
PstI/MspI	Okhale-1	7738023	2000000	25.8464	318330	1681670	0.840835	1957034	94659									27.077	27.502
PstI/MspI	KNE 796	5720433	3000000	52.4436	621439	2378561	0.792854	2890026	120066	27406	1	31168	1	8009	9307	8132	9495	33.1786	34.5306
PstI/MspI	MD-20	5418738	3000000	55.3634	306895	2693105	0.897702	2999224	92485									32.5755	34.2946
PstI/MspI	Okhale-1	7738023	3000000	38.7696	474070	2525930	0.841977	2937143	107495									36.1621	38.1427
PstI/MspI + ApeKI	KNE 796	3466582	200000	5.76937	34226	165774	0.82887	191236	13291	1181	0.0733905	1220	0.0653875	2	3	2	3	9	9
PstI/MspI + ApeKI	MD-20	4474070	200000	4.4702	17879	182121	0.910605	197964	12312									8.5	8.5
PstI/MspI + ApeKI	Okhale-1	5586989	200000	3.57975	28614	171386	0.85693	194816	14886									9.5	9.5
PstI/MspI + ApeKI	KNE 796	3466582	500000	14.4234	88912	411088	0.822176	476697	32311	6382	0.396595	6494	0.348054	531	539	537	550	11.175	12.8945
PstI/MspI + ApeKI	MD-20	4474070	500000	11.1755	45976	454024	0.908048	494609	24319									14.0242	15.8127
PstI/MspI + ApeKI	Okhale-1	5586989	500000	8.94936	73922	426078	0.852156	486108	31879									12.9702	14.2491
PstI/MspI + ApeKI	KNE 796	3466582	1000000	28.8469	182047	817953	0.817953	951050	50189	11990	0.745091	12249	0.656501	2443	2475	2468	2509	16.4801	16.57
PstI/MspI + ApeKI	MD-20	4474070	1000000	22.351	95042	904958	0.904958	988594	37619									20.7751	20.9
PstI/MspI + ApeKI	Okhale-1	5586989	1000000	17.8987	151519	848481	0.848481	971363	45829									19.4907	19.65
PstI/MspI + ApeKI	KNE 796	3466582	2000000	57.6937	365600	1634400	0.8172	1903093	76020	15598	0.969302	16680	0.893986	3853	4172	3929	4268	27.4607	27.925
PstI/MspI + ApeKI	MD-20	4474070	2000000	44.702	188575	1811425	0.905713	1977434	57895									30.0008	31.6019
PstI/MspI + ApeKI	Okhale-1	5586989	2000000	35.7975	304798	1695202	0.847601	1942350	62763									31.8911	32.8327
PstI/MspI + ApeKI	KNE 796	3466582	3000000	86.5406	546942	2453058	0.817686	2856499	103004	16092	1	18658	1	4019	4841	4106	4962	38.4347	39.8257
PstI/MspI + ApeKI	MD-20	4474070	3000000	67.053	284454	2715546	0.905182	2965998	78399									37.7949	43.1943
PstI/MspI + ApeKI	Okhale-1	5586989	3000000	53.6962	457428	2542572	0.847524	2913493	78842									42.621	45.8013
