# Supplementary material for: UGbS-Flex, a novel bioinformatics pipeline for imputation-free SNP discovery in polyploids without a reference genome: finger millet as a case study
Source: BMC Plant Biol. 2018 Jun 15;18:117. doi: 10.1186/s12870-018-1316-3 (PMC6003085; doi:10.1186/s12870-018-1316-3)
Supplement: Supplementary file 7 — Table S4. Comparison of SNPs identified by UGbS-Flex and GBS-SNP-CROP. (XLSX 9 kb) [file 12870_2018_1316_MOESM7_ESM.xlsx]

## Sheet: Sheet1
Table S4: Comparison of SNPs identified by UGbS-Flex and GBS-SNP-CROP
Pipeline	SNP number	Average read depth	Reads with depth≥ 20 (%)	Heterozygote (%)	Homozygote (%)	Ambiguous1 (%)	Missing data (%)
A. No SNP calling or genotyping filters applied
UGbS-Flex	86810	45.66	60.82	12.7	77.93	2.92	6.44
GBS-SNP-CROP-MR012	56598	44.47	52.85	26.19	57.25	-	16.55
B. Depth-based genotyping criteria and population-level SNP calling filters applied
UGbS-Flex	60376	52.49	70.97	13.35	76.07	3.22	7.35
GBS-SNP-CROP-MR012	21318	69.34	99.92	34.51	56.85	-	8.64
UGbS-Flex (same filter conditions as [13])	50139	49.52	73.74	13.35	72.81	3.22	10.61
1 Ambiguous: cannot be scored confidently as homozygote or heterozygote
2 From Melo et al [13]
