# Supplementary material for: UGbS-Flex, a novel bioinformatics pipeline for imputation-free SNP discovery in polyploids without a reference genome: finger millet as a case study
Source: BMC Plant Biol. 2018 Jun 15;18:117. doi: 10.1186/s12870-018-1316-3 (PMC6003085; doi:10.1186/s12870-018-1316-3)
Supplement: Supplementary file 8 — Table S5. Genotypic data for the MD-20 x Okhale-1 population. (XLSX 2444 kb) [file 12870_2018_1316_MOESM8_ESM.xlsx]

## Sheet: 1A
Table S5: Genotypic data
Marker name synonym used in map construction	Marker (GBS tag) name	Distance (cM)	Bin No.	No. of E. indica acc. In which GBS tag is present		1	2	3	4	5	6	8	9	10	11	12	13	15	16	17	18	19	20	21	22	23	24	25	26	28	29	30	31	32	33	34	35	36	40	41	42	43	44	45	46	47	48	49	50
A1_293	25904_77	0	1	0		-	B	A	B	A	H	A	B	B	B	H	B	A	H	B	H	B	A	A	A	H	H	-	B	H	A	A	H	B	H	-	H	-	A	H	B	-	A	H	-	A	H	H	A
A1_307	49035_83	2	1	2		H	B	A	B	A	A	-	B	B	B	H	B	A	A	B	H	B	A	A	A	H	H	-	B	H	A	A	H	B	H	H	H	H	A	H	B	B	A	H	B	A	H	H	A
A1_321	31476_80	2	1	1		H	B	A	B	A	A	-	B	B	B	H	B	A	D	B	H	B	A	A	A	H	H	-	B	H	A	A	H	B	H	H	H	H	A	H	B	B	A	H	B	A	H	H	A
A1_92	28519_103	2.5	1	3		H	B	A	B	A	A	A	B	B	B	H	B	A	H	B	H	B	A	D	A	H	H	A	B	H	A	A	H	B	H	H	H	H	A	H	B	C	A	H	B	A	H	H	A
A1_39	586_84	2.9	1	3		H	B	A	B	A	A	A	B	B	B	H	B	A	H	B	H	B	A	A	A	H	H	A	B	H	A	A	H	B	H	H	H	H	A	-	B	C	A	H	B	A	H	H	A
A1_81	17026_89	3.3	1	3		H	B	A	B	A	A	-	B	B	B	H	B	A	H	B	H	B	A	D	A	H	H	A	B	H	A	A	H	B	H	H	H	H	A	H	B	C	A	H	B	A	H	H	A
A1_50	7103_91	4.1	2	3		H	B	A	B	A	A	A	B	B	B	H	B	A	H	B	H	B	A	A	A	H	H	A	B	H	A	A	H	B	H	H	H	H	A	H	B	C	A	H	B	A	H	H	A
A1_258	8514_65	4.9	2	2		H	B	A	B	A	A	-	B	B	B	H	B	A	H	B	H	B	A	H	A	H	H	A	B	H	A	A	C	-	H	H	H	H	A	H	B	H	A	H	B	A	A	C	A
A1_71	26089_70	4.9	2	0		H	B	A	B	A	A	A	B	B	B	H	B	A	H	B	H	B	A	H	A	H	H	-	B	H	A	A	H	B	H	H	H	H	A	H	B	B	A	H	B	A	H	C	A
A1_232	41137_83	5.3	3	1		H	B	A	B	A	A	A	B	B	-	H	B	A	H	B	-	B	A	A	A	H	H	A	B	-	A	A	H	B	-	H	H	H	A	-	B	H	A	H	B	-	D	H	A
A1_304	24288_76	5.3	3	1		H	B	-	B	A	A	-	B	B	B	H	B	A	H	B	H	B	A	H	A	H	H	A	B	H	A	-	H	B	H	H	-	H	A	H	B	H	-	H	B	A	H	H	-
A1_140	2576_84	5.7	3	1		H	B	A	B	A	A	-	B	B	B	H	B	A	H	B	H	B	A	D	A	H	H	-	B	H	A	A	H	B	H	H	H	H	A	H	B	B	A	H	B	A	H	H	A
A1_320	2896_73	6.1	4	0		H	B	A	B	A	A	-	B	B	B	D	B	!!A	!!H	B	H	B	A	H	A	H	H	A	-	H	A	A	H	B	H	H	H	H	-	H	-	C	A	H	B	A	H	H	A
A1_94	18474_71	9.1	5	1		H	B	A	H	A	A	H	B	B	B	H	B	H	A	B	H	B	A	A	A	H	H	B	B	H	A	A	H	B	H	H	H	H	A	H	B	C	A	H	B	A	H	H	A
A1_57	33488_84	9.1	5	2		H	B	A	H	A	A	H	B	B	B	H	B	H	A	B	H	B	A	A	A	H	H	B	B	H	A	A	H	B	H	H	H	H	A	!!H	B	C	A	H	B	A	H	H	A
A1_289	10965_105	10	6	2		H	B	A	B	A	A	A	B	B	B	H	B	H	A	B	H	B	A	A	A	H	H	A	B	H	A	A	H	B	H	H	H	H	A	B	B	B	A	H	B	A	H	H	A
A1_87	16207_107	10.4	7	3		H	B	A	B	A	A	H	B	B	B	H	B	H	A	B	H	B	A	A	A	H	H	H	B	H	A	A	H	C	H	H	H	H	A	B	B	B	A	H	B	A	H	H	A
A1_37	15318_109	12.2	8	2		H	B	A	B	A	A	A	H	B	B	H	B	H	A	B	H	B	A	A	A	H	H	A	B	H	A	A	H	B	H	H	H	H	A	B	B	C	A	H	B	A	H	H	A
A1_36	14436_83	13.7	9	1		H	B	A	B	A	A	A	A	B	B	H	B	H	A	B	H	B	A	A	A	H	H	A	B	H	A	A	H	B	H	H	H	H	A	B	B	B	A	H	B	A	H	H	A
A1_262	8020_84	14.1	10	0		H	B	A	B	A	A	H	A	B	-	H	B	H	A	B	H	B	A	A	A	H	H	A	B	H	A	A	H	B	H	H	H	H	A	B	B	C	A	H	B	A	H	H	A
A1_56	17916_106	14.1	10	2		H	B	A	B	A	A	A	A	B	B	H	B	H	A	B	H	B	A	A	A	H	H	A	B	H	A	A	H	B	H	H	H	H	A	B	B	H	A	H	B	A	H	H	A
A1_40	16373_89	14.1	10	3		H	B	A	B	A	A	A	A	B	B	H	B	H	A	B	H	B	A	A	A	H	H	A	B	H	A	A	H	B	H	H	H	H	A	B	B	C	A	H	B	A	H	H	A
A1_244	29459_87	14.1	10	1		H	B	A	B	A	A	A	A	B	-	H	!!B	H	A	B	H	B	A	A	A	H	H	A	B	H	A	A	H	C	H	H	H	H	A	B	B	B	A	H	B	A	H	H	A
A1_52	48391_83	14.8	11	1		H	B	A	B	A	A	A	A	B	B	H	H	H	A	B	H	B	A	A	A	H	H	-	B	H	A	A	H	B	H	H	H	H	A	B	B	B	A	H	-	A	H	H	A
A1_51	30934_86	14.8	11	1		H	B	A	B	A	A	A	A	B	B	H	H	H	A	C	H	B	A	A	A	H	H	A	B	H	A	A	H	B	H	H	H	H	A	B	B	C	A	H	B	A	H	-	A
A1_48	2122_78	14.8	11	1		H	B	A	B	A	A	A	A	B	B	H	H	H	A	C	H	B	A	A	A	H	H	A	B	H	A	A	H	B	H	H	H	H	A	B	B	B	A	H	B	A	H	H	A
A1_229	7274_101	14.8	11	1		H	B	A	B	A	A	A	A	B	B	H	H	H	A	B	H	B	A	A	A	H	H	-	B	H	A	A	H	B	H	-	H	H	A	B	B	!!B	A	H	B	A	H	H	A
A1_54	34487_96	16.7	12	2		H	B	A	B	A	A	A	A	B	B	H	H	H	A	B	H	B	A	A	A	H	H	-	B	H	A	A	H	B	H	H	H	H	A	B	B	!C	A	H	B	A	H	H	A
A1_45	35901_106	17.4	13	3		H	B	A	B	A	A	A	A	B	B	H	H	H	A	B	H	B	A	A	A	H	H	A	B	H	A	A	H	B	H	H	H	H	A	B	B	!C	A	H	B	A	H	H	A
A1_234	17298_75	18.1	13	0		H	B	A	B	-	A	A	A	B	B	H	H	H	A	B	H	B	A	A	A	H	H	-	B	H	A	A	H	B	-	H	H	H	A	B	B	H	A	H	B	A	H	H	A
A1_222	29166_85	18.1	13	0		H	B	A	B	A	A	A	A	-	-	H	H	H	A	B	H	-	A	A	A	H	H	-	-	H	A	A	H	B	H	H	H	H	A	B	B	H	A	H	B	A	H	H	A
A1_28	8181_70	23.6	14	1		H	B	A	B	A	A	-	A	H	B	H	H	H	A	H	H	H	A	A	A	D	H	-	B	H	!!A	A	C	B	H	H	H	H	A	H	B	C	A	H	B	A	H	H	A
A1_21	17689_82	26.4	15	0		H	C	A	B	A	A	A	A	B	B	H	H	H	A	-	H	C	A	A	A	H	H	-	B	H	H	A	H	B	H	H	H	H	A	B	B	H	A	H	B	A	H	H	A
A1_23	31598_88	27.3	15	2		H	B	A	B	A	A	A	A	B	B	H	H	H	A	D	H	H	A	A	A	H	H	A	B	H	H	A	H	B	H	H	H	H	A	B	B	H	B	H	B	A	H	H	A
A1_29	20577_66	27.3	16	3		H	B	A	B	A	A	A	A	B	B	H	H	H	A	D	H	H	A	A	A	H	H	A	B	H	H	A	H	B	H	H	H	H	A	B	B	C	H	H	B	A	H	H	A
A1_38	10321_85	30	16	2		H	B	A	B	A	A	A	A	B	B	H	H	H	A	B	H	B	A	A	A	H	H	A	B	H	H	A	H	B	H	H	H	H	A	B	B	H	H	H	B	A	H	H	A
A1_34	33003_85	30.3	16	3		H	B	A	B	A	A	A	A	C	B	H	H	H	A	B	H	B	A	A	A	H	H	A	B	H	H	A	H	B	H	H	H	H	A	B	B	C	H	H	B	A	H	H	A
A1_218	17563_113	30.3	17	3		H	B	A	B	A	A	D	A	B	B	H	H	H	A	B	H	B	A	A	A	-	H	H	B	H	H	A	H	B	H	B	H	H	A	B	B	C	H	H	B	A	H	C	A
A1_242	4322_86	32.8	18	1		H	B	A	B	A	A	A	A	B	B	H	H	H	A	B	H	B	A	A	A	H	H	-	B	-	H	A	H	B	H	H	-	H	A	B	B	H	H	H	B	A	H	H	A
A1_65	22430_79	33.8	19	0		H	B	A	B	A	A	-	A	B	B	H	H	H	A	B	H	B	A	A	A	H	H	A	B	H	H	A	H	B	H	H	H	H	A	B	B	C	H	H	B	A	H	H	A
A1_70	15862_84	33.8	19	1		H	B	A	B	A	A	A	A	B	B	H	H	H	A	B	H	B	A	A	A	H	H	-	B	H	H	A	H	B	H	H	H	H	A	-	B	C	H	H	B	A	H	H	A
A1_35	21892_104	36.4	20	2		H	B	A	B	A	A	A	A	H	B	H	H	H	A	B	H	B	A	A	A	H	H	-	B	H	H	A	H	B	H	H	!!H	H	A	H	!!B	C	H	H	B	A	H	H	A
A1_31	21436_79	38	21	0		H	B	A	B	A	A	A	A	B	B	H	H	H	A	B	H	B	A	A	A	H	H	H	B	H	H	A	H	B	H	C	B	H	A	B	H	C	H	H	B	A	H	H	A
A1_231	3925_81	38	21	3		H	B	-	B	A	A	-	A	B	B	H	H	H	A	B	C	B	A	A	A	H	H	-	B	H	H	-	H	B	H	H	B	H	A	B	H	C	-	H	B	A	H	H	-
A1_217	10262_64	39.5	22	2		H	B	A	B	A	-	A	A	B	B	H	H	H	A	B	H	B	A	A	A	H	H	-	B	H	H	A	H	B	H	C	B	H	A	B	H	B	-	H	B	A	-	H	A
A1_230	32967_108	39.5	22	3		H	B	A	B	A	A	A	A	B	-	H	!!H	H	A	B	H	B	A	D	A	H	H	A	B	H	H	A	H	B	H	C	B	H	A	B	H	C	H	H	B	A	H	H	A
A1_272	15073_80	42.5	23	1		H	B	-	B	A	!!A	A	!!A	B	B	H	B	H	A	B	H	B	A	A	A	H	H	A	B	H	H	-	H	B	H	H	B	H	A	B	H	C	-	H	B	A	H	H	-
A1_186	49958_84	44.2	24	0		H	B	H	B	A	H	-	H	B	B	H	B	H	A	B	H	B	A	A	A	H	H	H	B	H	H	A	H	B	H	H	B	H	D	B	H	H	H	H	B	A	H	H	H
A1_338	22823_65	44.2	24	3		H	B	-	B	A	D	A	H	B	B	D	B	H	A	B	H	!!B	A	A	A	B	H	-	B	H	H	-	-	B	H	H	B	H	A	B	H	H	-	H	B	A	H	H	-
A1_145	78_81	46.2	25	2		H	B	H	B	A	D	-	H	B	B	H	B	H	A	B	H	H	A	A	A	H	H	-	B	H	H	A	D	B	H	H	B	H	A	B	H	C	B	H	B	A	H	H	H
A1_159	36232_77	46.2	25	2		H	B	H	B	A	H	H	H	B	B	H	B	H	A	B	H	H	A	A	A	-	H	B	B	H	H	H	H	B	H	H	B	H	A	B	H	H	B	H	B	A	H	H	H
A1_291	36703_82	46.2	25	3		C	B	-	B	A	H	-	H	B	B	H	B	H	A	B	H	H	A	A	-	H	H	-	B	H	H	-	H	B	H	H	B	H	A	B	H	C	-	H	B	A	H	H	-
A1_248	26462_79	48.3	25	0		H	-	A	B	A	H	A	H	-	B	H	-	H	A	B	H	H	A	A	A	H	H	-	B	H	H	A	H	B	H	H	B	-	A	B	A	C	H	H	B	A	H	H	A
A1_105	30330_83	49.2	25	2		H	B	A	B	A	H	H	H	B	B	H	B	H	A	B	H	H	A	A	A	H	H	-	B	H	-	A	H	!!B	H	H	B	H	A	B	D	H	H	H	-	A	H	H	A
A1_104	10920_85	50.2	26	1		H	B	A	B	A	H	A	H	B	B	H	B	H	A	B	H	H	D	A	A	H	H	A	B	H	H	A	H	H	H	H	!!B	H	A	B	H	H	H	H	B	A	H	H	A
A1_314	25843_78	50.7	27	0		H	-	-	B	A	A	-	H	B	B	H	B	H	A	B	H	H	A	A	A	H	H	-	B	H	H	-	H	H	H	H	H	H	A	B	A	H	-	H	B	A	H	H	-
A1_239	48642_78	50.7	27	0		H	B	A	B	A	H	A	H	B	B	H	B	H	A	-	H	H	!!A	A	A	H	H	-	B	-	-	A	H	H	H	H	H	B	A	B	-	B	-	H	B	A	D	B	A
A1_130	1305_93	51.2	28	2		C	B	A	B	A	H	A	H	B	B	H	B	H	A	B	H	H	H	A	A	H	H	-	B	H	H	A	H	H	H	H	H	H	A	B	D	H	H	H	B	A	H	H	A
A1_113	20595_94	52.9	29	3		H	B	A	B	A	H	A	H	B	B	H	B	H	A	B	H	H	H	A	A	H	!!H	A	B	-	H	A	H	H	!!H	H	H	H	A	B	D	-	H	H	-	A	H	H	A
A1_319	4447_97	54.3	30	2		H	B	A	B	A	H	A	H	B	B	H	B	H	A	B	H	H	H	A	A	H	B	-	B	H	H	-	H	H	B	H	H	H	A	B	H	H	H	H	B	A	H	H	A
A1_72	4441_81	55.1	31	2		H	B	A	C	A	H	A	H	B	B	H	B	H	A	B	H	H	H	A	A	H	B	-	B	H	H	A	H	H	B	H	H	H	A	B	H	H	H	H	B	A	H	H	A
A1_235	28606_76	55.1	31	2		H	B	A	B	A	H	!!A	H	B	B	H	B	H	A	B	!!H	H	H	!!A	A	H	B	A	B	H	-	A	H	-	B	H	-	-	A	B	H	H	H	H	B	A	H	H	A
A1_25	31090_85	56.5	32	1		H	B	A	B	A	D	H	H	B	B	H	B	H	A	B	B	H	H	!D	A	H	B	B	B	H	H	A	H	H	B	H	H	H	A	B	H	H	H	H	B	A	H	H	A
A1_76	49300_82	57	33	0		H	B	A	B	A	H	H	H	B	B	H	B	H	A	B	B	H	H	H	A	H	B	A	B	H	H	A	H	H	B	H	H	H	A	B	D	H	H	H	B	A	H	-	A
A1_107	28336_98	57	33	3		H	B	!!A	B	A	H	H	H	B	B	H	B	H	A	B	B	H	H	H	A	H	B	A	B	H	H	A	H	H	B	H	H	H	A	B	H	H	!!H	H	B	A	H	H	!!A
A1_284	3889_75	59	34	0		H	B	H	B	A	H	H	H	B	B	H	B	H	A	B	B	H	H	H	A	H	B	B	B	H	H	H	H	H	B	H	H	H	A	-	A	H	B	H	-	A	H	H	H
A1_24	43557_86	59	34	3		H	B	H	B	A	H	H	H	B	B	H	B	H	A	B	B	H	H	H	A	H	B	B	B	H	H	H	H	H	B	H	H	-	A	B	D	-	B	H	B	A	H	H	H
A1_214	35867_65	60.6	35	1		H	B	-	B	A	H	B	-	B	B	H	B	H	A	B	B	H	H	H	A	H	B	-	B	H	H	B	H	H	B	B	H	H	A	B	H	H	B	H	-	A	H	H	H
A1_259	31605_74	62.1	36	0		-	B	H	B	A	H	H	H	B	B	H	B	H	-	B	B	-	H	H	A	H	B	-	B	H	-	H	H	H	B	-	H	-	A	B	H	H	B	H	B	A	H	H	H
A1_227	66919_82	62.1	36	0		-	B	H	B	A	H	H	H	B	B	H	B	H	-	B	B	-	H	H	A	H	B	-	B	H	-	H	H	H	B	-	H	-	A	B	H	H	B	H	B	A	H	H	H
A1_22	20985_76	63	36	1		C	B	-	B	A	H	C	H	B	B	H	B	H	A	B	B	H	H	H	A	H	B	A	B	H	H	-	H	H	B	H	H	H	A	B	H	C	B	H	B	D	H	H	-
A1_216	1058_76	63	36	3		C	B	-	B	A	H	C	H	B	B	H	B	H	A	B	B	H	H	H	A	H	B	A	B	H	H	-	H	H	B	C	H	H	A	B	H	H	-	H	B	A	H	H	-
A1_250	14380_84	64.1	36	1		-	B	H	B	A	-	H	H	B	B	H	B	H	A	B	B	H	H	H	A	H	B	A	B	H	-	B	H	H	B	H	H	-	A	B	H	-	B	H	B	A	H	H	H
A1_46	35789_82	64.6	37	0		H	B	H	B	D	H	H	H	B	B	H	B	H	A	B	B	H	H	H	A	H	B	A	B	H	H	B	H	H	B	H	H	H	A	B	H	H	B	!!H	B	A	H	H	H
A1_44	31431_68	65.1	38	0		H	B	!!H	B	A	H	B	H	B	B	H	B	H	A	B	B	H	H	H	A	H	B	-	B	H	-	B	H	H	B	H	H	H	A	B	H	H	!!B	A	B	A	H	H	!!H
A1_114	41005_63	67.1	39	0		H	B	A	B	A	D	H	H	B	B	H	B	H	A	B	B	H	H	H	A	H	B	-	B	D	H	H	H	H	B	H	H	H	A	B	H	H	H	H	B	A	H	H	A
A1_151	21872_79	67.8	39	1		H	B	A	B	A	H	H	H	B	B	H	B	H	A	B	B	H	H	H	A	H	B	-	B	H	-	H	H	H	B	H	H	H	A	B	D	D	H	A	B	A	H	H	A
A1_95	68616_86	67.8	39	0		!!H	B	A	B	A	H	H	H	B	B	H	B	H	A	B	B	H	H	H	A	!!H	B	-	B	H	H	H	H	H	B	H	H	H	A	B	D	B	H	A	B	!!A	H	-	A
A1_200	21287_65	71.8	40	0		A	B	A	B	H	H	C	H	B	B	H	B	H	A	!!H	B	H	H	H	A	A	B	H	B	H	H	H	H	H	B	H	H	H	A	H	D	H	H	A	B	H	H	H	A
A1_318	22920_82	71.8	40	0		A	B	-	B	H	H	H	H	B	B	H	B	H	A	!C	B	H	H	H	A	A	B	-	B	H	H	-	H	H	B	H	H	H	A	B	A	H	-	A	B	H	H	-	-
A1_171	8222_107	71.8	40	3		A	B	A	B	H	H	H	H	B	B	H	B	H	A	!C	B	H	H	H	A	A	B	-	B	D	H	H	H	H	B	H	H	H	A	B	H	H	H	A	B	H	H	H	A
A1_337	32232_73	73.1	41	1		A	B	-	B	H	H	-	H	B	B	H	B	H	A	B	B	H	H	H	A	A	B	-	B	H	H	-	H	H	B	H	H	!!H	A	B	-	H	-	A	H	H	H	H	-
A1_323	5059_69	74.3	42	1		A	B	A	B	B	-	H	H	B	B	H	B	H	A	H	B	H	H	-	A	A	B	-	B	H	H	H	H	H	B	H	H	!C	A	B	H	H	H	A	H	A	H	H	A
A1_241	2028_84	75.7	42	0		A	B	A	B	-	H	-	H	-	B	-	B	H	A	H	B	-	-	-	A	A	B	-	-	H	H	H	H	H	B	-	H	B	A	H	H	H	H	A	A	H	H	H	A
A1_194	18116_80	75.7	42	0		A	B	A	B	B	D	H	H	B	B	H	B	H	A	C	B	H	H	H	A	A	B	-	B	H	H	H	H	H	B	H	H	B	A	B	H	H	H	A	A	H	H	H	A
A1_198	15808_83	76	42	2		A	B	A	B	B	H	H	H	B	B	H	B	H	A	C	B	H	!!H	D	A	A	B	A	B	H	H	H	H	H	B	H	H	B	A	B	H	H	H	A	A	H	H	H	A
A1_134	8301_85	76.8	43	3		A	B	A	C	B	H	H	H	B	B	H	B	H	A	C	B	H	B	H	A	A	B	A	B	H	H	H	H	H	B	H	H	B	A	B	H	H	H	A	A	H	H	H	A
A1_324	6401_82	76.8	43	3		A	B	A	B	B	D	H	H	B	B	H	B	C	A	C	B	H	B	H	A	A	B	A	B	H	H	H	H	H	B	H	H	B	A	B	H	H	H	A	A	H	H	H	A
A1_339	33251_81	76.9	43	0		A	B	A	B	-	D	H	H	B	B	H	B	H	A	H	B	H	B	H	A	A	B	-	B	-	-	H	H	H	B	H	H	B	A	B	H	-	H	A	A	H	H	H	A
A1_309	10651_111	77.2	43	3		A	B	A	C	B	H	H	H	B	-	H	B	H	A	H	B	H	B	H	A	A	H	H	B	H	H	H	H	H	B	H	H	B	A	B	H	H	H	A	A	H	H	H	A
A1_292	18021_104	77.2	43	3		A	B	A	B	B	-	H	H	B	-	H	B	H	A	C	B	H	B	H	A	A	-	H	B	H	H	C	H	B	B	H	H	B	A	B	H	H	H	A	A	H	H	H	A
A1_332	28355_84	77.2	43	0		A	B	A	B	B	-	H	H	B	B	H	B	H	A	C	B	H	B	D	A	A	B	H	B	-	-	H	H	H	B	H	H	B	A	B	H	H	H	A	A	H	H	H	A
A1_138	73028_82	78	43	1		A	B	A	B	B	A	B	H	B	B	H	B	H	A	B	B	H	B	H	A	A	B	H	B	H	H	H	H	H	B	H	H	B	A	B	H	H	H	A	A	H	H	H	A
A1_278	947_74	79	44	0		A	B	A	B	B	D	B	H	B	B	H	B	H	A	C	B	-	B	H	-	A	B	-	B	-	H	B	H	H	B	C	H	B	A	B	H	-	C	A	-	H	H	H	A
A1_246	16098_83	81.5	45	0		A	H	A	C	-	H	B	H	B	C	H	B	H	A	H	B	D	B	A	A	A	B	-	-	H	A	B	H	H	B	C	-	B	A	-	H	H	-	A	A	H	H	H	A
A1_267	15001_107	81.5	45	2		A	H	A	B	B	H	-	H	B	B	H	B	H	A	H	B	-	C	H	A	A	B	-	B	H	-	B	H	H	B	H	H	B	A	B	H	H	B	A	A	H	H	H	A
A1_55	8542_72	82	45_46	1		A	H	A	B	B	H	B	H	B	B	H	B	H	A	H	B	H	B	H	A	A	B	-	B	-	H	B	H	H	B	H	H	B	A	B	H	H	B	A	A	H	H	H	A
A1_268	15561_76	82.8	45_46	2		A	C	A	B	B	H	B	H	B	B	H	B	H	A	-	B	H	B	H	A	A	B	A	B	H	D	B	H	B	B	H	H	B	A	B	H	H	H	A	A	H	H	H	A
A1_311	4564_77	84.3	45_46	3		A	B	A	B	-	-	H	H	B	B	H	B	H	A	H	B	H	B	H	A	A	B	A	B	-	H	H	-	H	-	H	H	-	A	B	H	-	H	A	A	H	H	H	A
A1_296	14108_81	85.1	46	1		A	C	-	B	B	H	-	H	B	C	H	B	H	A	H	B	H	B	H	A	A	B	-	B	H	H	-	H	H	B	H	H	B	A	B	H	H	-	A	A	H	H	H	-
A1_245	72814_83	85.1	46	0		A	C	-	B	B	H	-	H	B	C	H	B	H	A	H	B	H	B	H	A	A	B	-	B	H	H	-	H	H	B	H	H	B	A	B	H	H	-	A	A	H	H	H	-
A1_236	13816_113	86.5	46	2		A	B	A	B	B	D	H	H	B	-	H	B	H	A	B	B	H	B	H	A	A	B	A	B	H	H	H	H	H	B	B	H	B	A	B	H	H	H	A	A	D	H	H	A
A1_297	14130_70	86.5	46	2		A	C	A	B	H	H	H	H	C	H	-	B	H	A	C	C	H	B	D	A	A	B	A	H	H	H	-	H	H	-	H	H	H	A	B	H	H	-	A	A	H	H	H	A
A1_271	18077_109	86.5	46	3		A	H	A	B	B	H	H	H	B	B	H	B	H	A	B	B	H	B	H	A	A	B	A	B	H	H	-	H	H	B	H	H	B	A	B	H	H	H	A	A	H	H	H	A
A1_226	68956_84	86.8	46	1		A	B	-	B	B	H	-	H	B	B	H	B	H	A	H	B	H	B	H	A	A	B	-	B	H	H	-	H	H	B	H	H	B	A	B	H	B	-	A	A	H	H	H	-
A1_228	18056_68	86.8	46	2		A	B	-	B	B	H	-	H	B	B	H	B	H	A	H	B	-	B	H	A	A	B	-	B	H	H	-	H	H	B	H	H	B	A	B	H	-	-	A	A	H	H	H	-
A1_256	25263_74	87.2	46	2		A	H	A	B	B	H	H	H	B	B	H	B	H	A	H	B	H	B	H	A	A	B	-	B	H	H	H	H	H	B	H	H	B	A	B	H	H	H	A	A	H	H	H	A
A1_163	39149_97	87.2	46	3		A	H	A	B	B	H	H	H	B	B	H	B	H	A	H	B	H	B	H	A	A	B	H	B	H	H	H	H	H	B	H	H	B	A	B	H	H	H	A	A	H	H	H	A
A1_255	71916_82	87.2	46	0		A	H	A	B	B	H	H	H	B	B	H	B	H	A	C	B	-	B	D	A	A	B	-	B	H	-	H	H	H	B	H	H	B	A	B	H	H	H	A	A	H	H	H	A
A1_119	5359_81	87.2	46	1		A	H	A	B	B	H	H	H	B	B	H	B	H	A	H	B	H	B	H	A	A	B	A	B	C	H	H	H	H	B	H	H	B	A	B	H	H	H	A	A	H	H	H	A
A1_131	24353_101	87.6	46	2		A	B	A	B	B	H	H	H	B	B	H	B	H	A	H	B	H	B	H	A	A	B	A	B	H	H	H	H	H	B	H	H	B	A	B	H	H	H	A	A	H	H	H	A
A1_270	7763_83	87.6	46	2		A	B	A	C	B	-	H	H	B	B	H	B	H	A	C	-	H	B	H	A	A	B	A	B	H	H	H	H	H	B	H	H	B	A	B	H	H	H	A	A	H	H	H	A
A1_238	16142_75	88.3	46	1		A	B	-	B	B	H	-	H	B	B	H	B	H	A	H	B	H	B	H	A	A	B	-	B	H	H	-	H	H	B	H	H	B	A	B	H	H	-	A	A	H	H	H	-
A1_233	75677_84	88.3	46	0		A	B	-	B	B	H	-	H	B	B	H	B	H	A	H	B	H	B	H	A	A	B	-	B	H	H	-	H	H	B	H	H	B	A	B	H	H	-	A	A	H	H	H	-
A1_66	20805_81	89.7	46	3		A	B	A	B	B	H	H	H	B	B	H	B	H	A	H	B	H	B	H	A	A	B	A	B	H	H	H	H	H	B	H	H	B	A	B	H	H	H	A	A	A	H	H	A
A1_179	20500_84	89.7	46	0		A	B	A	C	B	H	H	H	B	B	H	B	H	A	H	B	H	B	H	A	A	B	-	B	H	H	H	H	H	B	H	H	B	A	B	H	H	H	A	A	H	H	H	A
A1_100	3714_108	90	46	3		A	B	!!A	C	B	H	H	H	B	B	H	B	H	A	C	B	H	B	H	A	A	B	!!A	B	H	H	!!H	H	H	B	C	H	B	A	B	D	H	!!H	A	A	H	H	H	!!A
A1_336	17644_76	92.4	47	0		A	B	H	B	B	H	-	H	B	-	H	B	H	A	H	B	H	B	H	A	A	B	H	B	H	H	!C	H	H	B	H	H	B	A	B	D	H	B	A	A	H	H	H	H
A1_345	74405_83	93.7	47_48	0		A	B	-	B	B	H	H	H	B	B	H	B	H	A	H	B	H	B	H	A	A	B	-	B	H	H	!-	H	H	B	H	H	B	A	B	H	H	-	A	A	H	H	H	-
A1_157	1721_77	93.7	48	3		A	B	H	B	B	H	!!H	H	B	B	H	B	H	A	H	B	H	B	H	A	A	B	H	B	H	H	B	H	H	B	H	H	B	A	B	H	H	B	A	A	H	H	H	H
A1_86	29062_76	95	49	2		A	B	H	H	B	H	B	H	B	B	H	B	H	A	C	B	H	B	H	A	A	B	H	B	H	H	B	H	H	B	H	H	B	A	B	H	H	B	A	A	H	H	H	H
A1_101	24708_103	95.9	49	2		A	!!B	H	H	B	H	B	H	B	B	H	B	H	A	H	B	H	B	H	A	A	B	H	B	H	-	B	H	H	B	H	H	B	A	-	D	H	B	A	A	H	H	H	H
A1_74	24249_77	96.8	50	2		A	H	H	B	B	H	B	H	B	B	H	B	H	A	H	B	H	B	H	A	A	B	H	B	H	H	B	H	H	B	H	H	B	A	B	H	H	B	A	A	H	H	H	H
A1_295	31986_72	96.8	50	2		A	H	-	B	B	H	-	H	B	B	H	B	H	A	H	B	H	B	H	A	A	B	-	B	H	H	B	H	H	B	H	H	B	A	B	H	H	-	A	A	H	H	H	-
A1_88	19916_105	97.3	50	3		A	C	H	B	B	H	B	H	B	B	H	B	H	A	H	B	H	B	H	A	A	B	H	B	H	H	B	H	H	B	H	H	B	A	B	H	H	B	A	A	H	H	H	H
A1_84	1696_74	97.3	50	0		A	H	H	B	B	D	B	H	B	B	H	B	H	A	H	B	H	B	H	A	A	B	H	B	H	H	B	H	H	B	H	H	B	A	B	H	H	B	A	A	H	H	H	H
A1_317	70400_83	97.3	50	1		A	H	H	B	B	H	B	H	B	B	H	B	H	A	H	B	H	B	H	A	A	B	H	B	H	H	B	H	H	B	H	H	B	A	B	D	H	B	A	A	H	H	H	H
A1_356	30570_75	97.3	50	1		A	H	H	B	B	H	B	H	B	B	H	B	H	A	H	B	H	B	H	A	A	B	H	B	H	H	B	H	H	B	H	H	B	A	B	A	H	B	A	A	H	H	H	H
A1_285	24424_68	97.4	50	0		A	-	H	B	-	-	B	H	B	B	H	B	H	A	H	B	H	B	H	A	-	B	-	B	H	H	B	H	H	B	H	H	-	A	C	-	-	-	A	A	H	-	H	H
A1_251	36148_74	98.6	50	1		A	H	H	B	B	H	B	H	B	B	H	B	H	A	H	B	H	B	H	A	A	B	-	B	H	H	B	H	H	B	H	H	B	-	B	H	C	B	A	A	H	H	H	H
A1_223	69824_85	98.6	50	0		A	H	H	B	B	H	B	H	B	B	H	B	H	A	H	B	H	B	H	A	A	B	-	B	H	H	B	H	H	B	H	H	B	-	B	H	C	!!B	A	A	H	H	H	H
A1_3	*PSE333	103.1	51	#N/A		A	H	!!H	B	B	H	!!B	H	B	B	H	B	H	A	H	H	H	B	H	A	A	B	B	B	-	H	!!B	H	H	C	H	H	B	A	B	-	B	H	A	A	H	H	H	!!H
A1_2	*PSE141.1	104.7	52	#N/A		A	H	A	B	B	H	H	H	B	B	H	B	H	A	H	H	H	B	H	A	A	B	B	B	-	H	H	H	H	C	H	H	B	A	!!B	-	B	H	A	A	H	H	H	!-
A1_273	28567_80	108.7	53	3		A	H	A	B	-	H	H	H	B	-	H	B	H	A	H	B	H	B	H	-	A	B	-	B	H	H	H	H	A	-	H	H	-	A	H	H	H	H	A	-	H	H	H	A
A1_329	29162_83	110.1	54	2		A	H	A	B	B	H	H	H	B	B	H	B	H	A	-	B	-	B	-	A	A	B	-	B	H	H	H	H	H	-	H	H	B	A	-	H	H	H	A	A	H	H	H	A
A1_195	5114_104	110.9	55	2		A	H	A	B	B	H	H	H	B	B	H	B	H	A	H	B	H	B	D	A	A	B	H	B	H	H	H	H	H	B	H	H	B	A	H	H	H	H	A	A	H	H	H	A
A1_111	4005_106	111.4	55	1		A	H	A	B	B	H	H	H	B	B	H	B	H	A	H	B	H	B	D	A	A	B	A	B	H	H	H	H	H	B	H	H	B	A	H	H	H	D	A	A	H	H	H	A
A1_184	69334_86	111.4	55	3		A	H	A	B	B	H	H	H	B	B	H	B	H	A	C	B	H	B	H	A	A	B	-	B	H	H	H	H	H	B	H	H	B	A	H	H	H	H	A	A	H	H	H	A
A1_178	20390_92	111.4	55	3		A	C	A	B	B	H	H	H	B	B	H	B	H	A	H	C	H	B	D	A	A	B	A	B	H	H	H	H	H	B	H	H	B	A	H	H	H	H	A	A	H	H	H	A
A1_181	15972_84	111.8	56	0		A	H	A	B	B	H	H	H	B	B	H	B	H	A	H	B	H	B	H	A	A	B	-	B	H	H	H	H	H	B	H	H	B	A	H	H	H	H	A	A	H	H	H	A
A1_182	28495_83	112.3	57	2		A	H	A	B	B	H	H	H	B	B	H	B	H	A	H	B	H	B	H	A	A	B	A	B	H	H	H	H	H	B	H	H	B	A	H	H	H	H	A	A	H	H	H	A
A1_191	24097_85	112.3	57	1		A	C	A	B	B	H	H	H	B	B	H	B	H	A	H	B	H	B	H	A	A	B	-	B	A	H	H	H	H	B	H	H	B	A	H	H	H	H	A	A	H	H	H	A
A1_183	9078_86	112.3	57	0		A	C	A	B	B	H	H	H	B	B	H	B	H	A	H	B	H	B	H	A	A	B	A	B	H	D	H	H	H	C	H	H	C	A	H	H	H	H	A	A	H	H	-	A
A1_174	21236_89	112.3	57	2		A	H	A	B	B	H	H	H	B	B	H	B	H	A	H	B	H	B	A	A	A	B	A	B	H	H	H	H	H	B	H	H	B	A	H	H	H	H	A	A	H	H	H	A
A1_282	8931_104	112.3	57	1		A	H	A	B	B	-	H	H	B	B	H	B	H	A	C	B	H	B	H	A	A	B	A	B	H	H	H	H	H	B	H	H	B	A	H	H	H	H	A	A	C	H	H	A
A1_193	924_88	113.2	58	3		A	C	A	B	B	H	H	H	B	B	H	B	H	A	H	B	H	B	H	A	A	B	A	B	H	H	H	H	H	B	H	H	B	A	H	H	C	H	A	A	H	H	H	A
A1_137	15787_85	113.2	58	1		A	H	A	B	B	H	H	H	B	B	H	B	H	A	H	B	H	B	D	A	A	B	A	B	H	H	H	H	H	B	H	H	B	A	H	H	H	H	A	A	H	H	H	A
A1_322	8061_82	113.6	58_59	3		A	H	A	-	B	H	H	H	C	B	H	B	H	A	C	B	H	B	H	A	A	B	A	B	H	H	H	-	C	B	H	H	B	-	H	H	H	H	A	A	H	H	H	A
A1_97	31863_112	113.6	59	2		A	H	A	B	B	H	H	H	B	B	H	B	H	A	C	B	H	B	D	A	A	B	A	B	H	H	H	H	H	B	H	H	B	A	H	H	H	H	A	A	H	H	H	A
A1_154	15370_83	113.9	59	2		A	H	A	B	B	H	H	H	B	B	H	B	H	A	C	B	H	B	A	A	A	B	A	B	H	H	H	H	H	B	H	H	B	A	H	H	H	H	A	A	H	H	H	A
A1_152	70176_88	113.9	59	1		A	C	A	B	B	H	H	H	B	B	H	B	H	A	H	B	H	B	D	A	A	B	A	B	H	H	H	H	H	B	C	H	B	A	H	H	H	H	A	A	H	H	-	A
A1_127	15574_83	113.9	59	0		A	H	A	C	B	H	H	H	B	B	H	B	H	A	H	B	H	B	H	A	A	B	-	B	H	-	H	H	H	B	H	H	B	A	H	H	H	H	A	A	H	H	H	A
A1_117	21308_100	114	59	3		A	H	A	B	B	H	H	H	B	B	H	B	H	A	H	B	H	B	H	A	A	B	A	B	H	H	H	H	H	B	H	H	B	A	H	H	H	H	A	A	H	H	H	A
A1_331	7798_82	114	59	0		A	H	A	B	B	H	H	-	B	B	H	B	-	A	H	B	-	B	H	A	A	B	A	B	-	H	H	H	H	B	H	-	B	A	H	H	H	H	A	A	A	-	H	A
A1_192	29304_108	114.5	60	2		A	H	A	B	B	A	H	H	B	B	H	B	H	A	H	B	H	B	D	A	A	B	A	B	H	H	H	H	H	B	H	H	B	A	H	H	H	H	A	A	D	H	H	A
A1_305	20174_107	115.3	61	3		A	C	A	B	B	H	H	H	B	B	H	B	H	A	C	B	H	B	H	A	-	B	A	B	H	H	B	C	H	B	H	H	B	-	H	-	H	H	A	A	H	H	H	A
A1_169	1095_102	115.3	61	2		A	H	A	B	B	H	H	H	B	B	H	B	H	A	C	B	H	B	H	A	A	B	A	B	H	H	H	H	H	B	H	H	B	A	H	H	H	H	A	A	H	H	H	A
A1_160	8693_72	115.4	61	3		A	C	A	B	B	H	H	H	B	B	H	B	H	A	C	B	H	B	H	A	A	B	A	B	H	H	H	H	H	B	H	H	B	A	H	H	H	H	A	A	H	H	H	A
A1_362	13870_106	115.4	61	0		A	H	A	B	B	H	H	H	B	B	H	B	C	A	H	B	H	B	H	A	A	B	-	B	D	H	H	H	!!H	B	H	H	B	A	H	H	H	H	A	A	H	H	H	A
A1_79	18173_81	116.1	62	1		A	H	A	B	B	H	H	H	B	B	H	B	H	A	H	B	H	B	H	A	A	B	-	B	H	H	H	H	B	B	H	H	B	A	H	H	H	H	A	A	H	H	H	A
A1_82	76116_84	116.1	62	1		A	H	A	B	B	H	H	H	B	B	H	B	H	A	H	B	H	B	H	A	A	B	-	B	H	H	H	H	B	B	H	H	B	A	H	H	H	H	A	A	H	H	H	A
A1_64	23531_89	116.2	62	2		A	C	A	B	B	H	H	H	B	B	C	B	H	A	H	B	H	B	H	H	A	B	H	B	H	H	H	H	B	B	H	H	B	A	H	H	H	H	A	A	H	H	H	A
A1_197	8863_86	116.7	63	1		A	C	A	B	B	H	C	H	B	B	H	B	H	A	H	B	H	B	H	A	A	B	A	B	H	H	H	H	B	B	H	H	B	A	H	H	H	H	A	A	H	H	H	A
A1_341	25577_65	117.5	64	1		A	B	A	C	B	H	H	H	B	B	H	B	H	A	H	B	H	B	H	A	A	B	-	B	H	-	H	H	B	B	H	H	B	A	H	H	H	H	A	A	H	H	H	A
A1_353	25324_75	117.9	65	2		A	C	A	B	B	H	H	H	B	B	-	B	H	A	C	B	H	B	A	A	A	B	-	B	H	H	H	H	B	B	H	H	B	A	H	H	H	C	A	A	-	H	H	A
A1_199	19024_65	118.3	66	2		A	H	A	B	B	H	H	H	B	B	H	B	H	A	H	B	H	B	H	A	A	B	A	B	H	H	H	H	B	B	H	H	B	A	H	H	H	H	A	A	H	H	H	A
A1_149	27333_75	118.7	66	0		A	H	A	C	B	H	B	H	B	B	H	B	H	A	H	B	H	B	H	A	A	B	-	B	H	H	H	H	B	B	H	H	B	A	H	H	H	H	A	A	H	H	H	A
A1_257	80147_86	118.7	66	0		A	C	A	B	B	H	B	H	B	B	H	B	H	A	B	B	B	B	H	A	A	B	-	B	H	H	H	H	B	B	H	H	B	A	H	H	C	H	A	A	H	H	H	A
A1_176	29595_81	119.4	67	2		A	C	A	B	B	H	B	H	B	B	H	B	H	A	H	B	H	B	H	A	A	B	A	B	H	H	H	H	B	B	H	H	B	A	H	H	H	H	A	A	H	H	H	A
A1_177	79574_84	119.4	67	1		A	C	A	B	B	H	B	H	B	B	H	B	H	A	H	B	H	B	H	A	A	B	A	B	H	H	H	H	B	B	H	H	B	A	H	H	H	H	A	A	H	H	H	A
A1_155	23195_87	120	68	3		A	H	A	B	B	H	-	H	B	B	H	B	H	A	H	B	H	B	H	A	A	B	A	B	H	H	H	H	B	B	H	H	B	A	H	H	H	H	A	A	H	H	H	A
A1_354	9913_78	120.7	69	3		A	H	A	B	B	H	-	H	B	B	H	B	H	A	H	B	H	B	H	A	A	B	A	!!B	H	H	H	H	B	B	H	H	B	-	H	H	H	H	A	A	H	H	H	A
A1_315	376_100	123.6	70	0		A	H	A	H	B	H	A	H	B	B	H	B	H	A	H	B	H	B	H	A	A	B	-	H	H	H	H	H	B	-	H	H	B	A	-	H	H	H	A	A	H	H	H	A
A1_96	30451_89	124	71	2		A	H	A	H	B	H	A	H	B	B	H	B	H	A	H	B	H	B	H	A	A	B	A	H	H	-	H	H	B	B	H	H	-	A	H	H	H	H	A	A	H	H	H	A
A1_63	13144_86	124	71	1		A	H	A	H	B	H	-	!!H	B	B	H	B	H	A	C	B	H	B	H	A	A	B	-	H	H	H	H	H	B	!!B	H	H	B	A	H	H	H	H	A	A	H	H	H	A
A1_118	2993_87	125.5	72	1		A	H	A	H	B	H	A	B	B	B	H	B	H	A	H	B	H	B	H	A	A	B	-	H	H	H	H	H	B	H	H	H	B	A	H	H	C	H	A	A	H	H	H	A
A1_103	24566_82	125.8	72	0		A	H	A	H	B	H	-	B	B	B	H	B	H	A	H	B	H	B	H	A	A	B	-	H	H	H	H	H	-	H	H	H	B	A	H	H	H	H	A	A	H	H	H	A
A1_128	15520_74	126.3	73	1		A	C	A	H	!!B	H	A	B	B	B	H	B	H	A	H	B	H	B	D	A	A	B	A	H	H	H	H	H	B	H	H	H	B	A	H	H	H	H	A	A	H	H	H	A
A1_347	17080_78	127.3	74	0		A	H	-	D	H	H	-	B	B	B	H	B	H	A	H	B	H	B	D	A	A	B	-	D	H	H	-	H	B	H	H	H	B	A	H	H	H	-	A	A	H	!!H	H	-
A1_335	8033_114	127.8	75	3		A	C	A	H	H	H	A	B	B	B	H	B	H	A	H	B	H	B	H	A	A	B	A	D	H	H	H	H	B	H	H	H	B	A	H	H	H	H	A	A	H	A	H	A
A1_327	34395_69	128.8	75	0		A	C	-	A	H	H	-	B	B	B	C	B	H	A	C	B	H	B	!!H	A	A	B	-	H	H	H	-	H	B	H	H	H	B	A	H	H	H	-	A	A	H	A	H	-
A1_276	21297_110	129.3	76	2		A	H	A	D	H	H	H	B	-	B	H	B	H	A	H	B	H	C	A	A	A	B	-	H	-	D	H	H	B	H	H	H	B	A	H	H	-	H	A	A	H	A	-	A
A1_167	21458_82	131.6	77	0		A	H	H	A	H	H	A	B	B	B	H	B	H	A	H	B	H	B	D	A	A	B	-	H	H	H	B	H	B	H	H	H	B	A	H	H	H	B	A	A	H	A	H	H
A1_175	29813_107	132	77	3		A	B	H	H	H	H	H	B	B	B	H	B	H	A	H	B	H	B	D	A	A	B	B	H	H	H	B	H	B	H	H	H	B	A	H	H	H	B	A	A	H	A	H	H
A1_365	10544_86	132.5	77	1		A	H	-	H	H	H	-	B	B	B	H	!!B	H	A	H	B	H	B	D	A	A	B	-	H	H	H	-	H	B	H	H	H	B	A	H	H	H	-	A	A	D	A	H	-
A1_363	28644_103	137.2	78	0		A	C	A	H	H	H	H	B	B	B	H	H	H	A	H	B	H	B	A	A	A	B	-	H	!!H	H	H	H	B	H	H	H	B	A	C	H	H	A	A	A	H	A	H	A
A1_252	23744_84	138	79	3		A	H	A	H	H	H	-	B	B	B	H	H	H	A	H	B	-	B	A	A	A	B	-	A	B	A	H	H	B	H	H	H	B	A	-	H	H	A	A	A	D	A	H	A
A1_306	26614_84	138.4	79	2		A	H	A	H	H	H	-	B	B	B	H	H	H	A	H	B	H	B	A	A	A	B	-	H	B	H	H	H	B	H	H	H	B	A	-	H	H	A	A	A	B	A	H	A
A1_164	1746_75	138.9	79	2		A	H	A	H	H	H	H	B	B	B	H	H	H	A	H	B	-	B	A	A	A	B	B	H	B	H	H	H	B	-	H	H	B	A	H	H	H	A	A	A	B	A	H	A
A1_91	33684_85	140.3	79	3		A	C	A	D	H	H	A	B	B	B	H	H	H	A	H	B	H	B	A	A	A	B	A	H	B	H	H	H	B	H	H	H	B	A	H	H	H	A	A	A	B	A	H	A
A1_89	6724_105	140.8	80	2		A	H	A	H	H	H	A	B	B	B	H	H	H	A	H	B	H	B	A	A	A	B	A	H	B	H	H	H	B	H	H	H	B	A	H	H	H	A	A	A	B	A	H	A
A1_290	10914_72	140.8	80	0		A	!!H	A	H	H	H	A	B	B	B	H	H	H	A	H	B	H	B	A	A	A	B	-	H	B	H	H	H	!!B	D	H	H	B	A	H	-	H	A	A	A	B	A	H	A
A1_355	5037_81	143	81	1		A	!-	A	H	H	H	A	B	B	B	H	H	H	A	C	!!B	D	B	A	!!A	-	B	A	H	B	H	H	H	H	H	H	H	B	-	H	H	H	A	A	A	H	A	H	A
A1_41	26195_104	145.2	82	2		A	A	A	H	H	H	A	B	B	B	H	H	H	A	H	H	H	B	A	H	A	B	A	H	B	H	H	H	H	H	H	H	B	A	H	H	H	A	A	A	H	A	H	A
A1_220	21037_86	145.9	83	0		A	A	A	A	H	H	A	B	B	B	H	D	H	A	H	-	H	B	A	-	A	B	-	A	-	H	H	H	H	-	H	H	B	A	H	H	H	A	A	A	H	A	H	A
A1_60	367_90	145.9	83	3		A	A	A	H	H	H	A	B	B	B	H	H	H	A	H	H	H	B	A	H	A	B	-	H	B	H	H	H	H	H	H	H	B	A	H	H	H	A	A	A	H	A	H	A
A1_49	19073_88	146.4	84	3		A	A	A	H	H	H	A	B	B	B	H	H	H	A	H	H	H	B	A	H	A	B	A	H	B	H	H	H	H	H	H	H	B	A	H	H	C	A	A	A	H	A	H	A
A1_43	20329_94	147.4	85	2		A	A	A	H	H	H	A	B	B	B	H	H	H	A	H	H	H	B	A	H	A	B	-	H	H	H	H	H	H	H	H	H	B	A	H	H	H	A	A	A	H	A	H	A
A1_213	30617_108	149.9	85	1		A	A	A	D	H	H	A	-	B	B	H	H	H	A	A	H	A	B	A	H	A	B	A	D	H	H	D	H	H	H	H	H	-	A	H	H	H	A	A	A	-	A	-	A
A1_14	67473_62	149.9	85	3		A	A	A	H	H	H	A	B	B	B	H	H	H	A	A	H	A	B	A	H	A	B	A	H	H	H	H	H	H	H	H	H	B	A	H	H	H	A	A	A	H	A	H	A
A1_19	22537_95	151.2	85	2		A	A	A	H	H	H	A	B	B	B	H	H	H	A	A	H	A	B	A	H	A	B	-	H	B	H	H	H	H	H	H	H	B	A	H	H	H	A	A	A	H	A	H	A
A1_20	6437_81	151.2	85	0		A	A	A	H	H	H	A	B	B	B	H	H	H	A	A	H	A	B	A	H	A	B	-	H	B	H	H	H	H	H	H	H	B	A	H	H	H	A	A	A	H	A	H	A
A1_26	4001_91	151.6	85	0		A	A	A	H	H	H	A	B	B	B	H	H	H	A	A	H	A	B	A	H	A	B	B	H	B	H	H	H	H	H	H	H	B	A	H	H	H	A	A	A	H	A	H	A
A1_75	6524_58	158.2	86	0		A	A	A	!!H	H	H	H	B	B	B	H	H	H	A	H	!!H	H	B	A	H	A	B	B	D	A	-	H	H	H	H	H	H	B	A	H	H	H	A	!!A	A	H	A	H	A
A1_99	21444_94	164.7	87	3		A	A	A	A	H	H	H	B	B	B	H	H	H	A	H	A	H	B	A	H	A	B	B	H	H	B	H	H	H	H	H	H	B	H	-	H	H	A	H	A	H	A	H	A
A1_109	7477_81	165.1	87	1		A	A	A	A	H	-	A	B	B	B	H	H	H	A	H	A	H	B	A	H	A	B	A	H	H	B	H	H	H	H	H	H	B	H	H	H	H	A	H	A	H	A	H	A
A1_61	1199_99	165.5	88	2		A	A	A	A	H	H	A	B	B	B	H	H	H	A	H	A	H	B	A	H	A	B	A	H	H	B	H	H	H	H	H	H	B	H	C	H	H	A	H	A	H	A	H	A
A1_126	28136_87	165.9	88	3		A	A	A	A	H	H	-	B	!!B	B	H	H	H	A	H	A	H	B	A	H	A	B	A	H	H	B	H	H	H	H	H	!!H	B	H	H	H	H	A	H	A	H	A	H	A
A1_77	33130_75	167.6	89	2		A	A	A	A	H	H	A	B	H	B	H	H	H	A	B	A	H	B	A	H	A	B	D	H	H	B	H	H	H	H	H	A	B	H	H	H	H	A	H	A	H	A	H	A
A1_115	24499_88	169.6	90	3		A	A	A	A	H	H	A	B	H	B	H	H	H	A	C	A	H	B	A	H	A	B	D	H	H	H	A	H	H	H	C	A	B	H	H	H	H	A	H	A	H	!!A	H	A
A1_106	30294_82	170.6	91	0		A	A	A	A	H	C	A	B	H	B	H	H	H	A	H	A	H	B	H	H	A	B	A	H	H	H	A	H	H	H	H	A	B	H	H	H	H	A	H	A	H	H	H	A
A1_281	29664_72	170.6	91	1		A	A	A	A	H	H	A	B	H	B	H	H	H	A	H	A	H	!!B	A	H	A	B	-	H	H	H	A	H	H	H	H	A	B	H	H	H	H	A	-	A	H	H	H	A
A1_326	34939_69	173.8	92	0		A	A	H	A	D	H	A	B	H	B	H	H	H	A	H	A	H	H	A	H	A	B	-	H	H	H	H	H	H	H	C	A	B	A	H	H	H	H	H	A	H	H	H	H
A1_153	22746_84	174.3	92	1		A	A	H	A	H	C	A	B	H	B	H	H	H	A	H	A	H	H	A	H	A	B	A	H	H	H	-	H	H	H	H	A	B	A	H	H	H	H	H	A	H	H	H	H
A1_98	1070_80	176.2	92	1		A	A	H	A	H	H	A	B	H	B	H	H	H	A	H	A	H	H	A	H	A	B	A	H	H	H	H	H	H	-	H	A	B	A	H	H	H	H	H	A	H	H	H	H
A1_102	5778_84	176.2	92	0		A	A	H	A	H	H	A	B	H	B	H	H	H	A	H	A	H	H	A	H	A	B	A	H	H	H	H	H	H	H	H	A	B	A	H	H	H	H	H	A	H	H	H	H
A1_69	15398_84	180.1	93	2		A	A	A	A	H	H	A	B	H	B	H	H	H	A	H	A	H	H	A	H	A	B	A	H	H	H	A	H	H	H	H	A	B	A	H	H	H	A	H	A	H	H	H	A
A1_361	45322_65	180.5	93	0		A	A	A	A	H	C	-	B	H	B	H	H	H	A	C	A	H	B	A	H	A	B	-	!!H	H	H	A	H	H	H	H	A	B	A	H	H	H	A	H	A	H	H	H	A
A1_294	21232_108	181.1	94	1		A	A	A	A	H	H	A	B	-	-	H	H	H	A	H	A	H	H	A	H	A	-	A	B	H	H	A	-	H	H	H	A	B	-	H	H	H	A	H	A	H	H	H	A
A1_121	13003_84	181.8	95	2		A	A	A	A	H	H	A	B	H	B	H	H	H	A	C	A	H	H	A	H	A	B	A	B	H	H	A	H	H	H	H	A	B	A	H	H	H	A	H	A	H	H	H	A
A1_90	21164_84	182.2	96	0		A	A	A	A	H	H	A	B	H	B	H	H	H	A	H	A	H	H	A	-	A	B	A	B	-	-	A	H	H	H	H	A	B	A	H	H	H	A	H	A	H	H	H	A
A1_68	5202_80	182.2	96	3		A	A	A	A	H	H	A	B	H	B	H	H	H	A	H	A	H	H	A	H	A	B	A	B	-	H	A	H	H	H	H	A	B	A	H	H	H	A	H	A	H	H	H	A
A1_261	3899_81	183.6	96_97	2		A	A	A	A	H	H	A	!!B	H	B	H	H	H	A	-	A	H	B	A	H	A	B	A	B	H	!!H	A	H	-	-	-	A	B	A	-	-	H	A	H	A	H	H	H	A
A1_298	6863_65	184.3	97	3		A	A	A	A	H	H	A	!-	-	B	!!H	H	H	A	H	A	H	B	A	H	A	B	A	-	-	!-	A	-	H	H	H	!!A	H	D	H	H	H	A	-	A	H	-	H	A
A1_156	20949_85	186.4	98	3		A	A	A	A	H	C	A	!C	H	B	A	!!H	H	A	H	A	H	C	A	H	A	B	A	B	H	B	A	H	H	H	H	H	A	A	C	H	H	A	H	A	H	H	H	A
A1_78	6777_70	188	99	2		A	A	A	A	H	H	A	H	H	B	A	B	H	A	H	A	H	C	A	H	A	B	-	B	H	B	A	H	H	H	H	H	A	A	H	H	H	A	H	!!A	H	H	H	H
A1_125	4940_83	188.4	100	0		A	A	A	A	H	H	A	H	H	C	A	B	H	A	H	A	H	C	A	H	A	B	A	B	H	B	A	H	H	H	H	H	A	A	H	H	H	A	H	H	H	H	H	H
A1_158	26564_86	189.2	101	0		A	A	A	A	H	H	A	H	H	B	A	B	H	A	H	A	H	C	A	H	A	B	-	B	H	B	A	H	H	H	H	H	A	A	H	H	H	A	H	H	H	H	H	H
A1_190	637_80	190.1	102	2		A	A	A	A	H	H	A	H	H	B	A	B	H	A	C	A	H	H	A	H	A	B	A	B	-	B	A	H	H	H	H	H	A	A	H	H	H	A	H	H	H	H	H	H
A1_80	11686_85	190.1	102	0		A	A	A	A	H	H	-	H	H	B	A	B	H	A	H	A	H	H	A	H	A	B	-	B	H	B	A	H	H	!!H	H	H	A	A	H	H	H	A	H	H	H	H	H	H
A1_161	44404_95	191.2	103	1		A	A	A	A	H	H	A	H	H	B	A	B	H	A	H	A	H	H	A	H	A	B	A	B	H	B	A	H	H	B	H	H	A	A	H	H	H	A	H	H	H	H	H	H
A1_129	20691_109	191.2	103	2		A	A	A	A	H	H	H	H	H	B	A	B	H	A	H	A	H	H	A	H	A	B	A	B	H	B	A	H	H	B	H	H	A	A	H	H	H	A	H	H	H	H	H	H
A1_288	30636_82	191.2	103	0		A	A	-	A	H	H	-	H	H	B	A	B	H	A	H	!!A	H	C	!!A	H	A	B	-	B	H	B	-	H	H	B	H	H	A	A	B	H	H	-	H	H	H	H	-	-
A1_280	6857_82	193.9	104	0		A	A	A	A	H	H	A	H	H	B	A	B	H	A	H	H	H	H	H	C	A	B	-	B	A	B	A	H	H	B	H	H	A	A	B	-	H	-	H	H	H	H	H	B
A1_135	41440_93	193.9	104	2		A	A	A	A	H	H	A	H	H	B	A	B	H	A	C	H	H	H	H	H	A	B	A	B	H	B	A	H	D	B	H	H	A	A	H	H	H	A	H	H	H	H	H	H
A1_93	27532_75	193.9	104	3		A	A	A	A	H	H	A	H	H	B	A	B	H	A	H	H	H	H	H	H	A	B	A	B	H	B	A	H	H	B	H	H	A	A	H	H	H	A	H	H	H	H	H	H
A1_53	46636_84	193.9	104	0		A	!!A	A	A	H	H	A	H	H	B	A	B	H	-	H	H	H	H	H	H	A	B	A	B	H	B	A	H	H	B	!!H	H	-	A	H	H	H	A	H	H	H	H	H	H
A1_196	22446_77	197.5	105	1		A	H	A	A	H	H	A	A	H	B	A	B	H	A	H	H	H	C	C	H	A	B	A	B	H	B	A	C	H	B	B	H	A	A	C	H	H	A	H	H	H	H	H	H
A1_73	50080_83	197.5	105	0		A	H	A	A	H	H	A	A	H	B	A	B	H	A	H	H	H	C	C	H	A	B	A	B	H	B	A	C	H	B	B	H	A	A	C	H	H	A	H	H	H	H	H	H
A1_116	13809_93	199.3	105	2		A	H	A	A	H	H	A	H	H	B	A	B	H	A	C	H	H	H	C	H	A	B	A	B	H	B	A	H	H	B	B	H	A	A	H	H	H	A	H	H	H	H	H	H
A1_32	29569_79	202.3	105	1		A	H	H	A	H	H	H	H	H	B	A	B	H	A	H	H	H	H	H	H	A	B	-	B	H	B	H	H	H	-	B	H	A	A	H	H	H	H	H	H	H	H	H	B
A1_27	30440_86	202.3	105	0		A	H	H	A	H	H	H	H	H	B	A	B	H	A	H	H	H	H	H	H	A	B	-	B	H	B	H	H	H	B	B	H	A	A	H	H	H	H	H	H	H	H	H	B
A1_33	3877_89	204.9	106	3		A	H	H	A	H	H	H	H	H	B	A	B	H	A	H	H	H	H	H	H	A	B	B	B	H	B	H	H	H	B	B	H	A	A	H	H	H	H	H	H	H	H	H	B
A1_30	10751_82	204.9	106	0		A	H	H	A	H	H	H	H	H	B	A	B	H	A	H	H	H	H	H	H	A	B	B	B	H	B	H	H	D	B	B	H	A	A	H	H	H	H	H	H	H	H	H	B
A1_247	42860_80	207	106	0		A	H	A	D	H	H	A	H	H	B	A	B	H	A	H	H	H	-	H	H	A	B	-	B	H	B	-	H	H	B	B	H	A	A	H	H	H	-	H	-	H	C	!!H	B
A1_59	9131_112	208.7	107	1		D	H	A	A	H	H	A	H	H	B	A	B	H	A	H	H	H	H	H	H	A	B	A	B	H	B	A	H	H	B	B	H	A	A	H	H	H	A	H	H	H	H	B	H
A1_133	43458_105	209.5	108	2		A	H	A	A	H	H	A	A	H	B	A	B	H	A	H	C	H	H	H	H	A	B	A	B	H	B	A	H	H	B	B	H	A	A	H	H	H	A	H	H	H	H	B	H
A1_110	18816_81	209.9	108	1		A	H	A	A	H	H	A	A	H	B	A	B	H	A	H	H	H	B	H	H	A	B	A	B	H	B	A	H	H	B	B	H	A	A	H	H	H	A	H	H	H	H	B	H
A1_143	4098_83	210.3	109	3		A	H	A	A	H	H	A	A	H	B	A	B	H	A	C	H	H	H	H	H	A	B	A	B	H	B	A	H	H	B	B	H	A	A	H	H	H	A	H	H	H	H	B	H
A1_287	415_87	210.8	109	2		A	-	A	A	-	H	A	A	H	B	A	B	H	A	C	H	-	-	H	-	A	!!B	A	B	H	B	D	H	H	B	B	H	-	!!A	B	H	H	A	H	-	H	H	B	H
A1_312	30921_63	212.3	110	1		A	H	A	A	H	H	A	A	H	B	A	B	H	A	C	H	H	B	H	H	A	H	-	B	H	B	A	H	-	B	B	H	A	H	H	H	H	A	H	H	B	H	B	H
A1_83	12254_85	212.3	110	0		A	H	A	A	H	H	A	A	H	B	!!A	B	H	A	B	H	H	H	H	H	A	H	-	!!B	H	B	A	H	H	B	B	H	A	H	H	H	H	A	H	H	H	H	B	H
A1_302	6469_80	214.2	111	3		A	H	-	A	H	H	-	A	H	-	H	B	H	A	H	H	H	H	H	H	A	H	-	H	-	B	-	-	H	B	B	H	A	H	H	H	A	-	H	H	H	H	B	-
A1_85	13885_98	214.7	112	2		A	H	A	D	H	H	A	A	H	B	H	B	H	A	-	H	H	H	H	H	A	H	A	H	H	B	A	-	H	B	B	H	A	H	H	H	H	A	H	H	H	H	B	H
A1_124	13165_104	215.1	113	3		A	H	A	A	H	H	A	A	H	B	H	B	H	A	H	H	H	H	H	H	A	H	A	H	!!H	B	A	H	H	B	B	H	A	H	H	H	H	A	H	H	H	H	B	H
A1_168	2243_85	217.1	114	0		A	H	A	A	H	H	A	A	H	B	H	B	H	A	H	H	H	H	H	H	A	H	-	H	B	B	A	H	H	B	B	H	!!A	H	H	H	H	A	H	H	H	H	B	H
A1_139	25359_82	218.3	115	2		A	H	A	A	H	H	A	A	H	B	H	B	H	A	C	H	H	H	H	H	A	H	A	H	B	B	A	H	H	B	B	H	H	H	H	H	H	A	H	H	H	H	B	H
A1_342	16499_81	218.3	115	1		A	H	A	A	H	H	A	A	H	B	H	B	H	A	C	H	-	H	H	-	A	H	A	H	B	B	A	H	H	B	B	H	H	H	-	H	H	A	H	H	H	H	B	H
A1_165	20426_85	218.3	115	1		A	H	A	D	H	H	A	A	H	B	H	B	C	A	H	H	H	H	H	H	A	H	A	H	B	B	A	H	H	B	B	H	H	H	H	H	H	A	H	H	H	H	B	H
A1_120	29100_92	218.3	115	2		A	H	A	D	H	H	A	A	H	B	H	B	H	A	H	H	H	H	H	H	A	H	-	H	B	B	A	H	H	B	B	H	H	H	H	H	H	A	H	H	H	H	B	H
A1_147	32754_71	218.7	115	3		A	H	A	A	H	H	A	A	H	B	H	B	H	A	C	H	H	H	H	H	A	H	A	H	B	B	A	H	H	B	B	H	A	H	H	H	H	A	H	H	H	H	B	H
A1_144	28656_102	218.7	115	2		A	H	A	D	H	H	A	A	H	B	H	B	H	A	H	H	H	H	H	H	A	H	A	H	B	B	A	H	H	B	B	H	H	H	H	H	H	A	H	H	H	H	B	H
A1_148	12516_76	219.1	115	1		A	H	A	A	H	H	A	A	H	B	H	B	C	A	H	H	H	H	H	H	A	H	A	H	B	B	A	H	H	B	B	H	H	H	H	H	H	A	H	H	H	H	B	H
A1_150	17281_83	219.1	115	1		A	H	A	A	H	H	A	A	H	B	H	B	C	A	H	H	H	H	H	H	A	H	A	H	B	B	A	H	H	B	B	H	H	H	H	H	H	A	H	H	H	H	B	H
A1_162	13961_101	219.5	115	3		A	H	A	A	H	H	A	A	H	B	H	B	H	A	B	H	H	H	H	H	A	H	A	H	B	B	A	H	H	B	B	H	H	H	H	H	H	A	H	H	H	H	B	H
A1_263	4817_83	219.5	115	1		A	H	A	A	H	H	A	A	H	B	H	B	H	A	B	-	H	H	H	H	A	H	A	H	B	B	A	H	-	B	B	H	H	H	H	H	H	A	H	H	C	H	B	H
A1_333	15855_107	219.9	115	0		A	H	A	A	H	-	A	A	H	B	H	B	H	A	B	H	H	H	H	H	A	H	-	H	B	B	A	H	H	B	B	H	-	-	-	H	H	A	A	H	H	D	B	H
A1_108	6797_107	219.9	115	3		A	H	A	A	H	H	A	A	H	B	H	B	H	A	B	H	H	H	H	H	A	H	A	H	B	B	A	H	H	B	B	H	H	H	H	H	H	A	H	-	H	H	B	H
A1_313	29030_83	219.9	115	3		A	H	A	D	H	H	A	A	H	B	H	B	H	A	B	H	H	C	B	H	A	H	A	H	B	B	-	H	H	B	B	H	H	H	H	H	H	A	H	H	-	H	B	H
A1_350	14424_80	220.6	115	2		-	H	A	H	H	H	A	A	H	B	H	B	H	A	H	H	H	H	H	H	A	H	A	H	B	B	A	H	-	B	B	H	H	H	H	H	H	A	H	H	-	H	B	H
A1_146	34220_90	220.6	115	3		A	H	A	A	H	H	A	A	H	B	H	B	H	A	H	H	H	H	H	H	A	H	A	H	B	B	A	H	H	B	B	H	H	H	H	H	H	A	H	H	H	H	B	H
A1_351	9483_113	222.3	116	3		A	H	A	A	H	H	H	A	H	!!B	H	B	H	A	H	H	H	H	H	H	A	H	H	H	B	B	A	-	H	B	B	H	H	H	H	H	H	A	H	H	H	H	B	H
A1_136	17758_78	223.2	117	3		A	H	A	A	H	H	H	A	H	H	H	B	H	A	H	H	H	H	H	H	A	H	B	H	B	B	A	H	H	B	B	H	H	H	H	H	H	A	H	H	H	H	B	H
A1_173	8248_101	223.9	117	3		A	H	A	A	H	H	A	A	H	H	H	B	H	A	C	H	H	H	H	H	A	H	B	H	B	B	A	H	H	B	B	H	H	H	H	H	H	A	H	H	H	H	B	H
A1_316	9545_76	224.2	117	1		A	H	-	A	H	H	-	A	H	H	H	B	H	A	H	H	H	H	H	H	A	H	-	H	-	B	-	H	H	B	B	-	H	H	H	H	D	-	H	H	H	H	B	-
A1_279	7642_87	224.3	117	1		-	H	A	A	H	H	-	A	H	H	H	B	H	A	H	H	H	H	H	H	A	H	-	H	B	B	A	H	H	B	B	H	H	H	H	H	H	A	H	H	C	H	B	H
A1_352	8666_78	224.5	117	1		A	H	A	A	H	H	A	A	H	C	H	B	H	A	H	H	H	H	H	H	A	H	-	H	B	B	A	H	C	B	B	H	H	H	H	H	-	A	H	H	H	C	B	H
A1_58	1586_73	224.5	117	1		A	H	A	A	H	H	A	A	H	H	H	B	H	A	H	H	H	H	H	H	A	H	-	H	B	B	A	H	H	B	B	H	H	H	H	H	H	A	H	H	H	H	B	H
A1_348	50129_106	227.4	117	1		A	H	A	A	-	H	A	A	H	H	D	B	H	A	H	H	-	H	H	H	-	H	-	H	B	-	A	H	H	B	B	H	-	H	H	H	H	A	H	-	H	H	B	H
A1_122	7064_101	227.4	117	1		A	H	A	D	H	H	A	A	H	H	H	B	H	A	H	H	H	H	H	H	A	H	!!B	H	B	B	A	H	H	B	B	H	H	H	H	H	H	A	H	H	H	H	B	H
A1_243	30733_77	230.8	117	0		A	H	H	A	H	H	H	A	H	H	H	B	H	-	H	H	H	H	H	H	A	H	!-	H	B	B	H	H	H	B	B	H	H	H	-	H	H	H	H	H	C	H	B	B
A1_221	33626_91	230.8	117	1		A	H	H	A	H	H	H	A	H	H	H	B	H	A	C	H	H	H	H	H	-	H	!-	H	B	B	H	H	H	B	B	H	H	H	H	H	H	H	H	H	H	H	B	B
A1_141	14_98	233.2	117	0		A	H	A	A	H	H	A	A	H	H	H	B	H	A	H	H	H	H	H	H	A	H	!-	H	B	B	A	H	H	B	B	H	H	H	H	H	H	A	H	H	H	H	B	H
A1_187	34059_83	233.5	117	2		A	H	A	A	H	H	A	A	H	H	H	B	H	A	H	H	H	H	H	H	A	H	A	H	B	B	A	H	H	B	B	H	H	H	H	H	H	A	H	H	H	H	B	H
A1_188	34032_80	233.5	117	0		A	H	A	A	H	H	A	A	H	H	H	B	H	A	H	H	H	H	H	H	A	H	A	H	B	B	A	H	H	B	B	H	H	H	H	H	H	A	H	H	H	H	B	H
A1_112	5374_80	234.5	118	2		A	H	A	A	H	H	A	A	H	H	H	B	H	A	H	H	H	H	H	H	A	H	-	H	B	B	A	H	H	B	B	H	H	H	H	H	H	A	H	H	H	H	B	H
A1_132	14341_79	234.5	118	0		A	!!H	A	A	H	H	A	A	H	H	H	B	H	A	H	H	H	H	H	H	A	H	-	H	B	B	A	H	H	B	B	H	H	H	H	H	H	A	H	H	H	H	B	H
A1_180	8815_77	235.5	119	3		A	B	A	A	H	D	A	A	H	H	H	B	C	A	H	H	H	H	H	H	A	H	H	H	B	-	A	H	H	B	B	H	H	H	H	H	H	A	H	H	H	H	B	H
A1_170	30578_81	235.5	119	0		A	B	A	A	H	H	A	A	H	H	H	B	H	A	H	H	H	H	H	H	A	H	-	H	B	B	A	H	H	B	B	H	H	H	H	H	H	A	H	H	!!H	H	B	H
A1_260	36199_76	237.1	120	0		A	B	A	-	H	H	-	A	H	H	H	B	-	A	H	-	H	H	H	H	-	H	-	H	B	B	-	H	H	B	B	H	H	-	H	H	H	A	H	H	A	H	B	H
A1_357	2150_83	237.1	120	0		A	B	A	A	H	H	D	A	B	H	H	B	H	A	H	H	H	B	C	H	A	H	A	H	B	B	A	H	H	B	B	H	H	H	H	C	H	A	H	H	A	H	B	H
A1_123	7196_100	237.1	120	3		A	B	A	A	H	H	A	A	H	H	H	B	H	A	B	H	H	H	H	H	A	H	A	H	B	B	A	H	C	B	B	H	H	H	H	H	H	A	H	H	A	H	B	H
A1_277	8717_74	237.1	120	0		A	B	A	D	H	H	A	A	H	H	H	B	H	A	B	H	H	H	H	H	A	H	-	H	B	-	A	H	H	B	B	H	H	H	H	H	H	A	H	H	A	H	B	H
A1_166	16058_87	237.1	120	3		A	B	A	A	H	H	A	A	H	H	H	B	H	A	C	H	H	H	H	H	A	H	A	H	B	B	A	H	H	B	B	H	H	H	H	H	H	A	H	H	A	H	B	H
A1_185	16558_82	237.1	120	0		A	B	A	A	H	H	A	A	H	H	H	B	H	A	H	H	H	H	H	H	A	H	A	H	B	B	A	H	H	B	B	H	H	H	H	H	H	A	H	H	A	H	B	H
A1_172	31318_112	237.1	120	2		A	B	A	A	H	H	A	A	H	H	H	B	H	A	H	H	H	H	H	H	A	H	A	H	B	B	A	C	H	B	B	H	H	H	H	H	H	A	H	H	A	H	B	H
A1_334	16725_71	238.2	120	0		A	B	A	A	-	H	A	A	H	H	H	B	H	A	H	H	H	H	H	-	A	H	-	H	B	-	A	H	H	B	B	H	-	H	-	H	-	A	H	H	A	H	B	H
A1_359	28897_85	238.2	120	2		A	B	A	A	H	H	-	A	H	H	H	B	H	A	H	H	-	H	H	H	A	H	A	H	B	B	A	H	H	B	B	H	H	H	H	H	-	A	H	-	A	H	B	H
A1_189	21543_78	238.2	120	0		A	B	A	A	H	H	-	A	H	H	H	B	H	A	H	H	H	H	H	H	A	H	A	H	B	B	A	H	H	B	B	H	H	H	-	H	H	A	H	H	A	H	B	H
A1_344	1435_75	239	120	0		A	B	A	A	H	H	A	A	H	H	H	B	H	A	H	H	H	H	H	H	A	H	-	H	B	B	A	H	H	B	B	H	H	H	H	H	H	A	H	-	A	H	B	H
A1_301	22926_66	239.8	120	1		A	B	A	A	H	H	A	A	H	H	H	B	H	A	C	H	H	H	C	H	A	-	-	H	B	B	A	-	H	B	B	H	H	H	H	H	H	D	H	H	A	H	B	H
[truncated: 97 more columns]

## Sheet: 2A
SNP_name	Original tag name	Distance (cM)	Bin No.	No. of E. indica acc. In which tag is present		1	2	3	4	5	6	8	9	10	11	12	13	15	16	17	18	19	20	21	22	23	24	25	26	28	29	30	31	32	33	34	35	36	40	41	42	43	44	45	46	47	48	49	50
A2_952	21498_85	0	1	0		A	B	H	A	B	H	H	H	B	H	H	B	H	H	H	H	B	H	H	A	-	H	A	B	A	B	H	A	B	A	B	H	H	H	B	H	C	B	H	B	A	A	B	H
A2_493	6284_77	0.4	1	0		A	B	H	A	B	H	H	H	B	H	H	B	D	H	H	H	B	H	H	A	B	H	-	B	A	-	H	A	B	A	B	H	H	H	B	H	C	B	H	B	A	A	B	H
A2_961	42241_83	1.9	1_2	0		A	B	-	A	B	H	-	H	B	H	H	B	H	H	H	H	B	H	H	A	B	H	-	B	A	B	-	A	B	A	B	H	H	H	B	H	C	-	H	B	A	A	B	-
A2_960	28872_81	1.9	1_2	0		A	B	-	A	B	H	-	H	B	H	H	B	H	H	H	H	B	H	H	A	B	H	-	B	A	B	-	A	B	A	B	H	H	H	B	H	C	-	H	B	A	A	B	-
A2_740	17331_81	3.4	2	3		A	B	A	A	B	H	H	H	B	H	H	B	H	H	H	H	B	H	H	A	B	H	A	B	A	B	A	-	B	A	B	H	H	H	B	D	C	H	H	B	-	A	B	A
A2_421	15480_80	3.4	2	2		A	B	A	A	B	H	H	H	B	H	H	B	H	H	H	H	B	H	H	A	C	H	A	B	A	B	A	A	B	A	B	H	H	H	B	H	C	H	H	B	A	A	B	A
A2_377	26104_97	3.4	2	3		A	B	A	A	B	H	H	H	B	H	H	B	D	H	H	H	B	H	H	A	B	H	A	B	A	-	A	A	B	A	B	H	H	H	B	H	H	H	H	B	A	A	B	A
A2_348	6921_86	4.1	2	3		A	B	A	A	B	H	!!A	H	B	H	H	B	H	H	H	H	B	H	H	A	B	H	A	B	A	B	A	A	B	A	B	H	H	H	B	H	C	H	H	B	A	A	B	A
A2_387	21361_79	4.8	3	3		A	B	A	A	B	H	!-	A	B	H	H	B	H	H	H	H	B	H	H	A	C	H	-	B	A	B	A	A	B	A	B	H	H	H	B	H	H	H	H	B	A	A	B	A
A2_996	47334_74	4.8	3	2		A	B	-	-	B	H	!-	A	B	H	H	B	H	H	H	H	B	H	H	A	-	H	-	B	A	B	-	A	B	A	B	H	H	H	B	-	C	-	H	B	A	A	B	-
A2_375	13181_83	5.2	4	1		A	B	A	A	B	H	!-	A	B	H	H	B	H	H	H	D	B	H	H	A	B	H	-	B	A	B	A	A	B	!!A	B	H	H	H	B	H	C	H	H	B	A	A	B	A
A2_398	594_102	7.5	5	1		A	B	A	A	B	D	H	A	B	H	H	B	H	H	H	H	B	H	H	A	B	H	B	B	A	B	A	A	B	H	B	H	H	H	B	H	C	H	H	B	A	A	B	A
A2_697	18119_82	7.5	5	0		A	B	A	A	B	H	A	A	B	H	H	B	D	H	H	A	B	H	H	A	B	H	-	B	-	-	A	A	B	H	-	H	H	H	B	H	C	H	H	-	A	A	B	A
A2_833	57703_61	7.5	5	1		A	B	-	A	B	H	A	A	B	H	H	B	H	H	H	H	B	H	H	A	-	-	A	B	A	B	-	A	B	H	B	H	H	H	B	H	C	-	H	B	A	A	B	-
A2_361	25757_87	7.9	5	1		A	B	A	A	B	H	A	A	B	H	H	B	H	H	H	D	B	H	H	A	B	H	A	B	A	B	A	A	B	H	B	H	H	H	B	H	C	H	H	B	A	A	-	A
A2_354	3305_81	7.9	5	3		A	B	A	A	B	H	A	A	B	A	H	B	H	H	H	H	B	H	H	A	B	H	A	B	A	B	A	H	B	H	B	H	H	H	B	!!H	C	H	H	B	A	A	B	A
A2_371	23138_102	9.4	6	3		A	B	A	D	B	H	A	A	B	H	H	B	D	H	H	H	B	H	H	A	B	H	A	B	A	B	A	A	B	H	B	H	H	H	B	B	C	H	H	B	A	A	B	A
A2_367	10244_112	9.9	6	3		A	B	A	D	B	H	A	A	B	H	H	B	H	H	H	D	B	C	H	A	B	H	A	B	A	B	A	D	B	H	B	H	H	H	B	B	C	H	H	B	A	A	B	A
A2_376	21082_89	10.9	7	3		A	B	A	A	B	H	-	A	B	H	H	B	D	H	H	H	B	H	H	A	B	H	A	B	A	B	A	A	B	H	B	H	H	H	B	B	C	H	H	B	A	A	B	A
A2_946	23287_99	10.9	7	1		A	B	A	D	B	H	A	A	B	H	H	B	H	H	H	C	B	H	H	-	B	H	-	B	-	-	A	A	B	C	-	H	H	H	B	B	C	H	H	B	A	A	B	A
A2_381	15481_99	10.9	7	3		A	B	A	A	B	H	A	A	B	H	H	B	H	H	H	D	B	H	H	A	B	H	A	B	A	B	A	A	B	H	B	H	H	D	B	B	C	H	H	B	A	A	B	A
A2_688	585_88	10.9	7	1		A	B	A	A	B	H	A	A	B	-	H	B	D	H	H	H	B	H	H	A	B	!!H	A	!!B	A	B	A	A	-	H	B	H	H	H	B	B	C	H	-	B	A	A	B	A
A2_356	7736_88	14.3	8	1		A	B	A	A	B	H	A	A	B	H	H	B	H	H	H	H	B	H	H	A	B	A	A	H	A	B	A	H	B	H	B	H	H	H	B	B	C	H	H	B	A	A	B	A
A2_930	24320_89	14.7	9	2		A	B	A	D	B	H	A	A	B	H	H	B	H	H	H	H	B	H	C	A	B	-	A	H	A	B	A	H	B	H	B	H	H	C	B	B	H	H	H	B	D	A	B	A
A2_337	9053_88	14.7	9	3		A	B	A	A	B	H	A	A	B	H	H	B	H	H	H	H	B	H	C	A	B	A	-	H	A	B	A	H	B	C	B	H	H	H	B	B	C	H	H	B	A	A	B	A
A2_357	1739_98	15.6	10	2		A	B	A	A	B	H	A	A	B	H	H	B	D	H	H	H	B	H	H	A	B	A	A	H	A	B	A	B	B	H	B	H	H	H	B	B	C	H	H	B	A	A	B	A
A2_246	32417_101	16	11	3		A	B	A	A	B	H	A	A	B	H	H	B	D	H	H	H	B	H	C	A	-	A	A	H	A	B	A	B	C	H	B	H	H	H	B	B	C	H	H	B	A	A	B	A
A2_296	4648_88	16	11	2		A	B	A	A	B	H	A	A	B	H	H	B	D	H	H	!!H	B	H	H	A	B	A	A	H	A	B	A	B	C	H	B	!!H	H	H	B	B	C	H	H	B	A	A	B	A
A2_713	34007_89	17.3	12	1		A	B	A	A	B	H	A	A	B	H	H	B	H	H	H	B	B	H	H	A	B	A	A	H	A	B	A	B	B	H	B	B	H	H	B	B	C	H	H	B	A	A	B	A
A2_315	32312_83	17.8	13	3		A	B	A	A	B	H	A	A	B	H	H	B	D	H	H	B	B	H	H	A	B	A	A	H	A	B	A	B	B	H	B	B	H	H	B	B	C	H	H	B	A	A	B	A
A2_286	32920_111	18.2	13	2		A	B	A	A	B	H	A	A	B	H	H	B	D	H	H	B	B	H	H	A	B	A	A	H	A	B	A	B	B	H	B	B	H	H	B	B	C	H	H	B	A	A	B	A
A2_677	3251_71	18.2	13	0		A	B	A	A	B	H	A	A	B	H	H	-	H	H	H	B	B	H	H	A	-	A	-	H	!!A	B	A	B	-	H	-	B	H	H	B	B	B	-	H	B	A	A	B	A
A2_467	3271_89	19.9	14	0		A	B	A	H	B	H	A	A	B	H	H	B	H	H	H	B	B	H	H	A	B	A	-	H	!-	B	A	B	B	H	B	B	H	H	B	B	B	H	H	B	A	A	B	A
A2_392	29204_85	19.9	14	1		A	B	A	A	B	H	-	A	B	H	H	B	H	H	H	B	B	H	H	A	B	A	A	H	B	B	A	B	B	H	B	B	H	H	B	B	C	H	H	B	A	A	B	A
A2_393	20633_81	19.9	14	2		A	B	A	A	B	H	-	A	B	H	H	B	H	H	H	B	B	H	H	A	B	A	A	H	B	B	A	B	B	-	B	B	H	H	B	B	C	H	H	B	A	A	B	A
A2_326	18238_109	19.9	14	2		A	B	A	A	B	H	A	A	B	H	H	B	A	H	H	B	B	H	H	A	B	A	A	D	B	B	A	B	B	H	B	B	H	H	B	B	C	D	H	B	A	A	B	A
A2_951	3224_60	20.3	14	0		A	B	A	A	!!B	H	H	A	B	H	H	B	D	H	H	B	B	H	H	A	B	A	-	H	-	-	A	B	B	H	B	B	H	H	B	B	C	!!H	H	-	!!A	A	B	A
A2_869	41505_60	22.8	15	0		A	B	A	-	H	H	H	A	B	H	H	B	H	D	-	B	B	H	H	A	B	A	-	H	B	B	A	B	C	-	B	B	H	H	B	B	H	!D	H	B	H	A	B	A
A2_389	8289_85	24.6	16	3		A	B	A	A	H	H	A	A	B	H	H	B	D	H	H	B	B	H	H	A	B	A	A	H	-	!!B	A	B	B	H	B	B	H	H	B	B	C	A	H	B	H	A	B	A
A2_725	57032_65	25	16	1		A	B	A	A	-	D	A	A	B	H	H	!!B	H	H	H	B	B	H	H	A	B	A	A	H	B	!-	A	B	B	H	B	B	!!H	H	B	B	H	A	H	B	H	A	B	A
A2_989	38833_61	25	16	0		A	B	-	!!A	H	H	A	A	B	!!H	H	!-	H	H	H	B	B	H	D	A	B	!!A	-	H	-	!-	-	B	!!B	H	-	B	!-	H	!!B	-	C	-	!!H	-	H	A	B	-
A2_418	15978_68	36.1	17	3		A	B	A	H	H	H	H	A	B	B	H	H	A	H	D	B	B	H	H	A	B	H	A	H	B	A	A	B	H	H	B	B	B	H	H	B	H	A	A	B	H	A	B	A
A2_457	20639_83	36.1	17	0		A	B	A	H	H	H	H	A	B	B	H	H	A	H	H	B	B	H	H	A	B	H	A	H	B	A	A	B	H	H	B	B	B	H	H	B	H	A	A	B	H	A	B	A
A2_489	13660_82	36.7	17	1		A	B	A	H	H	H	-	A	B	B	H	H	H	H	H	B	B	H	H	A	B	H	A	H	B	A	A	B	H	H	B	B	B	H	H	B	H	A	A	B	H	A	B	A
A2_947	16913_110	37.3	18	2		A	B	A	H	H	H	A	A	B	B	H	H	H	H	H	B	B	H	H	A	B	H	A	H	B	A	A	B	H	H	B	B	B	H	H	B	H	A	A	B	H	A	B	A
A2_835	11799_83	37.3	18	3		A	B	A	H	H	H	A	A	B	-	H	H	H	H	H	B	B	H	H	A	B	H	A	H	!!B	A	A	B	H	H	B	B	B	H	H	B	H	A	A	B	-	A	B	A
A2_422	6134_73	38	19	1		A	B	A	H	H	H	A	A	B	B	H	H	H	H	A	B	B	H	H	A	B	H	A	C	H	A	A	B	H	H	B	B	B	H	H	B	H	A	A	B	H	A	B	A
A2_839	19003_60	38.7	20	0		A	B	A	H	H	D	-	A	B	B	H	-	H	H	H	B	B	H	H	A	B	H	-	H	H	A	A	B	-	H	-	B	B	H	H	B	H	A	A	B	H	A	B	A
A2_414	21518_103	38.7	20	1		A	B	A	H	H	H	A	A	B	B	H	H	H	H	H	B	B	H	H	A	B	H	A	H	H	A	A	B	H	H	B	B	B	H	H	B	H	A	A	B	H	A	B	A
A2_386	11281_86	39.1	21	3		A	B	A	H	H	H	A	A	B	B	H	H	H	H	H	B	B	H	H	A	B	H	A	H	H	A	A	B	H	H	B	B	B	H	H	B	C	A	A	B	H	A	B	A
A2_445	10956_72	39.3	21	0		A	B	A	H	H	H	-	A	B	B	H	H	H	H	H	B	B	H	H	A	B	H	A	H	H	A	A	B	H	H	B	B	B	H	H	B	C	A	A	B	H	A	B	A
A2_712	5388_92	39.4	21	3		A	B	A	H	H	H	H	A	-	-	H	H	H	H	H	B	B	H	H	A	-	H	A	H	H	A	A	B	H	H	B	B	-	H	H	B	H	A	A	-	H	A	B	A
A2_456	6286_86	39.4	21	3		A	B	A	H	H	H	-	A	B	B	H	H	H	D	H	B	B	H	H	A	B	H	-	H	H	A	A	B	H	H	B	B	B	H	H	B	H	A	A	B	H	A	B	A
A2_443	31720_84	39.4	21	3		A	B	A	H	H	H	H	A	B	B	H	H	D	H	H	B	B	H	H	A	B	H	B	H	H	A	A	B	H	H	B	B	B	H	H	B	C	A	A	B	H	A	B	A
A2_842	34189_83	39.4	21	1		A	B	A	H	H	H	H	A	B	B	A	H	H	H	-	B	B	H	H	A	B	H	-	H	H	A	A	B	H	H	B	B	-	H	H	B	H	A	A	B	H	A	B	A
A2_434	5571_78	40.4	21	1		A	H	A	H	H	H	-	A	B	B	H	H	H	H	H	B	B	H	H	A	B	H	A	H	H	A	A	B	H	H	B	B	B	H	H	B	H	A	A	B	H	A	B	A
A2_426	18180_92	40.4	21	0		A	H	A	H	H	H	A	A	B	B	D	H	H	H	H	B	B	H	H	A	B	H	A	H	H	A	A	B	H	H	B	B	B	H	H	B	H	A	A	B	H	A	B	A
A2_325	33185_61	40.5	21	3		A	A	A	H	-	H	A	A	B	B	H	H	H	H	H	B	-	H	H	A	B	H	A	H	H	A	A	B	H	H	B	B	B	H	H	B	H	A	A	B	H	A	B	A
A2_773	8799_105	40.7	21	3		A	-	A	H	H	H	A	A	B	B	H	H	H	H	H	B	B	H	H	A	B	H	A	H	H	A	A	B	-	H	B	B	B	H	-	B	H	A	A	B	H	A	B	A
A2_721	7252_66	41.8	22	0		A	D	A	H	H	H	A	A	B	B	D	H	H	A	H	-	B	H	H	A	B	H	A	H	H	A	A	B	H	H	B	B	B	H	H	B	H	A	A	B	H	A	B	A
A2_433	29148_78	42.6	23	1		A	H	A	H	H	H	A	A	B	B	H	H	H	H	H	B	B	H	H	A	C	H	-	H	H	-	A	B	H	H	B	B	B	H	H	B	C	A	A	B	H	A	B	A
A2_847	1336_74	43.1	24	0		A	H	A	H	H	H	A	A	B	B	H	H	H	H	H	!!B	B	H	H	A	B	H	B	H	H	A	A	B	H	H	B	B	B	C	H	B	H	A	A	B	H	A	B	A
A2_906	921_86	43.5	25	0		A	A	A	H	H	H	A	-	B	B	H	H	H	H	H	H	B	H	H	A	B	H	A	H	H	A	A	B	H	H	B	B	B	H	H	B	H	A	A	B	H	A	B	A
A2_404	19523_79	43.5	25	3		A	H	A	H	H	H	A	A	B	B	H	H	H	H	H	H	B	H	H	A	B	H	B	H	H	A	A	C	H	H	B	B	B	H	H	B	H	A	A	B	H	A	B	A
A2_400	10271_84	44.4	26	1		A	H	A	H	H	H	-	A	B	B	H	H	H	H	H	H	B	H	H	A	B	H	-	H	H	A	A	B	H	H	B	B	B	H	H	B	H	A	A	B	H	A	B	A
A2_395	34139_82	44.4	26	0		A	H	A	H	H	H	A	A	B	B	H	H	H	H	H	H	B	H	H	A	B	H	H	H	!!H	A	A	B	H	H	B	B	B	H	H	B	H	A	A	B	H	A	B	A
A2_412	31395_82	44.8	27	2		A	H	A	H	H	H	A	A	B	B	H	H	H	H	H	H	B	H	H	A	B	H	-	H	A	A	A	B	H	H	B	B	B	H	H	B	H	A	A	B	H	A	B	A
A2_729	14647_87	45.6	28	2		A	H	A	-	H	H	A	A	-	B	-	H	H	-	H	H	B	H	H	A	B	H	-	H	A	A	A	C	H	-	B	B	B	H	H	B	H	A	A	B	-	A	B	A
A2_396	3581_90	45.6	28	0		A	H	A	H	H	H	A	A	B	-	H	H	H	H	H	H	B	H	H	A	B	H	B	H	A	A	A	B	H	H	B	B	B	H	H	B	H	A	A	B	H	A	B	A
A2_408	1598_90	45.9	28	3		A	H	A	H	H	H	A	A	B	C	H	H	H	H	H	H	B	H	H	A	B	H	-	H	A	A	A	B	H	H	B	B	B	H	H	B	H	A	A	B	H	A	B	A
A2_403	2019_89	45.9	29	1		A	H	A	H	H	H	A	A	B	B	H	H	H	H	H	H	B	H	H	A	B	H	B	H	A	A	A	B	H	H	B	B	B	H	H	B	H	A	A	B	H	A	B	A
A2_407	18316_91	46.4	30	3		A	H	A	H	H	H	A	A	B	B	H	!!H	H	H	D	H	B	H	H	A	B	H	-	H	A	A	A	B	!!H	H	B	B	B	H	H	B	H	A	A	B	H	A	B	A
A2_329	3303_98	50.3	31	1		A	H	A	H	H	H	A	A	B	B	H	B	H	H	H	H	-	H	H	A	B	H	A	H	A	A	A	B	B	C	B	B	B	H	H	H	-	A	A	B	H	A	B	A
A2_257	30651_105	50.3	31	2		A	H	A	D	H	H	A	A	B	!!B	H	B	H	H	H	H	B	H	H	A	B	H	A	H	A	A	A	B	B	C	B	B	B	H	H	H	H	A	A	B	H	A	B	A
A2_779	3382_82	51.1	32	0		A	H	A	H	H	-	-	A	B	H	H	B	H	H	-	H	B	H	H	-	B	H	-	H	-	A	A	B	B	B	B	B	B	C	H	H	H	A	A	B	H	A	B	A
A2_353	25773_111	51.1	32	2		A	H	A	H	!!H	H	-	A	B	H	H	B	H	H	H	D	B	H	H	A	B	H	-	H	A	!!A	A	B	B	C	B	B	B	H	H	H	H	A	A	!!B	!!H	A	B	A
A2_726	17683_84	53.3	33	3		A	H	-	H	B	H	!!A	A	B	H	H	B	H	H	H	D	B	H	H	A	-	H	A	H	A	H	-	B	B	C	B	!!B	B	-	H	H	H	-	A	H	A	A	B	-
A2_274	32421_90	54.9	34	0		A	H	A	H	B	H	H	A	B	H	H	B	H	H	H	H	B	H	H	A	B	H	-	H	A	H	A	B	B	C	B	H	B	H	H	H	H	A	A	H	A	A	B	A
A2_683	28323_111	55.3	34	3		A	H	A	H	B	H	H	A	B	H	H	B	H	H	H	H	B	H	H	A	B	H	H	!!H	A	H	A	B	B	C	B	H	B	H	H	A	H	A	A	H	A	A	B	A
A2_771	34014_87	56.7	35	0		A	H	-	H	B	H	H	A	B	H	H	B	H	A	H	H	B	H	H	A	B	H	-	A	A	H	-	B	B	C	B	-	B	H	H	A	H	A	A	H	A	A	B	-
A2_282	21665_87	57.2	36	1		A	H	A	H	B	H	H	A	B	H	H	B	H	H	H	H	B	H	C	A	B	H	A	A	A	H	A	B	B	C	!!B	H	B	H	H	A	H	A	A	H	A	!!A	B	A
A2_292	13024_93	58.2	37	1		A	H	A	H	B	H	H	A	B	H	H	B	-	H	H	H	B	H	H	A	B	H	A	A	A	H	A	B	B	C	H	H	B	H	H	A	-	A	A	H	A	H	B	A
A2_692	20706_88	58.6	37	1		A	H	A	H	B	H	A	A	B	H	H	B	H	H	H	H	B	H	B	A	B	H	-	A	A	H	A	B	B	H	H	H	-	H	H	A	H	A	A	H	A	H	B	A
A2_289	22514_93	58.7	37	1		A	H	A	H	B	H	H	A	B	H	H	B	H	H	H	H	B	H	B	A	B	H	A	-	A	H	A	B	B	H	H	H	B	H	H	A	H	A	A	H	A	H	B	A
A2_707	10386_87	59.5	38	0		A	H	A	H	B	H	H	A	B	H	H	B	-	H	H	H	B	H	B	A	B	H	A	A	A	H	A	B	B	-	H	H	B	H	-	A	H	A	A	H	A	H	B	A
A2_272	13496_91	60.7	39	0		A	H	A	H	B	H	H	A	B	H	H	B	H	H	H	H	B	H	C	A	B	H	-	A	A	H	A	H	B	H	H	H	B	H	H	A	H	A	A	H	A	H	B	A
A2_694	8114_92	61.1	40	2		A	H	A	H	B	H	-	A	B	H	-	B	H	H	H	H	B	H	B	A	B	H	-	A	A	H	A	H	B	C	H	H	B	H	H	A	H	A	A	H	A	H	B	A
A2_223	16529_91	61.2	40	2		A	H	A	H	B	H	H	A	B	H	H	B	H	A	H	H	B	H	B	A	B	H	A	A	A	H	A	H	B	C	H	H	B	C	H	A	H	A	A	H	A	H	B	A
A2_686	822_81	61.3	40	3		A	H	A	H	B	H	H	A	B	-	H	B	D	H	H	H	B	H	C	A	B	H	A	A	A	H	A	H	B	C	H	H	B	H	H	A	H	A	A	H	A	H	B	A
A2_251	29819_86	61.4	40	1		A	H	A	H	B	H	H	!!A	B	H	-	B	H	H	H	H	B	H	H	A	B	H	A	A	A	H	A	H	B	H	H	H	B	H	H	A	H	A	A	H	A	H	B	A
A2_250	5230_91	61.8	41	0		A	H	A	H	B	H	H	H	B	H	H	B	H	H	H	H	B	H	H	A	B	D	A	A	A	H	A	H	B	H	H	H	B	H	H	A	H	A	A	H	A	H	B	A
A2_308	31112_92	61.8	41	0		!!A	H	A	H	B	H	H	H	B	H	H	B	H	D	H	H	B	H	B	A	B	H	A	!!A	A	H	A	H	B	!!H	H	H	B	H	H	A	H	A	A	H	A	H	B	A
A2_363	27479_87	64.3	42	3		H	H	A	H	B	H	H	H	B	H	H	B	H	H	H	H	B	H	C	A	B	H	A	H	A	H	A	H	B	!C	H	H	B	C	H	A	H	A	A	H	A	H	B	A
A2_320	33262_87	66.4	43	1		-	H	A	H	B	H	H	H	B	H	H	B	H	D	H	H	B	!!H	C	A	!!B	H	A	H	A	H	A	H	B	A	H	H	B	H	H	A	H	A	A	H	A	H	B	A
A2_336	10126_85	67.9	44	2		H	H	A	H	B	H	H	H	B	H	H	B	H	H	H	H	B	A	B	A	H	H	-	H	A	H	A	A	B	A	H	H	B	H	H	A	H	A	A	-	A	H	B	A
A2_321	21639_85	68	44	1		H	H	A	H	B	H	H	H	B	H	H	B	H	H	H	H	B	A	H	A	H	H	-	H	A	!!H	A	A	B	A	H	H	B	H	H	A	H	A	A	H	A	H	B	A
A2_317	12982_107	69.9	45	2		H	H	A	H	B	H	B	H	B	H	H	B	H	H	H	H	!!B	A	H	A	H	H	-	H	A	B	A	A	B	A	H	H	B	H	H	A	H	D	A	H	A	H	B	A
A2_43	*INF341.1	73.4	46	#N/A		H	H	A	H	H	-	-	H	B	H	H	B	A	H	H	-	H	A	B	A	H	H	D	H	H	B	A	A	B	A	H	H	B	-	H	A	H	-	A	-	A	H	-	-
A2_44	*INF301	73.4	46	#N/A		-	-	-	-	H	-	-	H	B	H	H	B	H	H	H	-	H	A	B	A	-	H	A	H	H	B	A	A	B	A	H	H	B	-	H	A	H	-	A	-	A	H	-	-
A2_271	12234_86	75.3	47	1		H	H	A	H	B	H	-	H	B	H	H	B	H	H	H	H	H	A	B	A	H	H	-	H	A	B	A	A	B	A	C	H	B	B	H	A	H	A	A	H	A	H	B	A
A2_297	20284_83	75.3	47	1		H	H	A	H	B	H	B	H	B	H	H	B	H	H	H	H	H	A	C	A	H	H	-	H	A	B	A	A	C	A	H	H	B	H	H	A	H	A	A	H	A	H	B	A
A2_243	24314_88	76	47	1		H	H	A	H	B	H	H	H	B	H	H	B	H	H	H	H	H	A	H	A	H	H	-	C	A	B	A	A	B	A	H	H	B	H	H	A	H	A	A	H	A	H	B	A
A2_239	8557_109	76	47	3		C	H	A	H	B	H	H	H	B	H	H	B	!!H	H	H	H	H	A	H	A	H	H	A	H	A	B	A	A	B	A	H	H	B	C	H	A	H	!!A	A	H	A	H	B	A
A2_343	56859_76	77.1	48	1		H	H	A	H	B	H	H	H	B	H	H	B	A	H	H	H	H	A	H	A	H	H	-	H	A	B	A	A	B	A	H	H	B	H	H	A	H	H	A	H	A	H	B	A
A2_283	16289_104	77.1	48	1		H	H	A	H	B	H	H	H	B	H	H	B	A	H	H	H	H	A	H	A	H	H	A	H	A	B	A	A	B	A	H	H	B	H	H	A	H	H	A	H	A	C	B	A
A2_681	15607_88	77.4	48	2		H	H	A	H	B	H	H	H	B	H	H	B	A	H	H	H	H	A	B	A	H	H	A	H	A	B	A	A	-	A	H	H	B	H	H	A	H	H	A	H	A	H	B	A
A2_312	18487_83	77.8	49	0		H	H	A	D	B	H	H	H	B	H	H	B	A	H	H	H	H	A	C	A	H	H	-	H	A	B	A	A	B	A	H	H	B	H	H	A	H	H	A	H	A	H	B	A
A2_306	18034_90	77.8	49	1		H	H	A	H	B	H	H	H	B	H	H	B	A	H	H	H	H	A	C	A	H	H	A	H	A	B	A	A	B	A	H	H	-	H	H	A	-	H	A	H	A	H	B	A
A2_212	1256_88	77.8	49	3		H	H	A	H	B	H	H	H	B	H	H	B	A	H	H	H	H	A	B	A	H	H	A	H	A	B	A	A	B	A	H	H	B	H	H	A	H	D	A	H	A	H	B	A
A2_240	17495_83	78.3	50	0		H	H	A	H	B	H	H	H	B	H	H	B	A	H	H	H	H	A	C	A	H	H	-	H	A	B	A	A	B	A	H	H	B	H	H	A	H	H	A	H	A	H	B	A
A2_701	47102_84	78.8	50	1		H	H	A	A	B	H	H	H	B	H	H	B	A	C	H	D	H	A	H	A	H	H	A	H	A	B	A	A	-	A	H	H	B	H	H	A	H	H	A	H	A	H	B	A
A2_217	20556_93	78.8	50	2		H	H	A	H	B	H	H	H	B	H	H	B	A	H	H	H	H	A	H	A	H	!!H	A	H	A	B	A	A	C	A	H	H	B	C	H	A	H	H	A	H	A	H	B	A
A2_238	26688_88	79.6	51	2		H	H	A	H	B	H	H	H	B	H	H	B	A	H	H	-	H	A	C	A	H	B	A	H	A	B	A	A	B	A	H	H	B	H	H	!!A	H	H	A	H	A	H	B	A
A2_817	53046_71	79.6	52	1		H	!!H	A	H	B	H	H	H	B	H	-	B	A	H	H	H	H	A	H	-	H	B	-	H	-	B	A	A	B	A	H	H	B	H	H	!-	H	H	A	H	A	H	B	A
A2_284	21738_111	82.5	53	3		H	B	A	H	B	H	H	H	!!B	H	H	B	A	H	H	H	H	A	C	A	H	B	A	H	A	B	A	A	C	A	H	H	B	B	H	H	H	H	A	H	A	H	B	A
A2_794	16803_81	83.8	54	3		H	B	A	H	B	H	H	H	H	H	H	B	A	C	H	H	H	A	H	A	H	B	A	B	A	B	A	A	B	A	H	H	B	H	H	H	H	H	A	H	A	H	B	A
A2_220	20470_105	83.8	54	3		H	B	A	H	B	H	H	H	H	H	H	B	A	H	H	H	H	A	H	A	H	B	A	H	A	B	A	A	B	A	H	H	B	H	H	H	H	H	A	H	A	H	B	A
A2_219	25766_69	83.8	54	0		H	B	A	H	B	H	H	H	H	H	H	B	A	H	H	H	H	A	H	A	H	B	A	C	A	B	A	A	B	A	H	H	B	H	H	H	H	H	A	H	A	H	B	A
A2_218	6372_83	84	54	0		H	B	A	H	B	H	H	H	H	H	H	B	A	H	H	H	H	A	H	A	H	B	-	H	A	B	A	A	B	A	H	H	B	H	H	H	H	H	A	H	A	H	B	A
A2_216	16698_82	84.2	54	3		H	B	A	H	B	H	H	H	H	H	H	B	A	H	H	H	H	A	H	A	H	B	A	H	A	B	A	A	B	A	H	H	B	H	H	H	H	H	A	H	A	H	B	A
A2_261	7495_83	84.2	54	2		H	B	A	H	B	H	H	H	H	H	H	B	A	H	H	H	H	A	H	A	H	B	-	H	A	B	A	A	B	A	H	H	B	H	H	H	H	H	A	H	A	H	B	A
A2_736	14686_83	84.9	55	1		H	B	A	H	B	H	H	H	H	H	H	B	A	H	!!H	H	H	A	H	-	H	B	-	H	A	B	A	A	B	A	H	H	B	H	H	D	H	H	A	!!H	A	H	!!B	A
A2_285	30796_76	89.6	56	0		H	B	A	H	B	H	H	H	H	H	H	-	A	H	B	H	H	A	C	A	H	B	A	H	A	B	A	A	B	A	H	H	B	H	H	H	H	H	A	B	A	H	H	A
A2_314	47108_89	90.3	57	1		H	B	A	H	B	H	H	H	H	H	H	B	A	H	B	H	H	A	H	A	H	B	A	C	A	B	A	A	B	A	H	H	B	H	H	H	H	H	A	B	A	H	H	A
A2_288	21914_90	90.5	57	3		H	B	A	H	B	H	H	H	H	H	H	B	A	H	B	H	H	A	H	A	H	B	A	H	A	B	A	A	B	A	H	H	B	H	H	H	H	H	A	B	A	H	H	A
A2_264	27660_88	90.5	57	3		H	B	A	H	B	H	H	H	H	H	H	B	A	H	B	H	H	A	B	A	H	B	A	H	A	B	A	A	B	A	H	-	B	H	-	D	H	H	A	B	A	H	H	A
A2_294	54742_63	91	57	2		H	B	A	H	B	H	B	H	H	H	H	B	A	H	B	H	H	D	B	A	H	B	B	H	A	B	A	A	B	A	H	H	B	H	H	H	H	H	A	B	D	H	H	A
A2_316	33322_88	91	57	2		H	B	A	H	B	H	H	H	H	H	H	-	A	H	B	H	H	A	H	A	H	B	A	H	A	B	A	A	B	A	H	H	B	H	H	H	H	H	A	B	A	H	H	A
A2_200	28275_84	91	57	2		H	B	A	H	B	H	H	H	H	H	H	B	A	H	B	H	H	A	C	A	H	B	A	H	A	B	A	A	B	A	H	H	B	C	H	H	H	H	A	B	A	H	H	A
A2_659	7139_78	91	57	2		H	B	A	H	B	-	H	H	H	H	H	B	A	H	B	H	H	A	H	A	H	B	A	H	A	B	A	A	B	A	H	H	B	H	H	H	H	H	A	B	A	-	H	A
A2_347	14319_86	92.2	57	0		H	B	A	H	B	H	-	H	H	H	H	B	A	H	B	H	H	A	H	A	H	B	-	H	A	B	A	A	B	A	H	H	B	H	H	H	H	H	A	B	A	H	H	A
A2_374	8866_77	92.2	57	3		H	B	A	H	B	H	H	H	H	H	H	B	!!A	H	B	H	H	!!A	C	A	H	B	A	H	A	B	A	!!A	B	A	H	H	B	H	H	H	H	H	A	B	A	H	H	A
A2_907	24894_77	93.4	58	2		-	B	A	H	B	H	-	H	H	H	H	B	!-	H	B	H	H	!-	C	-	H	B	-	H	-	B	A	H	B	A	-	H	B	H	H	-	H	H	A	!!H	A	H	H	A
A2_843	13832_80	95.8	59	1		H	-	H	H	B	H	-	H	H	H	H	B	H	H	B	H	H	H	H	A	H	C	-	C	A	-	A	H	B	A	H	H	B	H	H	H	H	H	A	H	A	H	H	A
A2_525	422_83	98.1	60	0		H	B	H	H	B	H	H	H	H	H	H	B	H	H	H	H	A	H	C	A	H	B	-	C	A	B	A	H	B	A	H	H	B	H	H	H	H	H	A	B	A	H	H	H
A2_495	27348_86	98.9	61	3		H	B	H	H	B	H	H	H	H	H	H	B	H	H	H	H	A	H	C	A	H	B	A	H	A	B	A	H	B	A	H	H	-	H	H	H	H	H	A	H	-	H	H	H
A2_862	9690_111	101.8	62	2		H	B	H	H	B	H	H	B	H	-	H	B	H	B	B	H	H	H	-	A	H	B	A	H	A	B	A	H	B	A	H	H	B	H	H	D	H	H	A	H	A	H	H	H
A2_972	14814_67	101.8	62	0		H	B	H	H	B	!!H	-	H	H	H	H	B	H	H	B	H	H	H	!!H	-	H	B	-	H	A	-	!!A	H	B	A	-	H	-	H	-	H	-	!!H	A	-	A	H	H	H
A2_965	6892_79	104.6	63	0		H	B	-	H	B	A	-	H	H	H	H	B	H	H	B	H	H	H	B	A	H	B	-	H	A	B	!-	H	B	A	H	H	B	H	H	H	H	!-	A	H	A	H	H	-
A2_409	21735_76	105.7	63	0		H	B	B	H	B	A	B	H	H	H	H	B	H	H	B	H	H	H	B	A	H	B	B	H	A	B	H	H	B	A	H	H	B	H	H	H	H	B	A	H	A	H	H	B
A2_406	65831_84	105.7	63	2		H	B	B	H	B	A	B	H	H	H	H	B	H	H	B	H	H	H	B	A	!!H	B	B	H	A	B	H	H	B	A	H	H	B	H	H	H	H	B	A	H	A	H	H	B
A2_876	24850_81	107.5	64	0		H	B	B	H	B	A	-	H	H	H	H	B	H	H	B	H	H	H	B	A	B	B	-	H	A	B	H	H	B	A	H	H	-	H	H	H	H	B	A	-	A	H	H	B
A2_388	60705_87	107.9	64	0		H	B	B	H	B	A	H	H	H	H	D	B	H	C	B	H	H	H	B	A	B	B	A	H	A	B	H	H	B	A	H	H	B	H	H	D	H	B	A	H	A	H	H	B
A2_384	15327_77	107.9	64	2		H	B	B	H	B	A	H	H	H	H	D	B	H	C	B	H	H	H	B	A	B	B	A	H	A	B	H	H	B	A	H	H	B	H	H	A	H	B	A	H	A	H	H	B
A2_859	1684_74	108.2	64	2		D	B	-	H	B	A	H	H	H	H	H	B	H	H	B	H	H	H	B	!!A	B	B	-	H	A	B	-	H	B	A	H	H	B	H	H	A	H	-	!!A	H	!!A	H	H	-
A2_666	40094_85	111.2	65	1		H	B	B	H	B	-	B	H	H	H	H	B	H	H	B	H	H	-	B	H	B	B	B	-	A	B	H	H	B	A	H	H	B	H	-	H	D	B	!-	H	H	H	H	B
A2_808	11050_77	111.2	65	0		H	B	B	H	B	A	B	H	H	H	H	B	H	H	B	H	H	H	B	H	B	-	B	H	A	B	H	H	B	A	H	H	B	H	H	H	A	B	H	H	-	H	H	B
A2_435	4553_88	111.9	65	1		H	B	B	H	B	A	B	H	H	H	H	B	H	H	B	H	H	H	B	H	B	B	-	H	A	B	H	H	B	A	H	H	B	H	H	H	H	B	H	H	H	H	H	B
A2_449	42337_64	112.3	66	2		H	B	B	H	B	A	B	H	H	H	H	B	H	H	B	H	H	H	C	H	B	B	-	H	A	B	-	H	B	A	H	H	B	H	H	H	D	B	H	H	H	H	H	B
A2_428	11351_110	112.7	67	3		H	B	!!B	D	B	A	B	H	H	H	H	B	H	H	B	H	H	H	B	H	B	B	B	H	A	B	!!H	H	B	A	H	H	B	H	H	H	D	!!B	H	H	H	H	H	!!B
A2_469	29107_80	115.3	68	1		H	B	H	H	B	A	-	H	H	H	H	B	H	H	B	H	H	H	H	H	B	B	-	H	A	B	A	H	B	A	H	H	B	H	H	H	H	H	H	H	H	H	H	H
A2_485	44242_84	115.3	68	0		H	B	H	H	B	A	-	H	H	H	H	B	H	H	B	H	H	H	H	H	B	B	-	H	A	B	A	H	B	A	H	H	B	H	H	H	H	H	H	H	H	H	H	H
A2_938	48904_83	116	68	1		H	B	H	H	B	A	H	H	H	H	H	B	H	H	B	H	H	H	B	H	B	B	-	H	A	B	A	H	B	A	-	H	B	H	H	H	H	H	H	H	H	H	H	H
A2_492	10884_81	116	68	2		H	B	H	H	B	A	H	H	H	H	H	B	H	H	B	H	H	H	B	H	B	B	-	H	A	B	A	H	B	A	H	H	B	H	H	H	!!H	H	H	H	H	H	H	H
A2_986	9129_72	116.4	68_69	0		H	B	H	H	-	A	H	H	H	H	H	B	-	H	B	H	H	H	B	H	B	B	-	H	A	B	A	H	B	A	H	H	B	H	H	D	!D	H	H	-	H	H	H	H
A2_943	19372_84	117	69	3		H	B	H	H	B	A	-	H	H	H	H	B	H	H	B	H	H	H	B	H	B	B	-	C	A	B	A	A	B	A	H	H	B	H	H	H	A	H	H	H	H	H	H	D
A2_514	16782_86	117	69	2		H	B	H	H	B	A	B	H	H	H	H	B	H	H	B	H	H	H	B	H	B	B	B	H	A	B	A	H	B	A	H	H	B	H	H	H	A	H	H	H	H	H	H	H
A2_490	31755_82	117.7	70	0		H	B	H	H	B	A	B	H	H	D	H	B	H	H	B	H	H	H	H	H	B	B	-	H	A	B	A	H	B	A	H	H	B	H	H	H	A	H	H	H	H	H	H	H
A2_510	23746_85	117.7	70	0		H	B	H	H	B	A	B	H	H	H	H	B	H	H	B	H	H	H	-	H	B	B	!!B	H	A	B	A	H	B	A	H	H	B	H	H	H	A	H	H	H	H	H	H	H
A2_483	7869_86	118.1	70	2		H	B	H	H	B	A	H	H	H	H	H	B	H	H	B	H	H	H	C	H	B	B	!-	H	A	B	A	H	B	A	H	H	B	H	H	H	D	H	H	H	H	H	H	H
A2_702	24029_102	118.5	71	3		H	B	H	H	B	A	H	H	H	H	H	B	H	H	B	H	H	H	C	H	B	C	A	H	A	-	A	H	B	A	H	H	-	H	H	H	A	H	H	H	H	H	H	H
A2_482	19166_86	119.7	72	2		H	B	H	H	B	A	H	H	H	H	H	B	H	H	B	H	H	H	H	H	B	B	A	H	A	B	A	H	B	A	H	H	B	H	H	H	A	H	H	H	H	H	H	H
A2_994	19023_87	120.1	72	0		H	B	H	H	B	A	-	H	H	A	H	B	H	H	B	H	H	H	B	H	B	B	-	H	A	!!B	A	H	B	A	H	H	B	H	H	H	D	H	H	H	H	H	H	H
A2_829	11438_101	120.9	73	1		H	B	H	H	B	A	H	H	H	H	H	B	H	H	B	H	H	H	B	H	B	B	-	H	A	H	A	H	-	A	H	H	B	H	H	H	D	H	H	-	H	H	H	H
A2_998	2079_86	121.3	74	3		H	B	H	H	B	A	-	C	H	-	H	B	H	H	B	-	H	H	B	H	B	B	-	H	A	H	A	H	B	!!A	H	H	B	-	H	D	A	H	H	H	-	H	B	H
A2_448	20865_86	122.5	75	2		H	B	H	H	B	A	H	H	H	H	H	!!B	H	H	B	H	H	H	B	H	B	B	A	H	A	H	A	H	B	H	H	H	B	H	H	H	A	H	H	H	H	H	H	H
A2_896	3780_83	123.7	76	0		H	B	-	H	B	A	H	H	H	H	H	H	H	H	B	H	H	C	C	H	B	B	-	H	A	H	A	H	B	H	H	H	B	H	H	H	A	H	H	-	H	H	H	H
A2_450	7448_90	123.7	76	2		H	B	H	H	B	A	H	H	H	H	H	H	H	H	B	H	H	H	C	H	!!B	B	A	H	A	-	A	H	B	H	H	!!H	B	H	H	A	A	H	H	H	H	H	H	H
A2_945	819_112	125.2	77	3		H	B	!!H	H	B	A	!!H	H	C	H	D	H	H	H	B	H	H	H	C	H	H	B	A	H	A	H	A	H	B	H	H	A	B	H	H	H	A	!!H	H	H	H	H	H	!!H
A2_928	41836_84	128.6	78	2		H	B	B	H	-	A	B	H	H	H	H	H	H	C	B	H	H	H	H	H	H	B	-	B	A	H	H	H	B	H	H	A	B	H	H	H	A	B	H	H	B	H	H	B
A2_966	16681_76	128.6	78	0		H	B	B	H	-	A	B	H	H	H	H	H	H	C	B	H	H	H	H	H	H	B	-	B	A	H	H	H	B	H	H	A	B	H	H	H	A	B	H	H	C	H	H	B
A2_522	21222_83	129.1	78	0		H	B	B	H	B	A	B	H	H	H	H	H	H	H	B	H	H	H	C	!!H	H	B	B	H	A	H	H	H	B	-	H	A	B	H	H	H	A	B	H	-	H	H	H	B
A2_903	30709_81	131.8	79	2		H	B	B	D	B	A	B	H	H	H	H	H	D	H	B	H	H	H	C	A	H	B	-	H	A	H	-	D	B	H	H	A	B	H	H	H	A	B	H	H	H	A	H	B
A2_505	19904_72	131.8	79	2		H	B	H	H	B	A	H	H	H	H	H	H	H	H	B	H	H	H	B	A	H	B	A	H	A	H	A	H	B	H	H	A	B	H	H	H	A	H	H	H	H	H	H	H
A2_920	8391_81	131.8	79	1		H	B	-	H	B	A	B	H	H	A	H	H	H	H	B	H	H	H	B	A	H	B	-	H	A	H	A	H	B	H	H	A	B	H	H	-	A	-	H	H	H	H	H	-
A2_995	2736_84	131.8	79	0		H	B	-	H	B	A	-	H	H	H	H	H	H	H	B	H	H	H	B	A	H	B	-	H	A	H	-	H	B	H	H	A	B	H	H	H	A	-	H	H	H	H	H	-
A2_979	4775_85	131.8	79	1		H	B	-	H	B	A	-	H	H	H	H	H	H	H	B	H	H	H	C	A	H	B	-	H	A	H	-	H	B	H	H	A	B	H	H	H	A	-	H	H	H	H	C	-
A2_1002	35405_83	131.8	79	2		D	B	-	H	B	A	-	H	H	H	H	H	H	H	B	H	H	H	B	A	H	B	-	H	A	H	-	H	B	H	H	A	B	H	H	H	A	-	H	H	H	H	H	-
A2_487	18043_68	132.8	79	0		H	B	B	H	B	A	B	H	H	H	H	H	D	C	B	H	H	H	B	A	H	B	-	H	A	H	H	H	B	H	H	A	B	H	H	H	A	B	H	H	H	H	H	B
A2_997	44276_82	132.8	79	3		H	B	-	H	B	A	-	H	H	H	H	H	H	-	B	H	H	-	B	A	H	B	-	H	A	H	-	H	B	H	H	A	B	H	H	H	A	-	H	H	H	H	H	-
A2_518	11957_88	133.2	80	1		H	B	B	H	B	A	B	H	H	H	H	H	H	H	B	H	H	H	B	A	H	B	-	H	A	H	H	H	B	H	H	A	B	H	H	D	A	B	H	H	H	H	H	B
A2_429	29930_80	133.6	81	3		H	B	B	H	B	A	B	C	H	H	H	H	H	H	B	H	H	H	B	A	H	B	B	H	A	H	H	H	B	H	H	A	B	H	H	H	A	B	H	H	H	H	H	B
A2_504	26976_83	134.6	81	0		H	B	B	H	B	A	B	C	H	H	H	H	H	H	B	H	H	H	H	A	H	B	B	H	A	H	B	H	B	H	H	A	B	H	H	H	A	H	H	H	H	H	H	B
A2_515	26425_86	135.6	82	3		H	B	B	H	B	A	B	H	H	H	D	H	H	H	B	H	H	H	C	A	H	B	-	H	A	H	-	H	C	!!H	H	A	B	H	H	H	A	-	H	H	H	H	H	C
A2_500	27043_92	136.9	83	2		H	B	B	H	B	A	B	H	H	H	D	H	H	C	B	H	H	H	B	A	H	B	A	H	A	H	B	H	B	B	H	A	B	H	H	H	A	A	H	H	H	H	H	B
A2_486	31012_72	138.7	83	0		H	B	H	H	B	A	H	H	H	H	D	H	H	!!H	B	H	H	H	C	A	H	B	-	H	A	H	H	H	B	B	H	A	B	H	H	H	A	A	H	H	H	H	H	H
A2_887	6091_83	138.7	83	3		!!H	B	H	H	B	A	H	H	!!H	H	H	H	H	!C	B	H	H	H	H	A	H	B	A	H	A	H	H	H	B	B	H	A	-	H	H	H	A	A	H	H	H	H	H	H
A2_761	2883_80	141.3	84	3		A	B	H	H	B	A	H	B	B	H	D	-	H	A	-	H	-	H	B	A	H	B	A	H	A	-	H	H	-	B	-	A	B	H	H	H	A	A	H	H	H	H	H	H
A2_899	46839_83	143.1	84	1		H	B	B	H	B	A	-	B	B	-	H	H	H	A	B	H	H	H	B	A	H	B	-	H	A	H	-	-	B	B	H	A	B	-	H	H	A	-	H	H	H	H	H	B
A2_411	9714_80	144	84	2		A	B	B	H	B	A	B	H	B	H	H	H	H	A	B	H	H	H	C	A	H	B	-	H	A	H	B	H	B	B	H	A	B	H	H	A	A	A	H	H	B	H	H	B
A2_975	15041_80	144	84	1		A	B	-	H	B	A	-	H	B	H	D	H	H	-	B	H	H	H	B	A	H	B	-	H	A	H	-	H	B	B	H	A	B	H	H	H	D	-	H	H	C	H	H	-
A2_976	41214_85	144	84	3		A	B	-	H	B	A	-	H	B	H	D	H	H	-	B	H	H	H	B	A	H	B	-	H	A	H	-	H	B	B	H	A	B	H	H	H	D	-	H	H	C	H	H	-
A2_982	10464_79	145	85	1		A	B	-	H	B	A	-	H	B	H	D	H	H	A	B	H	H	H	B	A	H	B	-	H	A	H	-	H	B	B	H	A	B	H	H	H	D	-	H	H	H	H	H	-
A2_513	26869_72	145	85	0		A	B	B	H	B	A	B	H	B	H	H	H	H	A	B	H	H	H	C	A	H	B	-	H	A	H	B	H	B	B	H	A	B	H	H	H	A	H	H	H	H	H	H	B
A2_841	27249_80	145	85	0		A	B	B	H	!!B	A	B	H	B	H	D	H	H	A	B	H	H	H	B	-	H	B	-	H	A	H	B	C	B	B	H	A	B	H	H	H	D	H	H	-	H	H	H	B
A2_494	25969_87	147.7	86	1		A	B	H	H	H	A	-	C	B	H	H	H	H	-	B	H	H	H	B	A	H	B	-	C	A	H	H	H	B	B	H	A	B	H	H	H	A	A	H	H	H	H	H	H
A2_432	12448_84	148.1	86	2		A	B	H	H	H	A	H	H	B	H	H	H	H	A	B	H	H	H	H	A	H	B	A	H	A	H	H	H	C	B	H	A	B	H	H	H	A	A	H	H	H	H	H	H
A2_953	18765_82	148.1	86	0		A	B	-	H	H	A	-	C	B	H	D	H	H	A	B	H	H	H	B	A	-	B	-	H	A	H	H	H	B	B	H	A	B	H	H	H	D	A	H	H	H	H	H	H
A2_772	6482_85	148.9	86	1		A	B	H	H	-	A	-	C	B	D	H	H	H	A	B	C	-	H	B	A	H	B	A	H	A	-	H	H	B	B	H	A	B	H	-	H	-	A	H	-	H	H	H	H
A2_479	27928_99	148.9	86	3		A	B	H	H	H	A	B	H	B	H	H	H	H	A	B	H	H	H	!!B	A	H	B	-	H	A	H	H	H	B	B	H	A	B	H	H	H	D	A	H	H	H	H	H	H
A2_508	787_83	150.4	86_87	0		A	B	H	H	H	A	B	B	B	H	A	H	A	A	B	H	H	H	!C	A	H	B	-	H	A	H	H	H	B	B	H	A	B	H	H	H	A	A	H	H	H	H	H	H
A2_950	26329_107	150.4	87	1		A	B	H	H	H	A	B	H	B	H	H	H	D	A	B	H	H	H	H	A	H	B	-	H	A	H	H	H	B	B	H	A	B	H	H	H	A	A	H	H	H	H	H	D
A2_517	57428_86	152.2	88	2		A	B	H	H	H	A	H	H	B	H	H	H	A	A	B	H	H	H	C	A	H	B	-	H	A	H	H	H	C	B	B	A	B	H	H	H	A	A	H	H	H	H	H	H
A2_968	35494_72	154.4	89	0		A	B	-	H	H	A	B	H	B	-	D	H	D	A	!!B	H	H	H	C	A	H	B	B	H	A	H	-	H	B	B	-	A	B	H	!!H	H	A	H	H	H	H	H	H	B
A2_737	49612_83	156.8	90	1		-	B	H	H	B	A	-	H	B	H	D	H	H	A	H	H	H	H	H	A	H	B	-	H	-	H	H	H	B	B	H	H	B	H	B	H	A	A	H	H	C	H	H	H
A2_894	19617_79	156.8	90	1		A	B	H	H	H	A	-	H	B	H	A	H	H	A	H	H	H	H	H	A	H	B	-	H	A	H	H	H	B	B	H	A	B	H	B	H	A	A	H	H	H	H	H	H
A2_949	14809_105	156.8	90	0		A	B	H	H	H	A	H	H	B	H	H	H	H	-	H	H	H	H	H	A	H	B	-	H	A	-	H	H	B	B	H	A	-	H	B	H	A	A	H	-	H	H	H	H
A2_444	16477_85	156.8	90	2		A	B	H	H	H	A	H	H	B	H	H	H	H	A	H	H	H	H	H	A	H	B	A	H	A	H	H	H	C	B	H	A	B	H	B	H	A	A	H	H	H	H	H	H
A2_963	30086_82	156.8	90	0		A	B	H	H	H	A	-	H	B	H	D	H	H	A	H	H	H	H	H	A	H	B	-	H	A	H	H	H	B	B	H	A	B	H	B	H	A	A	H	H	H	H	H	H
A2_466	21664_88	156.8	90	0		A	B	H	H	H	A	H	H	B	A	H	H	H	-	H	!!H	H	H	H	A	H	B	A	H	A	H	H	H	B	B	H	A	B	H	B	H	A	A	H	H	H	H	H	H
A2_442	23805_84	159.1	91	0		A	B	H	H	H	A	B	H	B	H	A	H	H	A	H	B	H	H	H	A	H	B	A	H	A	H	H	D	-	B	H	A	B	H	B	H	A	A	H	H	H	H	H	H
A2_427	20383_79	159.1	91	0		A	B	H	H	H	A	B	H	B	H	A	H	H	A	H	B	H	H	H	A	H	B	A	H	A	H	H	D	-	B	H	A	B	H	B	H	A	A	H	H	H	H	H	H
A2_516	333_83	160.7	92	3		A	B	H	H	H	A	B	C	B	H	D	H	H	A	H	B	H	H	H	A	H	B	-	H	A	H	H	H	B	B	H	A	B	H	B	H	A	A	H	H	H	H	H	H
A2_828	28917_82	160.7	92	0		-	B	H	H	H	A	B	!!H	B	A	H	H	H	A	H	B	-	H	H	A	H	B	-	H	A	H	H	H	B	B	H	A	B	H	B	H	A	A	H	H	!!H	H	!!H	H
A2_491	12434_99	164.8	93	1		A	B	B	H	H	A	H	A	B	H	H	H	H	A	H	B	H	H	H	A	H	B	-	H	A	H	H	H	B	B	H	A	B	H	B	H	A	H	H	H	B	H	B	B
A2_509	21513_106	164.8	93	2		A	B	B	H	H	A	H	A	B	H	H	H	H	A	H	B	H	C	H	A	H	B	B	H	A	H	H	H	B	B	H	A	B	H	B	H	A	H	H	H	B	H	B	B
A2_970	5788_113	164.8	93	1		A	B	B	H	H	A	H	A	B	H	H	H	H	A	H	B	H	H	H	A	-	B	H	H	A	H	!!H	-	C	B	H	A	B	D	B	H	A	H	H	H	C	H	B	B
A2_460	13297_77	167.2	94	0		A	B	H	H	H	A	H	A	B	D	H	H	H	A	H	B	H	H	H	A	H	B	-	H	A	H	A	H	B	B	H	A	B	H	B	H	A	A	H	H	B	H	B	H
A2_459	21360_83	167.2	94	3		A	B	H	H	H	A	H	A	B	D	H	H	H	A	H	B	H	H	H	A	H	B	-	H	A	H	A	H	B	B	H	A	B	H	B	H	A	A	H	H	B	H	B	H
A2_523	1462_86	167.5	94	1		A	B	H	H	H	A	H	A	B	H	H	H	H	A	H	B	H	H	H	A	H	B	-	H	A	H	A	H	B	B	H	A	B	H	B	H	A	A	H	H	B	H	B	H
A2_455	21114_104	167.8	94_95	3		A	B	H	H	H	A	H	A	B	D	H	H	H	A	H	B	H	H	H	A	H	B	A	C	A	H	A	H	B	B	H	A	B	H	B	H	A	A	H	H	B	H	B	H
A2_857	34538_109	167.9	95	2		A	B	H	H	H	A	H	A	B	-	H	H	D	A	H	B	H	H	H	A	H	B	A	H	A	H	-	H	B	B	H	A	B	H	B	H	A	A	H	H	B	H	B	H
A2_905	14739_82	167.9	95	0		A	B	H	H	H	A	H	A	B	H	H	H	H	A	H	B	H	H	H	A	H	B	-	H	A	H	A	H	B	B	H	!!A	B	D	B	H	A	A	H	H	B	H	B	H
A2_917	24668_76	168.3	96	1		A	B	H	H	H	A	H	A	B	H	H	H	H	A	H	B	H	C	H	A	H	B	-	H	A	H	A	H	B	B	H	H	B	H	B	H	A	A	H	H	B	C	B	H
A2_461	1218_83	168.7	97	0		A	B	H	H	H	A	H	A	B	H	H	H	H	A	H	B	H	H	H	A	H	B	H	H	A	H	A	H	B	B	H	H	B	H	B	H	A	A	H	H	B	H	B	H
A2_501	4518_82	169.1	97	0		A	B	H	H	H	A	H	A	B	H	H	H	H	A	H	B	H	H	H	A	H	B	-	H	A	H	A	H	B	B	H	H	B	H	B	H	A	A	H	H	B	H	B	H
A2_1001	11457_72	169.5	98	0		A	B	-	H	H	D	H	A	B	D	H	H	H	A	H	B	H	H	H	A	H	B	-	H	A	H	-	H	B	B	H	H	B	H	B	H	A	-	H	H	B	H	B	-
A2_474	51715_90	169.5	98	3		A	B	H	H	H	A	H	A	B	H	H	H	H	A	H	B	H	H	H	A	H	B	A	H	A	H	A	H	B	B	H	H	B	H	B	H	A	A	H	H	B	!!H	B	H
A2_498	20379_87	169.9	99	2		A	B	H	H	H	A	H	A	B	H	H	H	H	A	H	B	H	H	H	A	H	B	-	H	A	H	A	H	B	B	H	H	-	H	B	H	A	A	H	H	B	A	B	H
A2_908	20876_103	169.9	99	2		A	B	H	H	H	A	H	A	B	-	H	H	H	A	H	B	H	H	H	A	H	B	A	H	A	H	A	H	C	B	H	H	B	H	B	H	A	A	H	H	B	A	B	H
A2_901	15131_85	171	100	0		A	B	H	H	H	A	H	A	B	H	H	H	H	A	H	B	H	H	H	A	H	B	-	H	A	H	A	H	B	B	H	H	-	H	B	H	A	A	H	H	B	A	-	H
A2_499	1290_77	171	100	0		A	B	H	H	H	A	H	A	B	H	H	H	H	A	H	B	H	H	H	A	H	B	-	H	A	H	A	H	B	B	H	H	-	H	B	H	A	A	H	H	B	A	B	H
A2_379	8160_87	171.6	100	2		A	B	H	H	H	A	H	A	B	A	H	H	A	A	H	B	H	H	H	A	H	B	A	H	A	H	A	H	C	B	H	H	B	H	B	H	A	A	H	H	B	A	B	H
A2_804	14995_72	172.4	100	0		A	B	-	H	H	A	H	A	B	A	H	H	A	A	H	B	H	H	H	A	H	B	-	H	A	H	-	H	B	B	H	H	B	H	B	H	A	-	H	H	B	A	B	-
A2_925	14833_75	172.6	100	0		A	B	-	H	H	A	B	A	B	D	H	H	H	A	H	B	H	H	H	A	H	B	-	-	A	H	-	H	B	B	H	H	B	H	B	H	A	-	H	H	B	A	B	-
A2_807	28016_87	174.1	101	1		A	B	H	H	H	A	H	A	B	A	H	H	H	A	H	B	H	H	H	A	H	B	-	H	A	H	A	H	B	B	H	H	B	H	B	H	A	A	H	H	B	A	B	H
A2_755	26141_76	174.1	101	1		A	B	-	H	H	A	-	A	B	A	H	H	D	A	H	B	H	H	H	A	H	B	-	-	A	-	-	H	B	B	H	H	-	H	-	H	A	-	D	-	B	A	B	-
A2_881	27071_82	174.9	102	0		A	B	-	H	-	A	-	!!A	B	H	H	H	H	A	H	B	H	H	H	A	H	B	-	H	A	H	-	H	B	B	H	H	B	H	B	H	A	-	H	H	B	A	B	-
A2_471	17617_90	177.1	103	2		A	B	H	H	H	A	!!H	H	B	D	H	H	H	A	H	B	H	H	H	A	H	B	B	H	A	H	A	H	B	B	H	H	B	H	B	H	A	A	H	H	B	A	B	H
A2_431	17024_88	178.2	104	1		A	B	H	H	!!H	A	!-	H	B	H	H	H	H	A	H	B	H	H	H	A	H	B	A	H	A	H	A	H	B	B	H	H	B	H	B	H	A	A	H	H	B	A	B	H
A2_437	15344_91	179.1	105	3		A	B	H	H	A	A	A	H	B	H	H	H	H	A	H	B	H	H	H	A	H	B	A	H	A	H	D	H	B	B	H	H	B	H	B	H	A	A	H	H	B	A	B	H
A2_888	25296_83	179.5	105	0		A	B	H	H	A	A	A	H	B	H	H	H	-	A	-	B	-	H	H	-	-	B	-	H	-	H	A	H	B	B	H	H	-	H	B	H	-	-	H	-	B	A	B	H
A2_787	25554_87	180.2	105	0		A	B	H	H	-	A	A	H	B	D	H	H	H	A	H	B	H	H	H	A	H	B	-	H	A	H	A	H	B	B	H	H	-	H	B	H	A	A	H	H	B	A	B	H
A2_738	16381_87	180.2	105	3		A	B	!!H	D	-	A	A	H	B	H	H	H	D	A	H	B	H	H	-	A	-	B	A	H	A	H	A	H	B	B	-	H	B	H	-	-	A	A	H	H	B	A	B	H
A2_397	8732_91	181.3	106	0		A	B	A	H	A	A	-	H	B	H	H	H	H	A	H	B	H	H	H	A	H	B	-	H	A	H	A	H	B	B	H	H	-	H	B	H	A	A	H	H	B	A	B	H
A2_391	9956_88	181.7	106	1		A	B	A	H	A	A	-	H	B	H	H	H	H	A	H	B	H	H	H	A	H	B	-	H	A	H	A	H	B	B	H	H	B	H	B	H	A	A	H	H	B	A	B	D
A2_656	7148_76	182.1	106	0		A	B	A	H	A	A	-	H	-	H	H	-	H	A	H	B	H	H	H	A	H	B	-	H	A	H	A	H	-	B	-	H	B	H	-	H	A	A	H	H	B	A	B	H
A2_850	15928_87	182.1	106	1		A	B	A	H	A	A	-	H	B	A	H	H	H	A	H	B	H	H	H	A	H	B	-	H	A	H	A	H	B	B	H	H	B	H	B	H	A	A	H	H	B	A	B	H
A2_801	25458_83	183.6	107	1		A	B	A	H	A	A	-	H	B	D	H	H	D	A	H	B	H	H	H	A	H	B	-	H	!!A	H	A	H	B	B	H	H	-	H	B	H	A	A	H	H	B	A	B	H
A2_390	5328_93	184	108	0		A	B	A	H	A	A	A	H	B	H	H	H	H	A	H	B	H	H	H	A	H	B	A	H	H	H	A	H	B	B	H	H	B	H	B	H	A	A	H	H	B	A	B	H
A2_419	22558_88	185	108	2		A	B	A	H	A	A	A	H	B	H	H	H	H	A	H	B	H	H	H	A	H	B	A	C	H	H	A	H	B	B	H	H	B	H	B	H	D	A	H	H	B	A	B	H
A2_473	19454_79	185	108	0		A	B	A	H	A	A	A	H	B	H	H	H	H	A	H	B	-	H	H	-	H	B	A	B	H	H	A	H	B	B	H	H	B	H	B	H	D	A	H	H	B	A	B	H
A2_319	4702_88	188.7	109	3		A	H	A	H	A	A	A	H	B	A	H	H	A	A	H	B	H	H	H	A	H	B	-	H	H	H	A	H	B	B	H	H	B	H	B	H	D	A	H	-	H	A	B	H
A2_759	12312_95	188.7	109	1		A	-	A	H	A	A	A	H	B	H	H	H	-	A	H	B	-	H	H	A	H	B	-	H	-	H	A	H	B	B	H	H	B	H	B	H	A	A	H	-	H	A	B	H
A2_334	14549_89	189.3	109	2		A	H	A	H	A	A	A	H	B	H	H	H	D	A	H	B	H	H	H	A	H	B	-	H	H	H	A	H	B	B	H	H	-	H	B	H	A	A	H	H	H	A	B	H
A2_352	15280_94	189.9	109	0		A	B	A	H	A	A	A	H	B	H	H	H	H	A	H	B	H	H	H	A	H	B	-	H	H	H	A	H	B	B	H	H	B	H	B	H	A	A	H	H	H	A	B	H
A2_313	8842_79	190.1	109	1		A	B	A	H	A	A	A	H	B	H	H	H	H	A	H	B	H	H	H	A	H	B	A	H	H	H	A	H	B	B	H	H	B	H	B	H	A	A	H	H	H	A	B	H
A2_270	31016_92	190.3	109	2		A	B	A	H	A	A	A	H	B	H	H	H	H	A	H	B	H	H	H	A	H	B	A	H	H	H	A	H	B	B	H	H	B	H	B	H	A	A	H	H	H	A	B	H
A2_782	10745_81	191.5	109	1		A	B	A	H	A	A	A	H	B	H	H	H	H	A	H	B	D	H	D	A	H	B	A	H	-	H	A	H	B	B	H	H	B	D	B	H	H	A	H	H	H	A	B	H
[truncated: 97 more columns]

## Sheet: 3A
SNP_name	Original tag name	Distance (cM)	Bin No.	No. of E. indica acc. In which tag is present		1	2	3	4	5	6	8	9	10	11	12	13	15	16	17	18	19	20	21	22	23	24	25	26	28	29	30	31	32	33	34	35	36	40	41	42	43	44	45	46	47	48	49	50
A3_236	45700_82	0	1	3		H	A	B	H	H	H	A	A	B	B	H	H	H	H	H	A	H	H	A	-	A	B	A	A	-	H	H	D	B	-	B	A	B	-	H	A	B	B	H	-	H	H	H	B
A3_278	2795_75	0	1	0		H	A	B	H	H	H	A	A	B	B	H	H	H	H	H	A	H	H	A	H	A	B	A	A	A	H	H	D	B	H	B	A	B	-	H	A	C	B	H	H	H	H	H	B
A3_139	17214_82	1.6	2	0		H	A	B	H	H	H	A	A	B	B	H	H	H	H	H	A	H	H	A	H	A	B	-	A	A	H	H	H	B	H	B	A	B	H	H	A	B	B	H	H	H	H	H	B
A3_97	36541_87	2.8	2	3		H	A	B	D	H	H	H	A	B	B	H	H	H	H	H	A	H	H	A	H	A	B	B	A	H	H	H	H	B	H	B	A	B	H	H	A	C	B	H	H	C	H	H	B
A3_109	7409_79	2.8	2	0		H	A	B	D	H	H	H	A	B	B	H	H	H	H	H	A	H	H	A	H	A	B	B	A	H	H	H	H	B	H	B	A	B	H	H	A	C	B	H	H	C	H	H	B
A3_335	29829_73	2.8	2_3	1		H	A	-	H	-	H	-	A	B	B	H	H	H	H	H	A	H	H	A	H	A	B	-	A	H	H	-	H	B	-	-	A	-	H	H	A	H	-	H	H	H	H	H	-
A3_307	1380_78	6.2	3	3		-	A	H	H	H	H	A	A	B	B	H	H	H	H	H	A	H	H	-	H	A	B	A	A	-	H	A	H	B	H	B	A	B	H	H	A	C	H	H	H	H	H	H	H
A3_283	45973_84	6.2	3	0		-	A	H	H	H	H	A	A	B	B	H	H	H	H	H	A	H	H	-	H	A	B	A	A	-	H	A	H	B	H	B	A	B	H	H	A	C	H	H	H	H	H	H	H
A3_174	2538_84	6.8	3	2		H	A	H	H	H	H	A	A	B	B	H	H	H	H	H	A	H	H	A	H	A	B	A	A	A	H	A	H	B	H	B	A	B	H	H	A	C	H	H	H	H	H	H	H
A3_167	10014_91	7.4	3	3		H	A	H	H	H	H	A	A	B	B	H	H	D	H	H	A	H	H	A	H	A	B	A	A	A	H	A	H	B	H	B	A	B	H	H	A	C	H	H	H	H	H	H	H
A3_148	50768_81	7.8	3	0		H	A	H	H	H	H	A	A	B	B	H	H	H	H	H	A	H	H	A	H	A	B	A	A	A	H	-	H	B	H	B	A	B	H	H	A	B	-	H	H	H	H	H	H
A3_176	22346_83	8.1	3	0		H	A	H	H	H	H	A	A	B	B	H	H	H	H	H	A	H	H	A	H	A	B	A	A	H	H	A	H	C	H	B	A	B	H	H	A	C	H	H	H	H	H	H	H
A3_323	33421_108	8.4	3	0		H	A	H	A	H	H	A	A	B	B	H	H	H	H	H	A	D	H	A	H	A	B	-	A	H	H	A	H	B	H	-	A	B	H	H	A	B	H	H	H	H	H	H	H
A3_156	18267_102	9.5	4	2		H	A	H	A	H	H	A	A	B	B	H	!!H	H	H	H	A	H	H	A	H	A	B	A	A	A	H	A	H	B	H	B	A	B	H	H	A	C	H	H	H	H	H	H	H
A3_96	17704_81	10.6	5	1		H	A	H	D	H	H	A	A	B	B	H	B	H	H	H	A	-	H	A	-	A	B	A	A	A	H	A	H	B	H	B	A	B	H	H	A	C	H	H	H	H	-	H	H
A3_243	41639_84	10.6	5	0		H	A	H	H	H	H	A	A	B	B	H	B	H	H	H	A	-	H	A	H	A	B	A	A	-	-	A	H	B	-	B	A	B	H	H	A	C	H	H	-	H	-	H	H
A3_281	35345_82	13.3	6	1		H	A	H	H	H	H	A	A	B	B	H	B	H	H	H	A	H	H	A	-	A	B	A	A	-	-	A	H	B	-	B	A	B	-	H	A	!!B	H	H	-	H	H	H	H
A3_299	33400_75	13.7	7	1		H	A	H	H	H	H	A	A	B	B	H	B	H	H	H	A	-	-	A	H	A	B	A	A	A	H	A	H	B	H	B	A	B	-	H	A	H	H	H	-	H	H	H	H
A3_155	15380_78	14.4	7	0		H	A	H	H	H	H	A	A	B	B	H	B	H	H	H	A	H	H	A	H	A	B	A	A	A	H	A	H	B	H	B	A	B	H	H	!!A	H	H	H	H	H	H	H	H
A3_322	13545_65	15.8	8	1		H	A	H	H	H	H	A	A	B	-	H	B	H	H	H	A	H	H	A	H	A	-	A	A	A	H	A	H	B	H	B	A	B	H	H	H	C	H	H	H	H	H	H	H
A3_327	24536_79	16	8	1		H	A	H	H	H	H	A	A	B	B	H	B	D	H	H	A	H	A	A	H	A	B	A	A	A	H	A	H	C	H	B	A	B	H	H	H	C	H	H	H	H	H	D	H
A3_179	18822_78	16	8	2		H	A	H	H	H	H	A	A	B	B	H	B	H	H	H	A	H	H	A	H	A	B	A	A	A	H	A	H	B	H	B	A	B	H	H	D	H	H	H	H	H	H	H	H
A3_329	8565_107	16.4	9	3		H	A	H	H	H	H	A	!!A	B	C	H	B	H	H	D	A	H	H	A	H	A	B	A	A	A	H	A	H	B	H	B	A	B	-	H	H	C	H	H	H	H	H	H	H
A3_164	9846_83	17.2	10	0		H	A	H	H	H	H	!!A	H	B	B	H	B	H	H	H	A	H	H	A	H	A	B	-	A	A	H	A	H	B	H	B	A	B	H	H	H	C	H	H	H	H	H	H	H
A3_166	45264_83	17.7	11	3		H	A	H	H	H	H	H	H	B	B	H	B	H	H	H	A	H	H	A	H	A	B	A	A	A	H	A	H	B	H	B	A	B	H	H	H	C	H	H	H	H	H	H	H
A3_152	22337_71	18.1	12	3		H	A	H	H	H	H	H	H	B	B	H	B	H	H	H	A	H	H	A	H	A	B	A	A	A	H	A	H	B	H	B	A	B	H	H	H	C	H	H	H	C	H	H	H
A3_317	31890_94	18.2	12	0		H	A	H	H	H	H	H	H	B	B	H	B	H	H	H	A	H	H	A	H	-	B	-	A	A	H	A	H	B	H	B	A	B	H	H	H	H	-	H	H	H	H	H	H
A3_163	13517_96	18.6	12	1		H	A	H	H	H	H	H	H	B	B	H	B	H	H	!!H	A	H	H	A	H	A	B	-	A	A	H	A	H	B	H	B	A	B	H	H	H	C	H	H	H	H	H	H	H
A3_161	5606_79	19.4	13	0		H	A	H	H	H	H	H	H	B	B	H	B	H	H	B	!!A	H	H	A	H	A	B	-	A	A	!!H	A	H	B	H	B	A	B	H	H	H	C	H	H	H	H	H	H	H
A3_143	27755_109	20.9	14	3		H	A	H	H	H	H	H	H	B	B	H	B	H	H	B	H	H	H	A	H	A	B	A	A	A	B	A	H	C	H	B	A	B	H	H	H	C	H	H	H	H	H	H	H
A3_147	24270_83	21.7	15	1		H	A	H	H	H	H	H	H	B	B	H	B	H	H	B	H	H	H	A	H	A	B	A	A	A	B	A	H	B	H	B	A	B	H	H	H	C	H	H	H	H	H	H	H
A3_124	19877_100	22.1	15	1		H	A	H	H	H	H	H	H	B	H	H	B	H	H	B	H	H	H	A	H	A	B	A	A	A	B	A	H	C	H	B	A	B	H	H	H	H	H	H	H	H	H	H	H
A3_229	18636_86	22.5	16	0		H	A	H	H	H	H	H	H	B	H	H	B	H	H	B	H	H	H	A	H	A	B	A	A	A	B	A	H	B	H	-	A	B	H	H	H	C	H	H	H	H	H	H	H
A3_326	16765_110	22.9	16	0		H	A	H	H	H	H	H	H	B	H	H	B	H	!!H	B	H	H	H	A	H	A	B	-	A	A	B	A	H	B	H	B	A	B	H	H	H	C	H	H	H	H	H	H	H
A3_269	13770_82	22.9	16	1		H	A	H	H	H	H	H	H	B	H	!!H	B	H	!-	B	H	H	D	A	H	-	B	A	A	A	B	-	H	B	H	B	A	B	H	H	H	C	H	H	H	H	H	H	H
A3_160	17402_99	23.7	17	1		H	A	H	H	H	H	H	H	B	H	B	B	!!H	A	B	H	H	H	A	H	A	B	A	A	A	B	A	H	B	H	B	A	B	H	H	H	C	H	H	H	H	H	H	H
A3_345	42235_80	25.8	18	0		!!H	A	H	H	H	H	H	H	B	H	B	B	A	A	B	H	H	H	A	H	A	B	-	A	A	B	A	!!H	B	H	B	A	B	-	-	H	!!H	H	H	H	H	-	H	H
A3_140	15350_101	30.9	19	3		A	A	H	H	H	H	H	H	B	A	B	B	A	A	B	H	H	H	A	H	A	B	A	A	A	B	A	B	C	H	B	A	B	H	H	H	!C	H	H	H	H	H	H	H
A3_122	33988_102	31.3	19	0		A	A	H	H	H	H	H	H	B	A	B	B	A	A	B	H	H	H	A	H	A	B	A	A	A	B	A	B	B	H	B	A	B	H	H	H	!C	H	H	!!H	H	H	H	H
A3_134	7989_92	32.8	20	1		A	A	H	H	H	H	H	H	B	A	B	B	A	A	B	H	H	H	A	H	A	B	H	A	A	B	A	C	B	H	B	A	B	H	H	H	B	H	H	B	H	H	H	H
A3_118	39660_63	32.8	20_21	3		A	A	H	H	H	H	H	D	B	A	B	B	A	A	B	H	H	H	A	H	A	B	A	A	A	B	A	B	B	H	B	A	B	H	H	H	B	H	H	B	H	H	H	H
A3_237	47695_83	33.5	21	2		A	A	H	H	-	H	H	H	B	A	B	B	A	A	B	H	H	H	A	-	A	B	A	A	A	B	A	B	B	-	B	!!A	B	H	H	H	B	H	H	B	H	H	H	H
A3_271	751_75	34.3	22	1		A	A	-	H	H	H	H	H	B	A	B	B	A	A	B	H	H	H	A	H	A	B	-	A	A	B	A	B	C	H	B	H	B	-	H	H	B	H	H	B	H	A	H	H
A3_111	13104_70	34.3	22	1		A	A	H	H	H	H	H	A	B	A	B	B	A	A	B	H	H	H	A	H	A	B	A	A	A	B	A	B	B	-	B	H	B	H	H	H	B	H	H	-	H	H	H	H
A3_123	16951_105	34.7	23	3		A	A	H	H	H	H	H	H	B	A	B	B	A	A	B	H	H	H	A	H	A	B	A	A	A	B	A	B	B	H	B	H	B	H	H	H	B	H	H	B	H	H	H	H
A3_292	32306_68	34.7	23	1		A	A	H	H	H	H	H	H	B	A	B	B	A	A	B	H	H	H	A	H	A	!!B	-	A	A	B	A	B	C	H	B	H	B	H	H	H	H	H	-	B	H	H	H	H
A3_89	35487_90	35.8	24	0		A	A	H	H	H	H	H	H	B	A	B	B	A	A	B	H	H	H	A	H	A	H	A	A	A	B	A	B	B	H	B	H	B	H	H	H	B	H	H	B	H	H	H	H
A3_88	22277_69	35.8	24	1		A	A	H	H	H	H	H	H	B	A	B	B	A	A	B	H	H	!!H	A	H	A	H	A	A	A	B	A	B	B	H	B	H	B	H	H	H	B	H	H	B	H	H	H	H
A3_289	73091_59	36.6	25	1		A	A	H	H	H	-	H	-	-	A	B	-	A	A	B	H	H	B	A	H	A	H	-	A	A	B	A	B	B	H	B	H	B	H	!!H	H	-	H	H	B	H	H	H	H
A3_110	38246_85	37.4	26	1		A	A	H	H	H	H	H	H	B	A	B	B	A	A	B	H	H	B	A	H	A	H	A	A	A	B	A	B	B	H	B	H	!!B	H	B	H	C	B	H	B	H	H	H	D
A3_231	9911_59	40.1	27	0		A	A	H	H	H	H	-	H	B	A	B	B	A	A	B	H	H	B	!!A	H	A	H	A	A	A	B	A	B	B	C	B	H	H	H	B	H	B	H	H	B	H	H	H	H
A3_120	28635_102	41.5	28	3		A	A	H	H	H	H	H	!!H	B	A	B	B	A	A	B	H	H	B	H	H	A	H	A	A	A	B	A	B	C	H	B	H	H	H	B	H	B	H	H	B	H	H	H	H
A3_267	3682_112	42.2	29	1		-	A	H	H	-	H	A	B	B	A	B	B	A	A	-	H	-	B	H	B	A	D	-	A	-	-	A	B	B	H	B	H	-	H	B	H	H	H	H	-	H	H	H	H
A3_81	4762_67	42.2	29	0		A	A	H	H	H	H	H	B	B	A	B	B	A	A	B	H	H	B	D	H	A	H	-	A	A	B	A	B	C	H	B	H	H	H	B	H	H	H	H	B	H	H	H	H
A3_100	5536_78	42.8	30	2		A	A	H	H	H	H	H	B	B	A	B	B	A	A	B	H	H	B	D	H	A	H	A	A	A	B	A	B	C	H	B	H	H	H	B	H	C	H	H	B	H	H	H	H
A3_101	44532_86	42.8	30	0		A	A	H	H	H	H	H	B	B	A	B	B	A	A	B	H	H	B	D	H	A	H	A	A	A	B	A	B	C	H	B	H	H	H	B	H	C	H	H	B	H	H	H	H
A3_68	47497_83	44	31	0		A	A	H	H	H	H	H	B	B	A	B	B	A	A	B	H	H	B	H	H	A	H	-	A	A	B	A	H	B	H	B	H	H	H	B	H	B	H	H	B	H	A	H	H
A3_41	19341_75	44	31	2		A	A	H	H	H	H	H	B	B	A	B	B	A	A	B	H	H	B	D	H	A	H	A	A	A	B	A	B	B	H	B	H	H	H	B	H	C	H	H	B	H	H	H	H
A3_42	40732_84	44	31	0		A	A	H	H	H	H	H	B	B	A	B	B	A	A	B	H	H	B	D	H	A	H	A	A	A	B	A	B	B	H	B	H	H	H	B	H	C	H	H	B	H	H	H	H
A3_242	34730_82	44.7	32	1		A	A	H	H	H	H	H	B	B	A	B	B	A	A	B	H	H	B	D	H	A	H	A	A	A	B	A	B	B	-	B	H	H	D	B	H	-	H	H	B	H	H	H	H
A3_241	10480_68	44.7	32	3		A	A	H	H	H	H	H	B	B	A	B	B	A	A	B	H	H	B	D	-	A	H	A	A	A	B	A	B	B	H	B	-	-	D	B	H	-	H	H	B	!!H	H	H	H
A3_244	28171_77	45.7	33	1		A	A	H	H	H	H	D	B	B	A	B	B	A	A	B	H	H	B	H	H	A	H	A	A	A	B	A	C	B	H	B	H	-	H	B	H	H	H	H	B	A	H	H	H
A3_73	48173_87	45.7	33	1		A	A	H	H	H	H	D	B	B	A	B	B	A	A	B	H	H	B	H	H	A	H	A	A	A	B	A	B	B	H	B	H	H	H	B	H	C	H	H	B	A	H	H	H
A3_212	38880_60	46	33	0		A	A	H	H	H	H	H	B	B	A	B	B	A	A	B	H	H	B	H	H	-	H	-	A	A	-	A	B	B	H	B	H	H	H	B	H	B	B	H	B	A	H	H	H
A3_211	15879_71	46	33	0		A	A	-	H	H	H	-	B	B	A	B	B	A	A	B	H	H	B	A	H	A	H	-	A	A	B	-	B	B	H	B	H	H	H	B	!!H	B	-	A	-	A	H	H	-
A3_80	21041_106	47.5	34	2		A	A	H	H	H	H	H	B	B	A	B	B	A	-	B	H	H	B	A	H	A	H	A	A	A	B	A	B	B	H	B	H	H	H	B	B	C	H	H	B	A	D	H	H
A3_117	35971_84	47.5	34	0		A	A	H	H	H	H	H	B	B	A	B	B	A	A	B	H	H	B	H	H	A	H	A	A	A	B	A	C	B	H	B	H	H	H	B	B	H	C	H	B	A	H	H	H
A3_216	18268_80	48.2	35	2		A	!!A	H	C	H	H	H	B	B	A	B	B	A	A	B	H	-	B	H	H	A	H	A	A	A	B	A	B	C	H	B	H	-	H	B	B	C	H	H	B	A	H	H	H
A3_128	32155_69	49.4	36	3		A	H	H	H	A	H	H	B	B	A	B	B	A	A	B	H	H	!!B	D	H	A	H	A	A	A	-	A	B	!!B	H	B	H	D	H	B	B	H	H	H	B	A	H	H	H
A3_133	17693_100	50.3	37	2		A	H	-	H	H	H	H	B	B	A	B	B	A	A	B	H	-	H	H	H	A	H	A	A	A	B	A	C	H	H	B	H	H	H	B	B	C	H	H	B	A	H	H	H
A3_282	31960_74	51.1	37	2		A	H	H	H	H	H	H	-	B	A	B	B	A	A	-	H	H	H	D	H	A	H	A	A	A	B	A	B	H	H	B	H	H	H	B	-	B	H	H	B	A	D	H	H
A3_259	37080_86	51.1	37	2		A	H	H	H	H	H	H	B	B	A	B	B	A	A	B	H	H	H	A	H	A	H	A	A	A	B	A	B	H	H	B	H	H	H	B	B	C	H	H	B	-	H	H	H
A3_38	29303_76	54.6	37	0		A	H	B	H	H	H	B	B	B	A	B	B	A	A	B	H	H	H	D	H	A	H	B	A	A	B	H	B	D	H	B	H	H	H	B	B	C	B	H	B	A	H	H	B
A3_34	38563_85	54.6	37	2		A	H	B	H	H	H	B	B	B	A	B	B	A	A	B	H	H	H	D	H	A	H	B	A	A	B	H	B	D	H	B	H	H	H	B	B	C	B	H	B	A	H	H	B
A3_43	13510_68	56.1	38	1		A	H	B	H	H	H	B	B	C	A	B	B	A	A	B	H	H	H	H	H	A	H	C	A	A	-	H	B	H	H	B	H	H	H	C	B	C	B	H	B	A	H	H	B
A3_253	29089_110	59.1	38	3		A	H	H	H	H	H	H	B	B	A	B	B	A	A	B	H	H	H	D	H	A	H	H	A	A	B	A	C	H	H	B	H	H	H	B	B	C	H	H	B	A	H	H	H
A3_235	4318_72	59.1	38	2		A	H	H	H	H	H	H	B	B	-	B	B	A	A	B	H	-	A	H	-	A	D	H	A	A	B	A	B	H	-	B	-	-	H	-	B	H	H	H	-	A	H	H	H
A3_318	2866_105	59.7	38	0		A	-	H	H	H	H	H	B	B	A	B	B	A	A	B	H	H	H	H	H	A	H	-	A	A	B	A	H	A	H	B	H	H	D	B	B	H	H	H	B	A	H	H	H
A3_74	47284_83	61.4	38	0		A	H	H	H	-	H	H	B	B	A	B	B	A	A	B	H	H	H	H	H	A	H	A	A	A	B	A	B	H	H	B	H	H	H	B	B	B	H	H	B	A	H	H	H
A3_94	29662_107	62	38	0		A	H	A	H	H	H	H	B	B	A	B	B	A	A	B	H	H	H	H	H	A	H	-	A	A	B	A	C	H	H	B	H	-	H	B	B	C	H	H	B	A	H	H	H
A3_36	34402_79	62.5	38	0		A	H	A	H	H	H	H	B	B	A	B	B	A	A	B	H	H	H	D	H	A	H	A	A	A	B	A	B	H	H	B	H	H	H	B	B	B	H	H	B	A	H	H	H
A3_33	48378_84	62.5	38	1		A	H	A	H	H	H	H	B	B	A	B	B	A	A	B	H	H	H	D	H	A	H	A	A	A	B	A	B	H	H	B	H	H	H	B	B	B	H	H	B	A	H	H	H
A3_29	44822_72	63.6	39	0		A	B	A	H	H	H	H	B	B	A	B	B	A	A	B	H	H	H	H	H	A	H	A	A	A	B	A	B	A	H	B	H	H	H	B	B	C	H	H	B	A	H	H	H
A3_224	22042_70	64	39	2		A	-	A	H	-	H	H	B	B	A	B	B	A	A	B	H	-	H	H	-	A	H	A	A	A	B	A	H	H	-	B	H	-	H	B	B	C	H	A	B	A	H	H	H
A3_85	43851_84	64.4	40	0		A	H	A	H	H	H	H	B	B	A	B	B	A	A	B	H	H	H	H	H	A	H	A	A	A	B	A	B	D	H	B	H	H	H	B	B	B	H	H	B	A	H	H	H
A3_93	11473_78	64.4	40	0		A	H	A	H	H	H	H	B	B	A	B	B	A	A	B	H	H	H	H	H	A	H	A	A	A	B	A	B	H	H	B	H	H	H	B	B	B	H	H	B	A	H	H	H
A3_115	34370_63	65.4	40	2		A	H	A	H	H	H	H	B	B	A	B	B	A	A	B	H	H	H	H	H	A	H	A	A	A	B	A	B	H	H	B	H	H	H	B	B	C	H	H	B	A	H	H	H
A3_53	19860_105	65.9	41	2		A	H	A	H	H	D	H	B	B	A	B	B	A	A	B	H	H	H	H	H	A	H	A	A	A	B	A	B	H	H	B	H	H	H	B	B	H	H	H	B	A	D	H	H
A3_273	24357_70	66.7	42	3		A	H	A	H	H	H	H	B	B	A	B	B	A	A	B	H	H	H	H	H	A	H	A	A	A	-	A	B	H	H	B	H	H	H	B	B	H	H	H	B	A	H	H	H
A3_28	4791_75	66.7	42	1		A	H	A	H	H	H	H	B	B	A	B	B	A	A	B	H	H	H	H	H	A	H	A	A	A	B	A	B	D	H	B	H	H	H	B	B	H	H	H	B	A	H	H	H
A3_31	33563_101	66.7	42	2		A	H	A	H	H	H	H	B	B	A	B	B	A	A	B	H	H	H	H	H	A	H	A	A	A	B	A	B	H	H	B	H	-	H	B	B	H	H	H	B	A	H	H	H
A3_46	11199_81	66.7	42	0		A	H	A	H	H	H	H	B	B	A	B	B	A	A	B	H	H	H	H	H	A	H	A	A	A	B	A	B	H	H	B	H	H	H	B	B	H	H	H	B	A	H	H	H
A3_199	44830_82	66.7	42	0		A	H	A	H	H	H	H	B	B	A	B	B	A	A	B	H	H	H	H	H	A	D	-	A	A	B	A	B	H	H	B	H	H	H	B	B	H	H	H	B	A	H	H	H
A3_201	56350_65	66.7	42	0		A	B	A	H	H	H	H	B	B	A	B	B	A	A	B	!!H	H	H	H	H	A	D	A	A	A	B	A	-	D	H	B	H	H	-	B	B	H	H	H	B	A	D	H	H
A3_30	33562_71	69.1	43	0		A	H	A	H	H	H	H	B	B	A	B	B	A	A	B	B	H	H	H	H	A	H	H	A	A	B	A	B	H	H	B	H	H	H	B	B	H	A	H	B	A	H	H	H
A3_27	68795_72	70.3	44	2		A	H	A	H	H	H	-	B	B	A	B	B	A	A	!!B	B	H	H	H	H	A	H	-	A	A	B	A	B	H	H	B	H	H	H	B	B	H	A	H	B	A	H	H	D
A3_261	31741_69	72.4	45	0		-	H	A	H	H	H	-	B	B	A	B	B	A	-	!-	B	H	H	H	H	A	H	-	-	A	B	A	-	D	H	B	H	H	H	B	!!B	D	A	H	B	A	H	H	-
A3_45	24003_82	74.5	46	1		A	H	H	H	H	H	H	B	B	A	B	B	A	A	H	B	H	H	H	H	A	D	A	A	A	B	H	B	H	H	B	H	H	H	B	H	H	H	H	B	A	H	H	B
A3_44	20395_77	74.5	46	2		A	H	H	H	H	H	H	B	B	A	B	B	A	A	H	B	H	H	H	H	A	D	A	A	A	B	H	B	H	H	B	!!H	H	H	B	H	H	H	H	B	A	H	H	B
A3_285	25481_82	78.7	47	0		A	H	A	H	H	H	H	B	B	A	B	B	A	A	H	B	H	H	H	H	A	H	-	H	A	B	A	B	H	H	-	A	H	H	B	H	H	A	H	B	A	H	H	H
A3_54	7994_74	78.7	47	0		A	H	A	H	H	H	H	B	B	A	B	B	A	A	H	B	H	H	H	H	A	H	-	H	A	B	A	B	H	H	B	A	H	D	B	H	H	A	H	B	A	H	H	H
A3_71	5631_79	78.7	47	1		A	H	A	H	H	H	H	B	B	A	B	B	A	A	H	B	H	H	H	H	A	H	-	H	A	B	A	B	H	H	B	A	H	H	B	H	H	A	H	B	A	H	H	H
A3_266	2459_76	78.7	47	1		A	H	A	H	H	H	H	B	B	A	B	B	A	A	H	B	H	H	H	H	A	H	A	H	A	B	A	B	H	H	B	A	H	H	B	H	H	A	H	B	A	D	H	H
A3_76	30457_105	79.8	48	2		A	H	A	H	H	H	H	B	B	A	B	B	A	A	H	B	H	H	H	H	A	H	A	B	A	B	A	B	H	H	B	A	H	H	B	H	H	A	H	B	A	H	H	H
A3_56	15090_80	79.8	48	1		A	C	A	H	H	H	H	B	B	A	B	B	A	A	H	B	H	H	H	H	A	H	A	B	A	B	A	B	H	H	B	A	H	H	B	H	H	A	H	B	A	H	H	H
A3_90	14053_75	79.8	48	2		A	H	A	D	H	H	H	B	B	A	B	B	A	A	H	B	H	H	H	H	A	H	A	B	A	B	A	B	H	H	B	A	H	H	B	H	H	A	H	B	A	H	H	H
A3_240	7250_66	79.8	48	0		A	H	A	H	H	H	H	B	B	A	B	B	A	A	H	B	H	H	H	H	A	H	A	-	A	B	A	H	H	-	B	A	H	D	B	B	-	A	H	B	A	D	H	H
A3_70	31764_101	79.8	48	0		A	H	A	H	H	H	H	B	B	A	B	B	A	A	H	B	H	H	D	H	A	H	A	B	A	B	A	C	H	H	B	A	H	H	B	H	H	A	H	B	A	H	H	H
A3_62	5495_68	79.8	48	0		A	-	A	H	H	H	H	B	B	A	B	B	A	A	H	B	H	H	D	H	A	H	A	B	A	B	A	C	H	H	B	A	H	H	B	H	H	D	H	B	A	H	H	H
A3_215	37851_72	79.8	48	0		A	H	A	H	H	H	H	B	B	A	B	B	A	A	H	B	H	H	D	H	A	H	-	B	A	-	A	B	D	H	-	A	H	H	C	H	-	A	H	B	A	H	D	H
A3_220	25328_70	79.8	48	2		A	H	A	H	H	H	H	B	B	A	B	B	A	A	H	B	H	H	H	H	A	H	A	B	A	B	A	H	A	H	B	A	H	H	B	H	H	A	H	B	A	H	A	H
A3_107	18909_104	79.8	48	0		A	H	A	H	H	H	H	B	B	A	B	B	A	A	H	B	H	H	H	H	A	H	A	B	A	-	A	H	H	H	B	A	H	H	C	H	H	A	H	B	A	H	H	H
A3_202	14693_82	79.8	48	2		A	B	A	H	H	H	H	B	B	A	B	B	A	A	H	B	H	H	H	C	-	H	A	B	-	B	A	C	H	H	B	A	H	H	B	H	H	A	H	B	A	H	H	H
A3_40	29810_106	79.8	48	1		A	H	A	H	H	H	H	B	B	A	B	B	A	A	H	B	H	H	H	H	A	H	-	B	A	B	A	C	H	H	B	A	H	H	B	H	H	A	H	B	A	H	H	H
A3_246	25869_76	79.8	48	2		A	H	A	H	H	-	D	B	C	A	B	B	A	A	H	B	H	H	H	H	A	H	A	B	A	B	A	B	H	H	B	A	H	H	B	H	H	A	H	B	A	H	H	H
A3_48	7743_77	79.8	48	2		A	H	A	H	H	H	H	B	B	A	B	B	A	A	H	B	H	H	H	H	A	H	-	B	A	B	A	B	H	H	B	A	H	H	B	H	H	A	-	B	A	H	H	H
A3_61	27121_82	79.8	48	1		A	H	A	D	H	H	H	B	B	A	B	B	A	A	H	B	H	H	H	H	A	H	A	B	A	B	A	B	H	H	B	A	H	H	B	H	H	A	H	B	A	H	H	H
A3_52	16259_99	79.8	48	3		A	H	A	H	H	H	H	B	B	A	B	B	A	A	H	B	H	H	H	H	A	H	A	B	A	B	A	B	H	H	B	A	H	H	B	H	H	A	H	B	A	D	H	H
A3_35	30228_110	79.8	48	3		A	C	A	H	H	H	H	B	B	A	B	B	A	A	H	B	H	H	H	H	A	H	A	B	A	B	A	B	H	H	B	A	H	H	B	H	H	A	H	B	A	A	H	H
A3_268	16190_73	79.8	48	1		A	H	A	H	H	H	D	B	B	A	B	B	A	A	H	B	H	H	H	H	A	H	-	B	A	B	A	B	H	H	B	A	H	H	B	H	H	H	H	B	A	H	H	H
A3_49	20394_105	79.8	48	0		A	H	A	H	H	H	H	B	B	A	B	B	A	A	A	B	H	H	H	H	A	H	A	B	A	B	A	C	H	H	B	A	H	H	B	H	H	A	H	B	A	H	D	H
A3_55	2449_71	79.8	48	0		A	H	A	H	H	H	H	B	B	A	B	B	A	A	A	B	H	H	H	H	A	H	A	B	A	B	A	C	H	H	B	A	H	H	B	H	H	A	H	B	A	H	D	H
A3_250	24220_109	79.8	48	0		A	H	A	H	H	-	H	B	B	A	B	B	A	A	H	B	-	H	H	-	-	H	-	B	-	B	A	B	H	H	C	A	H	-	B	H	H	A	H	-	A	H	H	A
A3_207	5011_77	80	48	2		A	H	-	H	H	H	H	B	B	A	B	B	A	A	H	B	H	H	H	H	A	H	-	B	A	B	-	B	H	H	B	A	-	H	B	C	H	-	H	B	A	H	H	-
A3_233	25557_112	80	48	2		A	C	A	B	H	H	H	B	-	-	B	B	A	A	H	B	H	H	H	H	A	H	A	B	A	B	A	B	H	H	B	A	H	-	B	H	H	A	H	B	A	H	H	H
A3_226	7060_111	80.4	48	3		A	H	A	H	H	H	H	B	B	A	B	B	A	A	H	B	H	H	D	H	A	H	A	B	A	B	A	B	H	H	B	A	H	H	B	H	H	A	H	B	A	H	D	H
A3_238	28209_67	80.6	48	3		A	H	A	H	H	H	H	B	B	A	B	B	A	A	H	B	H	H	D	H	A	D	A	-	A	B	A	C	D	H	B	A	H	H	B	H	H	A	H	B	-	H	H	H
A3_272	5826_108	80.6	48	2		A	H	A	H	H	H	H	B	B	A	B	B	A	A	H	B	H	H	H	H	-	H	A	B	A	B	A	-	H	H	B	A	H	H	B	H	H	A	H	B	A	H	H	H
A3_205	5540_91	80.6	48	1		A	H	A	H	H	H	H	B	B	A	B	B	A	A	H	B	H	H	D	H	A	H	-	B	A	B	A	B	H	-	B	-	H	H	B	-	H	A	H	-	-	H	H	H
A3_69	31376_105	81	48	2		A	H	A	H	H	H	H	B	B	A	B	B	A	A	H	B	H	H	D	H	A	H	A	B	A	-	A	B	H	H	B	A	H	H	-	H	H	A	H	B	A	H	H	H
A3_262	7307_80	81	48	0		A	H	A	H	H	H	H	B	-	A	B	B	A	A	H	B	H	H	H	H	A	A	A	!!B	A	B	A	B	H	H	B	A	H	H	B	H	H	A	H	B	A	H	H	H
A3_287	7550_76	81.7	49	3		A	H	A	H	H	H	H	B	B	A	B	B	A	A	H	B	H	H	H	H	A	D	-	H	A	B	A	B	H	H	B	A	H	H	B	H	H	A	H	B	A	H	H	H
A3_99	22037_79	82.1	49	3		A	H	A	H	H	H	H	B	B	A	B	B	A	A	H	B	H	H	H	H	A	H	H	H	A	B	A	B	H	H	B	A	H	H	B	H	H	A	H	B	A	D	H	H
A3_121	8847_101	82.1	49	3		A	H	A	H	H	H	H	B	B	A	B	B	A	A	H	B	H	H	H	H	A	H	A	H	A	B	A	C	H	H	B	A	H	H	B	H	H	A	H	B	A	H	H	H
A3_105	29903_72	82.9	50	0		A	H	A	H	H	H	-	B	B	A	B	B	A	A	H	B	H	H	H	H	A	H	-	H	A	B	A	C	H	H	B	A	H	H	B	H	H	A	H	B	A	H	H	H
A3_131	5940_86	82.9	50	0		A	H	A	H	H	H	H	B	B	A	B	B	A	A	H	B	H	H	H	H	A	!!H	A	H	A	B	A	!!B	H	H	B	A	H	H	B	H	H	A	H	B	A	H	D	H
A3_63	21740_88	84.2	51	3		A	C	A	H	!!H	H	H	B	B	A	B	B	A	A	H	B	H	H	H	H	A	A	-	H	A	B	A	!C	H	H	B	A	H	H	B	H	!!H	A	H	B	A	H	!!H	-
A3_213	22969_82	87.6	52	0		A	H	-	H	B	H	H	B	B	-	B	B	A	-	H	B	H	H	H	H	-	-	A	H	-	B	A	H	H	H	B	A	H	H	B	H	A	A	H	B	-	H	B	H
A3_217	11905_114	87.6	52	3		A	H	A	H	B	H	!!H	B	B	-	B	B	A	A	H	B	H	H	H	H	A	A	!!A	H	A	B	A	H	H	H	B	A	H	H	B	C	D	A	H	B	A	D	B	H
A3_32	10762_98	87.6	53	3		A	H	A	H	B	H	B	B	B	A	B	B	A	A	H	B	H	H	D	H	A	A	B	H	A	B	A	H	H	H	B	A	H	H	B	H	D	A	H	B	A	H	B	H
A3_209	32530_114	88.4	54	2		A	H	A	H	B	H	H	B	B	A	B	B	A	A	H	B	H	H	H	H	A	A	A	!!H	A	B	A	D	H	H	B	A	H	H	B	H	D	A	H	B	A	H	B	D
A3_47	4234_71	92.3	55	1		A	H	A	H	B	H	B	B	B	A	B	B	A	A	H	B	H	H	D	H	A	A	B	B	A	B	A	H	H	H	B	A	H	H	B	H	D	A	H	B	A	H	B	A
A3_39	13324_74	92.3	55	1		A	H	A	H	B	H	B	B	B	A	B	B	A	A	H	B	H	H	D	H	A	A	-	B	A	B	A	H	H	H	B	A	H	H	B	H	D	A	H	B	A	H	B	D
A3_58	11386_82	92.3	55	1		A	H	A	H	B	H	-	B	B	A	B	B	A	A	H	B	H	H	H	H	A	A	-	B	A	B	A	H	H	H	B	A	H	H	B	H	D	A	H	B	A	H	B	H
A3_219	828_73	93.2	55	2		A	C	-	H	B	H	-	B	B	A	B	B	A	A	H	B	H	C	H	H	A	A	-	B	A	B	A	H	H	H	B	A	H	H	B	H	D	-	H	B	A	H	B	-
A3_92	2480_78	94.2	55	3		A	H	H	H	B	H	B	B	B	A	B	B	A	A	H	B	H	H	H	H	A	A	B	B	A	B	H	D	H	H	B	A	H	H	B	H	A	H	H	B	A	H	B	B
A3_112	5688_109	94.6	55	2		A	H	H	H	B	H	!!B	B	B	A	B	B	A	A	H	B	H	H	H	H	A	A	B	B	A	B	H	H	H	H	B	A	H	H	B	H	A	H	H	B	A	H	B	B
A3_234	1508_78	97.2	55_56	2		A	H	-	H	B	H	!-	B	B	A	B	B	A	A	H	B	H	H	H	H	A	A	-	B	A	B	-	A	H	H	B	A	H	H	B	H	D	-	H	B	A	H	B	-
A3_208	32041_63	97.2	55_56	3		A	H	A	H	B	H	!-	B	-	A	B	B	A	-	H	B	H	H	D	H	A	A	!!B	B	A	B	A	A	H	H	B	A	H	-	B	H	D	A	H	B	A	D	-	H
A3_221	28292_99	98.5	56	2		A	H	A	H	B	C	H	B	C	A	B	B	A	A	H	B	H	H	H	H	A	-	A	B	A	B	A	D	-	H	B	A	H	H	B	D	D	A	H	B	A	H	B	H
A3_82	5349_90	98.5	56	3		A	H	A	H	B	H	H	B	B	A	B	B	A	A	H	B	H	H	H	H	A	A	A	B	A	B	A	H	H	H	B	A	H	H	B	H	A	A	H	B	A	H	B	H
A3_95	11080_70	98.9	56	2		A	H	A	H	B	H	H	B	B	A	B	B	A	A	H	B	H	H	H	H	A	A	A	B	!!A	B	A	H	H	H	B	A	H	C	B	H	A	A	H	B	A	H	B	D
A3_129	26622_68	100.5	57	2		A	H	A	H	B	H	H	B	B	A	B	B	A	A	H	B	H	H	H	H	A	A	A	B	H	B	A	H	H	H	B	A	H	H	B	H	D	A	H	B	A	H	B	H
A3_126	13925_69	100.5	57	2		A	H	A	H	B	A	H	B	B	A	B	B	A	A	H	B	H	H	H	H	A	A	-	B	-	B	A	D	H	H	B	A	H	H	B	H	D	A	H	B	A	H	B	H
A3_339	5988_83	102	58	3		A	H	A	H	B	H	H	B	C	A	B	B	A	A	H	B	H	H	H	H	A	A	A	B	H	B	A	H	H	H	B	A	H	-	B	H	A	A	H	B	A	-	B	H
A3_340	1272_76	102	58	1		A	H	A	H	B	H	H	B	C	A	B	B	A	A	H	B	H	H	H	H	A	A	A	B	H	B	A	H	H	H	B	A	H	-	B	H	A	A	H	B	A	-	B	H
A3_127	33809_79	103.1	59	0		A	H	A	H	B	H	H	B	B	A	B	B	A	A	H	B	H	H	H	H	A	A	-	B	H	B	A	H	H	H	B	A	H	H	B	H	A	A	H	B	A	H	B	H
A3_149	16162_79	103.1	59	1		A	H	A	H	B	H	H	B	B	A	B	B	A	A	H	B	H	H	H	H	A	A	-	B	H	B	A	H	H	H	B	A	H	H	B	H	D	A	H	B	A	H	B	H
A3_150	22176_78	103.9	59	2		A	H	A	H	B	H	-	B	B	A	B	B	A	A	H	B	H	H	H	H	A	A	A	B	H	B	A	H	H	H	B	A	H	H	B	H	A	A	H	B	A	H	B	H
A3_162	25199_80	103.9	59	0		A	H	A	H	B	H	H	B	B	A	B	B	A	A	H	B	H	H	H	H	A	A	A	B	H	B	A	H	H	H	B	A	H	H	!!B	!!H	D	A	H	B	A	H	B	H
A3_145	7343_65	104.6	60	0		A	H	A	H	B	H	H	B	B	A	B	B	A	A	H	B	H	H	H	H	A	A	A	B	H	B	A	H	H	H	B	A	H	H	H	B	A	A	H	B	A	H	B	H
A3_303	10359_75	107	60	2		A	H	H	H	B	H	H	B	B	-	B	B	A	A	H	B	H	B	H	H	A	A	A	B	H	B	H	H	H	H	B	!!A	H	H	H	B	D	H	H	B	A	H	B	B
A3_325	29028_82	107.9	61	0		A	H	H	H	B	H	A	B	B	A	B	B	A	A	H	B	H	H	H	H	A	A	-	!!B	H	B	H	H	H	H	B	H	H	H	H	B	A	H	H	B	A	H	B	B
A3_175	32587_97	110.4	62	3		A	H	A	H	B	H	H	B	B	A	B	!!B	A	A	H	B	H	H	H	H	A	A	A	H	H	B	A	H	H	H	B	H	H	H	H	B	D	A	H	B	A	H	B	H
A3_165	48460_91	112.1	63	3		A	H	A	H	B	H	B	!!B	B	A	B	H	A	A	H	B	H	C	H	H	!!A	A	B	H	H	B	A	H	H	H	B	H	-	H	H	B	D	A	H	B	A	H	B	H
A3_151	30028_83	116.8	64	2		A	H	H	H	B	H	B	H	B	A	B	H	A	A	H	B	H	H	H	H	H	A	B	H	A	B	H	H	H	H	B	H	H	H	H	B	D	H	H	B	A	H	-	B
A3_146	4957_102	117.2	65	2		A	H	H	H	B	H	B	H	B	A	B	H	A	A	H	B	H	H	H	H	H	A	-	H	H	B	H	H	H	H	B	H	H	H	H	B	D	H	H	B	A	H	B	B
A3_158	33706_86	117.6	65	3		A	H	H	H	B	H	H	H	B	A	B	H	A	A	H	B	H	H	H	H	H	A	A	H	H	B	H	H	H	H	B	H	H	H	H	B	A	H	H	B	A	H	B	B
A3_159	2037_106	119.8	65	2		A	H	A	H	B	H	H	H	B	A	B	H	A	A	H	B	H	H	H	H	H	A	A	H	H	B	A	H	H	H	B	H	H	H	H	B	D	A	H	B	A	H	B	H
A3_153	29568_93	119.8	65	2		A	H	A	H	B	H	H	H	B	A	B	H	A	A	H	B	H	H	H	H	H	A	A	H	H	B	A	H	H	H	B	H	H	H	H	B	D	A	H	B	A	H	B	H
A3_294	12266_80	121.2	66	3		A	H	-	H	B	H	B	H	B	-	B	H	A	A	H	B	H	H	A	H	H	-	-	H	H	B	-	H	H	!!H	B	H	H	-	H	B	D	-	H	B	A	H	B	-
A3_349	22469_72	122.5	67	0		A	H	-	H	-	-	H	H	C	A	B	H	A	A	H	B	H	C	H	H	-	A	-	H	H	B	-	H	H	B	B	H	H	A	H	B	A	-	H	B	A	H	B	-
A3_168	32636_91	123	68	2		A	H	A	H	B	H	H	H	B	A	B	H	A	A	H	B	H	C	H	H	H	A	A	H	H	B	A	H	H	B	B	H	H	H	H	B	D	A	H	B	A	H	B	H
A3_353	14010_79	123	68	0		A	H	-	H	B	H	H	H	B	A	B	H	A	A	H	B	H	H	H	H	H	A	A	C	H	B	-	H	D	B	B	H	H	H	H	B	D	-	H	B	A	H	B	-
A3_321	32320_83	123	68	1		A	H	A	H	B	H	-	H	B	A	B	H	A	A	H	B	H	H	H	H	H	A	-	H	H	B	-	H	H	B	B	H	H	H	-	B	A	-	H	B	A	H	B	-
A3_313	22797_82	123	68	3		A	H	-	H	B	H	-	H	B	A	B	H	A	A	H	B	H	C	H	H	H	A	B	H	H	B	-	H	H	B	B	H	H	H	H	B	A	-	H	B	H	H	B	-
A3_337	3218_81	123	68	0		A	H	-	H	B	H	-	H	B	A	B	H	A	A	H	B	H	C	H	H	H	A	B	H	H	B	-	H	H	B	B	H	H	H	H	B	A	-	H	B	H	H	B	-
A3_298	25772_85	123	68	3		A	-	A	H	B	A	-	H	!!B	A	B	H	A	!!A	H	B	H	C	H	H	H	A	-	C	H	-	-	H	H	B	-	H	H	H	H	B	D	-	H	-	A	-	B	-
A3_320	3542_81	124.6	69	0		A	A	A	H	B	H	H	H	H	A	B	H	A	H	H	B	H	H	H	H	H	A	-	H	H	B	A	H	H	B	B	H	H	H	H	-	A	A	H	-	A	H	B	H
A3_351	30827_112	124.6	69	2		A	H	A	H	B	H	H	D	H	-	B	H	A	H	H	B	H	H	H	H	H	A	A	H	H	B	A	H	A	B	B	H	H	H	H	B	D	A	H	B	A	H	B	D
A3_154	41742_91	126.6	69	1		A	H	H	H	B	H	H	H	H	A	B	H	A	H	H	B	H	H	H	H	H	A	A	H	H	B	H	H	H	B	B	H	H	H	H	B	D	H	H	B	A	H	B	B
A3_344	3960_72	128.2	70	0		A	H	H	H	B	H	B	H	H	A	B	H	A	H	H	B	H	H	H	-	H	A	-	H	-	-	H	H	B	B	B	H	H	H	H	B	A	H	H	-	A	H	B	B
A3_348	5991_81	128.8	70	0		A	H	-	H	B	H	H	H	H	A	B	H	A	H	H	B	H	H	H	H	H	A	A	H	H	B	-	H	B	B	B	H	H	H	H	B	D	-	H	B	A	H	B	-
A3_347	12403_84	128.8	70	1		A	H	-	H	B	H	H	H	H	A	B	H	A	H	H	B	H	H	H	H	H	A	A	H	H	B	-	H	B	B	B	H	H	H	H	!!B	D	-	H	B	A	H	B	-
A3_334	4088_78	130.1	71	0		A	H	-	H	B	H	H	H	H	A	B	H	A	H	H	B	H	H	H	H	H	A	A	H	H	B	-	H	B	B	B	H	H	H	H	H	A	A	H	B	A	H	B	B
A3_170	27658_104	131.6	71	1		A	H	A	H	B	H	H	H	H	A	B	H	A	H	H	B	H	H	H	H	H	A	A	H	H	B	A	H	B	B	B	H	H	H	H	H	D	A	H	B	A	H	B	H
A3_342	15659_80	131.6	71	1		A	H	-	C	B	H	H	H	H	A	B	H	A	H	H	B	H	H	H	H	H	A	A	H	H	B	-	H	B	B	B	H	!!H	H	H	H	D	-	H	B	A	H	B	-
A3_270	15125_87	132	72	2		A	H	A	H	B	H	-	H	H	A	B	-	A	H	H	B	H	H	-	-	H	A	-	H	H	B	A	H	B	B	B	H	B	-	H	H	A	A	H	B	A	H	B	H
A3_354	11149_111	133.5	73	3		A	H	A	H	B	H	H	H	H	A	B	H	A	H	H	B	H	H	H	H	H	A	A	H	H	B	A	H	-	B	B	H	B	H	H	H	A	A	H	B	A	H	B	H
A3_180	29531_95	133.5	73	3		A	H	A	H	B	H	H	H	H	A	B	H	A	H	H	B	H	H	H	H	H	A	A	H	H	B	A	H	B	-	B	H	B	H	H	H	A	A	H	B	A	H	B	H
A3_169	15414_81	133.9	73	3		A	H	A	H	B	H	H	H	H	A	B	H	A	A	H	B	H	H	H	H	H	A	A	H	H	B	A	H	B	B	B	H	B	H	H	H	A	A	H	B	A	H	B	H
A3_177	13551_81	134.3	74	0		A	H	A	H	B	H	H	H	H	A	B	H	A	H	H	B	H	H	H	H	H	A	-	H	H	B	A	H	B	B	B	H	B	H	D	H	D	A	H	B	A	H	B	H
A3_171	21593_82	134.3	74	3		A	H	A	H	B	H	H	H	H	A	B	H	A	H	H	B	H	H	H	H	H	A	-	H	H	B	A	H	B	B	B	H	B	H	H	H	H	A	H	B	A	H	B	H
A3_172	17750_87	136.9	75	3		A	H	H	H	B	H	H	H	H	A	B	H	A	H	H	B	H	H	H	H	-	A	A	H	H	B	H	H	B	-	B	-	B	H	H	H	D	H	H	B	A	H	B	B
A3_144	34436_109	137.8	76	3		A	H	H	C	B	H	H	H	H	A	B	H	A	D	H	B	H	C	D	H	H	A	A	H	H	B	H	-	B	B	B	H	B	H	H	H	D	B	H	B	A	H	B	B
A3_157	19528_105	139.9	77	2		A	!!H	A	H	B	H	H	H	H	A	B	H	A	H	H	B	H	H	C	H	H	A	A	H	H	B	A	H	B	B	!!B	H	B	H	H	H	A	H	H	B	A	H	B	H
A3_324	18885_70	142.4	78	0		A	A	A	H	-	H	H	H	H	A	B	H	A	H	H	B	H	H	H	H	H	A	-	H	H	-	A	H	B	B	H	H	B	H	H	H	A	H	H	B	A	H	B	A
A3_336	33805_85	142.4	78	0		A	A	A	H	-	H	H	H	H	A	!!B	H	A	H	H	B	H	H	H	H	H	A	-	H	A	-	A	H	B	B	H	H	B	H	-	H	A	H	!!H	B	A	H	B	A
A3_7	*PSE35	145.9	79	#N/A		A	A	A	H	B	H	H	H	H	A	H	H	A	H	H	B	H	H	H	H	H	A	H	H	H	B	H	H	B	-	H	H	B	-	H	-	A	H	A	B	A	H	B	-
A3_352	20082_91	146.1	79	0		A	A	A	H	B	H	D	H	H	A	H	H	D	H	H	B	H	H	H	H	B	A	-	H	H	B	H	H	B	B	H	H	B	H	H	H	D	H	A	B	A	H	B	H
A3_135	17834_96	146.1	79	2		A	A	A	H	B	H	H	H	H	A	H	H	A	H	H	B	H	H	H	H	H	A	B	H	H	B	H	H	B	B	H	H	B	H	H	H	D	H	A	B	A	H	B	H
A3_338	13227_63	146.1	79	2		A	A	A	H	B	H	H	H	H	A	H	H	A	H	H	B	H	H	H	H	H	A	-	H	H	B	H	H	B	B	H	H	B	H	H	H	A	H	A	B	A	H	B	H
A3_142	7419_84	146.1	79	3		A	A	A	H	B	H	H	H	H	A	H	H	A	H	H	B	H	H	H	H	H	A	A	H	H	B	H	H	B	B	H	H	B	H	H	H	A	H	A	B	A	H	B	H
A3_296	30373_71	146.3	79	0		A	A	A	H	B	H	D	H	H	A	H	H	A	H	H	B	H	H	H	H	H	-	A	H	H	B	H	H	B	!!B	H	H	B	H	H	H	A	H	A	B	A	H	B	H
A3_302	9515_84	148.3	80	0		A	A	A	H	B	H	B	H	H	A	H	H	A	H	H	B	H	H	H	H	H	-	A	H	H	B	H	H	B	H	H	H	B	H	H	H	A	H	A	B	A	H	B	D
A3_290	38008_86	148.9	81	1		A	A	-	H	-	H	-	H	H	A	H	H	A	H	H	B	H	H	H	H	H	A	-	H	-	B	-	H	B	H	-	H	B	H	H	H	D	-	A	B	A	H	B	-
A3_57	31_89	149.3	82	0		A	A	A	H	B	H	H	H	H	A	H	H	A	H	H	B	H	H	H	H	H	A	A	H	H	B	H	H	B	H	H	H	B	H	H	H	D	H	A	!!B	A	H	B	H
A3_84	8838_91	150.8	83	2		A	A	A	H	B	H	H	H	H	A	H	H	A	H	H	B	H	H	H	H	H	A	A	H	H	B	H	H	B	H	H	H	B	H	H	H	A	H	A	H	A	H	B	H
A3_263	9409_92	150.8	83	2		A	A	A	H	B	H	B	H	H	A	H	H	A	H	H	B	H	H	H	H	H	A	A	H	H	B	H	H	-	H	H	H	B	H	H	H	D	H	A	H	A	H	B	H
A3_300	14630_78	150.8	83	0		A	A	A	H	B	H	-	H	H	A	H	H	A	H	H	B	-	H	C	-	B	!!A	-	H	-	B	H	H	B	C	C	H	-	-	-	H	A	H	A	-	A	H	B	H
A3_125	30204_68	152.1	84	0		A	A	A	H	B	H	H	H	H	A	H	H	A	H	H	B	H	H	H	H	H	H	A	H	H	B	H	H	B	H	H	H	B	H	H	H	A	H	A	H	A	H	B	H
A3_114	25654_92	152.1	84	1		A	A	A	H	B	H	H	H	H	A	H	H	A	H	H	B	H	H	H	H	H	H	-	H	H	B	H	H	B	H	H	H	B	H	H	H	A	H	A	H	A	H	B	H
A3_104	5254_66	152.5	84	3		A	A	A	H	B	H	H	H	H	A	H	H	A	H	H	B	H	H	C	H	H	H	A	H	H	B	H	H	B	H	H	H	B	H	H	H	D	H	A	H	A	H	B	H
A3_67	1033_84	152.5	84	2		A	A	A	H	B	H	H	H	H	A	H	H	A	H	H	B	H	H	H	H	H	H	A	H	H	B	C	H	B	-	H	H	B	H	H	H	D	H	A	-	A	H	B	H
A3_83	12817_77	153	84	3		A	A	A	H	B	H	H	H	H	A	H	H	A	H	H	B	-	H	H	-	H	H	H	H	H	B	H	H	B	H	H	H	B	H	H	H	D	H	A	H	A	H	B	H
A3_50	41044_91	153	84	1		A	A	A	H	B	H	H	H	H	A	H	H	A	H	H	B	H	H	H	H	H	H	H	H	H	B	H	H	B	H	H	H	-	H	H	H	D	H	A	H	A	H	B	H
A3_75	10196_101	153.4	84	2		A	A	A	H	B	H	H	H	H	A	H	H	A	D	H	B	H	H	H	H	H	H	H	H	H	B	H	H	B	H	H	H	B	H	H	H	A	H	A	H	A	H	B	H
A3_91	25811_82	153.4	84	0		A	A	A	H	B	H	H	H	H	A	H	H	A	H	H	B	H	H	H	H	H	H	-	H	!!H	B	H	H	B	H	H	H	B	H	H	H	A	H	A	H	A	H	B	H
A3_136	8476_92	154.3	85	2		A	A	A	H	B	H	H	H	H	A	H	H	A	H	D	B	H	H	H	H	H	H	-	H	B	B	H	H	B	H	H	H	B	H	H	H	A	H	A	H	A	H	B	H
A3_265	19824_85	154.3	85	0		A	A	A	H	B	H	H	H	H	A	H	H	A	H	H	B	H	H	H	H	H	H	B	C	B	B	H	H	B	H	H	H	B	H	H	-	D	H	A	H	A	H	B	H
A3_291	16641_79	155	85	2		A	A	A	H	B	H	H	H	C	-	H	H	A	H	H	B	H	H	H	H	H	H	-	H	B	B	H	H	B	H	H	H	B	H	H	H	D	H	A	H	A	H	B	H
A3_332	27458_88	155	85	2		A	A	A	H	B	H	H	H	H	-	H	H	A	H	H	B	-	H	H	H	H	H	-	H	B	B	H	H	B	H	H	H	B	H	-	H	A	H	A	-	A	H	B	H
A3_132	25118_92	155.3	85	0		A	A	A	H	B	H	H	H	H	A	H	H	A	H	H	B	H	H	H	H	H	H	-	C	B	B	H	H	B	H	H	H	B	H	H	H	A	H	A	D	A	H	B	H
A3_60	21243_84	155.3	85	1		A	A	A	H	B	H	H	H	H	A	H	H	A	H	H	B	H	H	H	B	H	H	A	H	B	B	H	H	C	H	H	H	B	H	H	H	D	H	A	H	A	H	B	H
A3_274	15371_108	155.3	85	3		A	A	A	H	B	H	H	H	-	-	H	H	A	H	H	B	H	H	H	H	H	-	A	H	B	B	H	H	B	H	H	H	B	H	H	H	D	D	A	H	A	H	B	-
A3_311	15564_105	155.3	85	3		A	A	A	H	B	H	H	H	H	A	H	H	A	!!H	!!H	B	H	H	H	H	H	H	A	C	B	!!B	H	H	B	H	H	H	B	-	!!H	H	A	H	A	H	-	H	B	A
A3_218	24823_91	156.8	86	0		A	A	A	H	-	H	H	H	H	A	H	H	A	A	B	B	H	H	H	-	H	H	-	H	-	H	H	H	B	H	H	H	-	H	!-	H	A	H	A	H	A	H	B	H
A3_245	10062_86	156.8	86	2		A	A	A	H	-	H	H	H	H	A	H	-	A	A	B	B	-	H	H	D	H	H	-	H	-	H	H	H	B	-	H	H	-	-	B	H	A	H	A	H	A	H	B	H
A3_137	18444_91	157.6	87	2		A	A	A	H	B	H	H	H	H	A	H	H	A	A	B	B	H	H	H	H	H	H	-	H	B	H	H	H	B	H	H	H	B	H	B	H	D	H	A	H	A	H	B	H
A3_138	8344_75	157.6	87	2		A	A	A	H	B	H	H	H	H	!!A	H	H	A	A	B	!!B	H	H	H	H	H	H	-	H	B	H	H	H	B	H	H	H	B	H	B	H	D	H	A	H	A	H	B	H
A3_64	28904_61	159.2	88	2		!!A	A	A	H	B	H	H	H	H	H	H	H	A	A	B	H	H	H	H	H	H	H	-	H	B	-	H	H	B	H	H	H	B	H	C	H	!!A	H	A	H	!!A	H	B	H
A3_257	15469_87	160.8	89	2		H	A	-	H	B	H	-	H	H	H	H	H	A	A	B	H	H	H	H	H	H	H	-	H	B	H	-	H	B	H	H	H	B	H	B	H	H	-	A	H	H	H	B	-
A3_276	1763_88	160.8	89	2		H	A	-	H	B	H	-	H	H	H	H	H	A	A	B	H	H	H	H	H	C	H	-	H	B	H	-	H	B	H	H	H	B	H	B	H	H	-	A	H	H	H	B	-
A3_277	25973_90	160.8	89	1		H	A	-	H	B	H	B	H	H	H	H	H	A	A	B	H	H	H	H	H	H	H	-	C	B	H	-	H	!!B	H	H	H	B	H	B	H	H	-	A	H	H	H	B	-
A3_203	34556_92	160.8	89	1		H	A	A	H	B	H	-	H	H	H	H	A	A	A	B	H	H	H	H	H	H	H	-	H	B	H	H	H	!-	H	H	H	B	H	-	H	H	H	A	H	H	H	B	H
A3_87	12007_81	162.3	90	1		H	A	A	H	B	H	H	H	H	H	H	D	A	A	B	H	H	H	H	H	H	H	-	H	B	H	H	H	D	H	H	H	B	H	B	H	H	H	A	H	H	H	B	H
A3_252	24964_93	162.3	90	2		H	A	A	H	B	H	H	H	H	H	H	D	A	A	B	-	H	H	H	H	H	H	-	H	B	H	H	H	D	H	H	H	B	H	B	H	H	-	A	-	H	D	B	H
A3_249	11315_78	163.2	90	2		D	A	A	H	B	H	-	H	H	H	H	H	A	A	B	H	H	H	H	H	H	D	-	H	B	H	H	H	H	H	H	H	B	H	B	H	H	H	A	H	H	H	B	H
A3_65	31358_79	163.6	90	3		D	A	A	H	B	H	B	H	H	H	H	H	A	A	B	H	H	!!H	H	H	H	H	-	H	B	H	H	H	D	H	H	H	B	H	B	H	H	H	A	H	H	H	B	H
A3_251	18461_91	163.7	91	1		D	A	A	H	B	H	-	H	H	H	H	H	A	A	B	H	H	!C	H	H	H	H	-	H	B	H	H	H	H	H	H	H	B	H	B	H	H	H	A	H	C	C	B	H
A3_206	19997_90	164	91	0		H	A	A	A	B	H	B	H	H	H	H	H	A	A	B	H	H	B	H	H	H	H	H	H	B	H	H	H	D	H	H	H	-	H	B	H	H	H	A	H	-	H	-	H
A3_59	26670_84	165	91	1		H	A	A	H	B	H	H	H	H	-	H	H	A	A	B	H	H	B	H	H	H	H	A	H	B	H	H	H	H	H	H	H	B	H	B	H	H	H	A	H	!!H	H	B	H
A3_264	5707_78	165.8	92	2		H	A	A	D	B	H	H	H	H	H	H	H	A	-	B	H	H	B	H	H	H	H	A	H	B	H	H	H	-	H	H	H	B	H	B	H	H	H	A	H	B	H	B	H
A3_256	28907_91	165.8	92	2		H	A	A	D	B	H	H	H	H	H	H	H	A	-	B	H	H	B	H	!!H	H	H	A	H	B	H	H	H	-	H	H	H	B	H	B	H	H	H	A	H	B	H	B	H
A3_331	13342_68	166.7	92	0		H	A	!!A	H	-	C	H	H	H	!!H	H	H	A	A	B	H	-	B	H	!-	B	H	-	H	B	-	!!H	H	H	-	H	-	-	H	-	H	-	!!H	A	-	B	H	B	!!H
A3_305	8919_83	170.2	93	1		D	A	!-	H	B	H	-	H	H	B	H	H	A	A	B	-	-	B	H	A	H	H	-	H	B	-	!-	H	H	-	H	-	B	H	B	H	-	!-	A	-	B	H	B	!-
A3_173	217_112	170.9	93	2		H	A	H	H	B	-	B	D	H	B	H	H	A	A	B	H	H	B	H	A	H	H	H	C	B	H	B	H	H	H	H	H	B	D	B	H	H	B	A	H	C	H	B	B
A3_178	19404_85	170.9	93	1		D	A	-	H	B	H	B	H	H	B	H	H	A	A	B	H	H	B	H	A	H	H	A	H	B	H	B	H	H	-	H	H	B	H	B	H	H	B	A	H	B	H	B	B
A3_181	1558_77	170.9	93	0		H	A	-	H	B	H	B	H	H	B	H	H	A	A	B	H	H	B	H	A	H	H	A	H	B	H	B	H	H	H	H	H	B	H	B	H	H	B	A	H	B	H	B	B
A3_310	9085_71	171.3	93	1		H	A	-	H	B	H	-	H	H	B	H	H	A	A	B	H	H	B	H	A	H	H	-	H	B	H	-	H	H	H	H	H	B	H	B	H	H	-	A	H	B	H	B	-
A3_314	4353_87	171.3	93	2		D	A	-	H	B	H	-	H	H	B	H	H	A	A	B	H	H	B	H	A	H	H	-	H	B	H	-	H	H	H	H	H	B	H	B	H	H	-	A	H	B	H	B	-
A3_315	6632_82	171.7	93	0		H	A	-	H	B	H	-	H	H	B	H	H	A	A	B	H	H	B	H	A	H	H	-	H	B	H	-	H	H	H	H	H	B	H	B	H	H	-	A	H	B	H	B	-
A3_316	1645_80	171.7	93	1		H	A	-	H	B	H	-	H	H	B	H	H	A	A	B	H	H	B	H	A	H	H	-	!!H	B	H	-	H	H	H	H	H	B	H	B	H	H	-	A	H	B	H	B	-
A3_333	17020_85	172.9	94	2		H	A	-	H	B	H	B	H	H	B	H	H	A	A	B	H	H	-	H	A	H	H	-	A	B	H	-	H	H	-	H	H	B	H	B	H	H	-	A	H	B	-	B	-
A3_343	8115_69	173.3	94	3		H	A	-	H	B	H	-	H	H	B	H	H	A	A	B	H	H	B	!!H	A	H	H	-	A	B	H	-	H	H	H	H	H	B	H	B	H	H	-	A	H	B	H	B	-
A3_328	27848_87	176.4	95	1		D	A	-	H	B	H	-	H	H	B	H	H	A	A	B	H	H	B	B	A	C	H	-	A	B	H	-	H	H	H	H	H	B	H	B	H	H	-	A	H	B	H	B	-
A3_346	4092_84	176.8	96	0		H	A	A	H	B	H	-	H	H	B	H	H	A	A	B	H	H	B	B	A	H	H	-	A	B	H	B	H	D	H	H	H	B	H	B	H	H	B	A	H	B	H	B	B
A3_286	26539_87	177.6	97	2		H	A	-	H	B	H	H	H	H	B	H	H	A	A	B	H	H	B	B	A	H	H	A	A	B	H	-	H	A	H	H	H	B	D	B	H	H	-	A	H	B	H	B	-
A3_308	20114_79	177.6	97	1		H	A	-	H	B	H	H	H	H	B	H	H	A	A	B	H	H	B	B	A	H	H	A	A	B	H	-	H	D	H	H	H	B	H	B	H	H	-	A	H	B	H	B	-
A3_222	17769_77	178	98	1		H	A	-	H	B	H	H	H	H	B	H	H	A	A	B	H	-	B	B	A	-	H	A	A	B	H	-	H	H	H	A	H	B	H	B	H	-	-	A	-	B	H	B	-
A3_309	11508_77	178	98	0		H	A	-	H	B	H	H	H	H	B	H	H	A	A	B	H	H	B	B	A	-	H	!!A	A	B	H	-	H	H	H	H	H	B	H	B	H	H	-	A	H	B	H	B	-
A3_254	23638_84	178.5	99	1		H	A	A	H	B	H	H	H	H	B	H	H	A	A	B	H	H	B	B	A	H	D	!-	A	B	H	-	H	H	H	H	H	B	D	C	H	H	-	A	H	B	H	B	B
A3_248	2950_85	179.8	100	2		A	A	A	H	-	H	-	H	H	B	H	H	A	A	B	H	H	C	B	A	H	H	!-	A	B	H	B	H	H	H	H	H	B	H	B	H	H	C	A	H	B	C	B	B
A3_130	12997_86	180.5	100	0		A	A	H	H	B	H	B	H	H	B	H	H	A	A	B	H	H	B	B	A	H	H	B	A	B	H	B	H	H	H	H	H	B	H	B	C	H	B	A	H	B	H	B	B
A3_141	5333_79	180.5	100	2		D	A	H	H	B	H	B	H	H	B	H	H	A	A	B	H	H	B	B	A	H	H	B	A	B	H	B	H	H	H	H	H	B	H	B	C	H	B	A	H	B	H	B	B
A3_255	23296_74	180.9	100	1		H	A	H	H	B	H	B	H	H	B	H	H	A	A	B	H	H	B	B	A	C	H	-	A	-	D	B	H	A	H	H	H	B	H	B	H	H	B	A	H	B	H	B	B
A3_223	31061_103	181.8	100	1		-	A	H	H	B	B	B	A	H	B	H	H	A	A	B	H	H	B	B	A	H	H	B	A	B	A	B	H	H	H	H	H	B	-	B	H	H	B	A	H	B	H	B	B
A3_77	21906_96	181.8	100	2		H	A	H	H	B	H	B	A	H	B	H	H	A	A	B	H	H	B	B	A	H	H	B	A	B	A	B	H	H	H	H	H	B	H	B	H	H	B	A	H	B	H	B	B
A3_113	29011_82	182.1	100	1		H	A	H	H	B	H	B	A	H	B	H	H	A	A	B	H	H	B	B	A	C	H	-	A	B	A	B	H	H	H	H	H	B	H	B	D	H	!!B	A	H	B	H	B	B
A3_258	10155_81	182.5	100	1		H	A	A	H	B	H	B	A	H	B	H	H	A	A	B	H	H	B	B	A	H	H	-	A	B	A	!!B	H	H	H	H	H	B	H	B	H	H	!-	A	H	B	H	B	!!B
A3_288	56519_58	185.2	101	1		H	A	A	H	B	H	!!B	H	H	B	H	H	A	A	B	H	H	B	B	-	H	H	!!B	-	B	H	H	H	H	H	H	H	B	H	B	-	H	H	A	H	B	H	B	H
A3_106	30481_91	185.5	102	0		D	A	A	H	B	H	!-	H	H	B	H	H	A	A	B	H	H	B	B	A	H	H	!-	A	B	H	H	H	H	H	H	H	B	H	B	H	-	H	A	H	B	H	B	H
A3_119	3390_76	185.5	102	2		D	A	A	H	B	H	!-	H	H	B	H	H	A	A	B	H	H	B	B	A	H	H	!-	A	B	H	H	H	H	-	H	H	B	H	B	H	H	H	A	H	B	H	B	H
A3_306	32792_78	187.9	102	0		H	A	A	H	B	H	H	H	H	B	H	H	A	A	B	H	H	B	B	A	H	H	A	A	B	H	H	H	H	-	H	H	B	A	B	H	H	H	A	H	B	H	B	H
A3_280	40158_85	187.9	102	3		H	A	A	H	B	H	H	H	H	B	H	H	A	A	B	H	H	B	B	A	H	H	A	A	B	H	H	H	H	H	H	H	B	A	B	H	H	H	A	H	B	H	B	H
A3_116	30332_103	188.7	102	3		D	A	A	H	B	H	H	H	H	B	H	H	A	A	B	H	H	B	B	A	H	H	A	A	B	H	H	H	H	H	H	H	B	D	B	H	H	H	A	H	B	H	B	H
A3_86	11583_109	189.1	102	3		D	A	A	H	B	H	H	H	H	B	H	H	A	A	B	H	H	B	B	A	H	H	A	A	B	H	H	H	H	H	H	H	B	A	B	H	H	H	A	H	B	H	B	H
A3_66	29372_104	192.6	103	3		D	A	A	H	B	H	H	A	H	B	H	H	A	A	B	H	H	B	B	A	C	H	A	A	B	A	H	H	H	H	H	H	B	H	B	A	H	H	A	H	B	H	B	H
A3_108	41539_78	192.6	103	0		H	A	A	H	B	H	H	A	H	B	H	H	A	A	B	H	H	B	B	A	B	H	-	A	B	A	H	H	H	H	H	H	B	H	B	A	H	H	A	H	B	H	B	H
A3_72	24719_83	193.2	104	2		H	A	A	H	B	H	H	A	H	B	H	H	A	A	B	H	H	B	B	A	H	H	A	A	B	A	H	H	D	H	H	H	B	H	B	A	H	H	A	H	B	H	B	H
A3_37	16406_87	193.2	104	1		H	A	A	H	B	H	H	A	C	B	H	H	A	A	B	H	H	B	B	A	H	H	A	A	B	A	H	H	H	H	H	H	B	H	B	A	H	H	A	H	B	H	B	H
A3_51	28653_79	193.2	104	0		A	A	A	H	B	H	H	A	H	B	H	H	A	A	B	H	H	B	B	A	H	H	-	A	B	A	H	H	A	H	H	H	B	D	B	A	H	H	A	H	B	H	B	H
A3_247	12030_87	193.9	104	2		H	A	A	H	B	H	H	A	H	B	H	H	A	A	B	H	H	B	B	A	C	D	A	A	B	A	H	H	H	H	H	H	B	H	B	H	H	H	A	H	B	-	B	H
A3_279	32141_81	193.9	104	3		H	A	A	A	B	H	H	A	H	B	H	H	A	A	B	H	H	B	B	A	H	H	-	A	B	A	H	H	H	H	H	H	B	H	B	H	H	H	A	H	B	H	B	H
A3_78	16075_87	193.9	104	2		H	A	A	H	B	H	H	A	H	B	H	H	A	A	B	H	H	B	B	A	H	H	A	A	B	A	H	H	H	H	H	H	B	H	C	H	H	H	A	H	B	H	B	H
A3_79	845_78	193.9	104	2		H	A	A	H	B	H	H	A	H	B	H	H	A	A	B	H	H	B	B	A	H	H	A	A	B	A	H	H	H	H	H	H	B	H	C	H	H	H	A	H	B	H	B	H
A3_103	21796_76	194.3	104	2		H	A	A	H	B	H	H	A	H	B	H	H	A	A	B	H	H	B	B	A	C	H	H	A	B	A	H	H	H	H	H	H	B	H	B	H	H	H	A	H	B	H	B	H
A3_98	25431_86	194.3	104	1		H	A	A	H	B	H	H	A	H	B	H	H	A	A	B	H	H	C	B	A	C	H	H	A	B	A	H	H	H	H	H	H	B	H	B	H	H	H	A	H	B	H	B	H
A3_225	25044_69	196	105	0		H	A	A	H	B	H	B	A	H	B	H	H	A	A	B	B	H	C	B	A	H	H	-	A	B	A	-	H	H	H	H	H	B	H	B	H	H	-	A	H	B	H	B	B
A3_232	36507_82	197.9	106	3		A	A	H	H	B	H	B	A	H	C	H	H	A	A	B	H	H	B	B	A	H	H	B	A	B	A	B	H	A	H	H	H	B	H	B	A	H	B	A	H	B	H	B	B
A3_102	8588_88	197.9	106	3		H	A	H	D	B	H	B	A	H	B	H	H	A	A	B	H	H	B	B	A	H	H	-	A	B	A	B	H	D	H	H	H	B	H	B	H	H	B	A	H	B	H	B	B
A3_228	3667_90	200.7	106	1		D	A	H	H	B	C	B	A	H	B	H	H	A	A	B	H	H	B	-	A	B	A	-	A	B	-	B	H	H	-	-	H	-	H	B	H	H	B	A	B	B	H	B	B
[truncated: 97 more columns]

## Sheet: 4A
SNP_name	Original tag name	Distance (cM)	Bin No.	No. of E. indica acc. In which tag is present		1	2	3	4	5	6	8	9	10	11	12	13	15	16	17	18	19	20	21	22	23	24	25	26	28	29	30	31	32	33	34	35	36	40	41	42	43	44	45	46	47	48	49	50
A4_31	10743_81	0	1	2		A	H	H	H	A	H	A	B	H	A	B	H	A	B	H	H	H	H	H	H	B	B	-	H	B	H	H	H	B	H	H	H	H	A	B	B	C	H	A	H	H	H	H	H
A4_55	12534_88	0.3	1	3		A	H	H	H	A	H	A	B	H	A	B	H	A	B	H	H	H	H	B	H	B	B	A	H	B	H	H	H	B	H	H	H	H	A	B	B	C	H	A	H	H	H	H	H
A4_56	60376_86	0.7	1	2		A	H	H	H	A	H	A	B	H	A	B	H	A	B	H	H	H	H	B	H	B	B	A	H	B	H	H	H	B	H	H	H	H	A	B	B	C	H	A	H	H	H	H	H
A4_174	30254_69	2.7	2	1		A	H	H	H	A	H	A	B	H	A	B	C	A	B	-	H	-	H	H	H	B	B	-	H	B	H	H	H	B	H	H	H	H	A	B	-	C	H	A	H	H	H	H	H
A4_147	24127_98	7.3	3	1		A	H	-	B	A	H	-	B	H	H	B	H	A	B	H	H	-	H	H	H	B	B	-	H	B	H	B	H	B	H	H	H	H	A	B	B	H	B	A	H	H	H	-	B
A4_67	64019_90	7.3	3	0		A	H	H	B	A	H	A	B	H	H	B	H	A	B	H	H	B	H	H	-	B	B	A	H	B	H	H	H	B	-	H	H	-	A	B	B	H	H	A	H	H	C	H	H
A4_61	30302_86	7.5	3	3		A	H	H	B	A	H	A	B	H	H	B	H	A	B	H	H	B	H	C	H	B	B	A	H	B	H	H	H	B	H	H	H	H	A	B	B	H	H	A	H	H	H	H	H
A4_54	63134_91	7.7	3	0		A	H	H	B	A	H	A	B	H	H	B	H	A	B	H	H	B	H	B	H	B	B	A	H	B	H	H	H	B	H	H	H	H	A	B	B	H	H	A	H	H	H	D	H
A4_42	17332_81	8.1	3	0		A	H	H	B	A	H	A	B	H	H	B	H	A	B	H	H	B	H	B	H	B	B	-	H	B	H	H	H	B	H	H	H	H	A	B	B	H	H	A	H	H	H	H	H
A4_43	65732_82	8.1	3	3		A	H	H	B	A	H	A	B	H	H	B	H	A	B	!!H	H	B	H	B	H	B	B	-	H	B	H	H	H	B	H	H	H	H	A	B	B	H	H	A	H	H	H	H	H
A4_37	19725_105	9.4	4	2		A	H	H	B	A	H	A	B	H	H	B	H	A	B	B	H	B	H	H	H	B	B	-	H	B	H	H	H	B	H	H	H	H	A	B	B	H	H	A	H	H	H	H	H
A4_155	24145_75	10.7	4	1		A	-	H	H	A	H	A	B	H	A	B	C	A	B	B	H	B	H	H	H	B	B	-	H	B	H	H	C	B	H	H	H	H	A	B	B	C	H	A	H	H	H	H	H
A4_143	65511_87	10.7	4	0		A	-	H	H	A	H	A	B	H	A	B	C	A	B	B	H	B	H	H	H	B	B	-	H	B	H	H	C	B	H	H	H	H	A	B	B	H	H	-	H	H	H	H	H
A4_145	61859_76	11.1	4	0		A	H	H	H	A	H	-	B	H	A	B	H	A	B	B	H	B	H	C	H	B	B	-	H	B	H	H	H	B	H	H	H	H	A	B	B	H	H	A	H	H	C	H	H
A4_167	8911_65	11.5	5	0		A	H	H	H	A	H	A	B	H	A	B	H	A	B	-	H	-	!!H	H	H	B	B	-	-	B	H	H	H	B	H	-	H	H	A	B	B	H	H	A	H	H	H	H	H
A4_45	33493_82	12.7	6	0		A	H	H	A	A	H	-	B	H	A	B	H	A	B	B	H	B	A	B	H	B	B	-	H	B	H	H	H	B	H	H	H	H	A	B	B	C	H	A	H	H	H	H	H
A4_87	10657_82	13.1	7	2		A	H	H	A	A	H	A	B	H	A	B	H	A	B	B	!!H	B	A	B	H	!!B	B	A	H	B	H	H	H	B	H	H	H	H	A	B	B	C	H	A	H	H	C	H	H
A4_62	12941_85	15.1	8	2		A	H	H	A	A	H	-	B	H	A	B	H	A	B	B	B	B	A	B	H	H	B	-	H	B	H	H	H	B	H	H	H	H	A	B	B	D	H	A	H	H	H	H	H
A4_83	27607_79	15.5	8	0		A	H	H	A	A	H	A	B	H	A	B	H	A	B	B	B	-	A	H	H	H	B	-	H	B	H	H	H	B	H	H	H	H	A	B	B	D	H	A	H	H	H	H	H
A4_142	71077_86	15.5	8	1		-	H	H	D	-	H	A	B	H	A	B	H	A	B	B	B	B	A	H	H	H	B	-	H	B	H	H	H	B	H	H	H	H	A	B	B	D	H	A	H	H	H	H	H
A4_94	24089_98	15.9	9	3		A	H	H	D	A	H	A	B	H	A	B	H	A	B	B	B	B	A	C	H	H	B	A	H	B	H	H	H	B	H	H	H	H	A	B	B	D	H	A	H	H	H	H	H
A4_137	70705_85	16.3	9	0		A	H	H	A	A	H	-	B	H	A	B	H	A	B	B	B	B	A	H	H	-	B	-	H	B	H	H	H	B	-	H	H	H	A	B	B	H	-	A	H	H	H	H	H
A4_180	26972_71	17.9	10	1		A	C	C	D	A	H	A	B	H	A	B	H	A	B	B	B	B	A	B	H	H	B	A	-	B	H	H	H	B	H	H	H	H	A	B	B	H	H	A	H	H	H	H	H
A4_148	54418_89	17.9	10	1		A	B	B	D	A	H	A	B	H	A	B	H	A	B	B	B	B	A	B	H	H	B	A	-	B	H	H	H	B	H	H	H	H	A	B	B	H	H	A	H	H	H	H	H
A4_165	17329_69	19.1	10	0		A	H	-	A	A	H	-	B	H	A	B	H	A	B	B	B	B	A	B	H	H	-	-	H	B	H	B	C	B	H	H	H	H	A	B	B	D	-	A	H	H	H	H	-
A4_144	57693_87	19.1	10	3		A	H	-	A	A	H	-	B	H	A	B	H	A	B	B	B	B	A	B	H	H	-	-	H	B	H	B	C	B	H	H	H	H	A	B	B	D	-	A	H	H	H	H	-
A4_193	8240_74	19.8	10	2		A	H	H	A	A	H	A	B	H	A	B	H	A	-	B	B	B	A	C	H	H	B	A	H	B	-	H	-	B	H	H	!!H	H	A	B	B	A	H	A	H	H	H	H	H
A4_160	51142_83	20.6	11	0		A	H	H	A	A	H	A	B	H	A	B	H	A	-	B	B	B	A	C	H	H	B	A	C	B	H	H	H	B	H	H	A	H	-	B	-	H	H	A	H	H	H	H	H
A4_89	9861_82	20.6	11	1		A	H	H	A	A	H	A	B	H	A	B	H	A	B	B	B	B	A	C	H	H	B	A	H	B	H	H	H	B	H	H	A	H	A	B	B	D	H	A	H	H	H	H	H
A4_161	26207_74	20.6	11	3		A	H	H	A	A	H	A	B	H	A	B	H	A	-	B	B	B	A	C	H	H	B	D	C	B	H	H	H	B	H	H	A	H	-	B	-	H	H	A	H	H	H	!!H	H
A4_184	21539_75	21.3	12	0		A	H	H	A	A	H	A	B	H	A	B	-	A	B	B	B	B	A	B	H	H	B	A	H	B	-	H	H	-	H	A	A	H	A	B	B	D	H	A	H	H	H	B	D
A4_166	25462_83	21.3	12	1		A	H	H	A	A	H	-	B	H	A	B	H	A	B	B	B	B	A	!!B	H	H	B	-	H	B	H	H	H	B	-	H	A	H	A	B	B	-	H	A	H	H	H	B	H
A4_102	32852_93	21.7	13	3		A	H	H	D	A	H	A	B	H	A	B	H	A	B	B	B	B	A	H	H	H	B	A	H	B	H	H	H	B	H	H	A	H	A	B	B	D	H	A	H	H	D	B	H
A4_103	56364_92	21.7	13	3		A	H	-	D	A	H	A	B	H	A	B	H	A	B	B	B	B	A	H	H	H	B	A	H	B	H	H	H	B	H	H	A	H	A	B	B	D	H	A	H	H	H	B	H
A4_68	50204_71	21.7	13	2		A	H	H	A	A	H	H	!!B	H	A	B	H	A	B	B	B	B	A	H	H	H	B	B	H	B	H	H	C	B	H	H	A	H	A	B	B	D	H	!!A	H	H	H	B	H
A4_90	47257_85	25.2	14	2		A	H	B	A	A	H	A	H	H	A	H	H	A	B	B	B	B	A	H	H	C	B	-	H	B	H	H	H	B	H	H	A	H	A	B	B	H	H	H	H	H	H	B	H
A4_97	27449_78	25.2	14	1		A	H	C	A	A	H	-	H	H	A	H	H	A	B	B	B	B	A	H	H	C	B	-	H	B	H	H	H	B	H	H	A	H	A	B	B	!!H	H	H	H	H	H	B	H
A4_99	12830_83	25.2	14	1		A	H	H	A	A	H	A	H	H	A	H	H	A	B	B	B	B	A	B	H	!!H	!!B	A	H	B	H	H	H	B	H	H	A	H	A	B	B	!D	H	H	H	H	H	B	H
A4_207	30837_83	28.8	15	2		A	H	H	H	A	H	A	H	H	A	H	-	A	!!B	B	B	B	D	H	H	B	H	-	H	B	H	H	H	-	A	-	A	H	A	B	B	!D	H	H	H	!!H	H	B	H
A4_206	9518_112	32.4	16	3		A	H	H	A	A	H	A	H	H	-	H	H	A	H	B	B	B	A	C	H	B	H	A	H	B	H	B	H	B	H	-	A	H	A	B	B	!D	H	H	H	A	H	B	H
A4_96	81_88	32.4	16	2		A	H	H	D	A	H	A	H	H	A	H	H	A	H	B	B	B	A	H	H	B	H	-	H	B	H	H	H	B	H	H	A	H	A	B	B	!D	H	H	H	A	H	B	H
A4_112	31495_108	32.4	16	3		A	H	H	A	A	H	A	H	H	!!A	H	H	A	H	B	B	B	A	B	H	B	H	B	H	B	H	C	H	B	H	!!H	A	H	A	B	B	!D	H	H	H	D	H	B	H
A4_208	14376_80	34.3	17	2		A	H	-	A	A	H	-	H	H	H	A	B	A	H	B	B	B	A	C	H	B	H	B	A	B	H	-	H	B	H	B	A	H	A	B	-	!D	-	H	H	A	H	B	-
A4_86	32201_82	34.3	17	2		A	H	H	H	A	H	A	C	H	H	A	H	A	H	B	B	B	A	C	H	B	D	-	H	B	C	C	H	B	H	B	A	H	D	B	B	A	H	H	H	A	H	B	H
A4_197	38481_74	34.3	17	3		A	C	H	A	A	H	A	H	H	H	A	H	A	H	B	B	B	A	C	H	B	A	A	H	B	H	-	H	H	H	B	A	H	A	B	B	A	H	H	H	-	H	B	!!H
A4_201	44595_83	35.3	18	1		A	H	H	-	A	H	A	!!H	H	H	A	H	A	H	B	B	B	A	H	H	B	H	-	H	B	C	H	H	B	H	B	A	H	A	B	B	A	H	H	H	D	H	B	A
A4_139	36756_83	36.8	19	2		A	H	H	D	A	H	A	A	H	H	A	H	A	H	B	B	B	A	H	H	B	H	A	H	B	H	H	H	B	H	B	A	H	A	-	B	A	H	H	H	A	H	-	A
A4_175	14118_85	36.8	19	0		A	H	H	!!A	A	H	H	A	H	H	A	H	A	H	B	B	B	A	H	H	!!B	H	B	H	B	!!H	H	H	B	H	B	A	H	A	B	B	A	H	H	H	A	H	B	A
A4_108	16083_79	40.7	20	0		A	C	B	H	A	H	A	A	H	H	A	H	A	H	B	B	B	A	H	H	H	H	B	H	B	A	B	H	B	H	B	A	H	A	B	B	A	B	H	H	A	H	B	C
A4_187	16656_78	40.7	21	0		A	H	B	H	A	H	A	A	H	H	A	H	A	H	B	B	B	A	H	H	H	H	-	!!H	B	A	B	H	B	H	B	A	H	A	B	!!B	A	B	H	H	A	H	B	A
A4_183	14135_86	44.9	22	0		A	H	H	H	A	H	-	A	H	H	A	H	A	H	B	B	B	A	H	H	H	H	-	A	B	A	A	H	C	H	B	A	H	A	B	H	A	H	H	H	A	H	B	A
A4_65	29434_90	44.9	22	2		A	H	H	C	A	H	H	A	H	H	A	H	A	H	B	B	B	A	H	H	H	H	B	A	B	A	A	H	C	H	B	A	H	A	B	H	A	H	H	H	A	H	B	A
A4_64	17794_79	44.9	22	1		A	H	H	H	A	H	A	A	H	H	A	H	A	H	B	B	B	A	D	H	H	H	-	A	B	-	A	H	B	H	B	A	H	A	B	H	A	H	H	H	A	H	B	A
A4_159	1114_85	44.9	22	1		A	H	H	H	A	H	A	A	H	H	A	H	A	H	B	B	B	A	D	-	H	H	-	A	B	A	A	H	B	H	B	A	H	A	B	H	A	H	H	-	A	H	B	A
A4_46	12691_97	44.9	22	1		A	C	H	H	A	H	A	A	H	H	A	H	A	H	B	B	B	A	H	H	H	H	A	A	B	A	A	H	B	H	B	A	H	A	B	H	A	H	H	H	A	H	B	A
A4_179	26033_78	44.9	22	3		A	H	-	H	A	H	A	A	H	H	A	-	A	H	B	-	B	A	D	H	H	H	A	A	B	A	A	H	B	H	B	A	!!H	A	B	H	A	H	H	H	A	H	B	A
A4_27	32784_93	46.8	23	0		A	H	H	H	A	H	H	A	H	H	A	H	A	H	B	B	B	A	D	H	H	H	A	A	B	A	A	H	B	H	B	A	B	A	B	H	A	H	H	H	A	H	B	A
A4_36	19015_91	46.8	23	0		A	H	H	H	A	H	H	A	H	H	A	H	A	H	B	B	B	A	H	H	H	H	A	A	B	A	A	H	B	H	B	A	B	A	B	H	A	H	H	H	A	H	B	A
A4_136	5827_109	46.8	23	3		A	H	H	H	A	H	H	A	H	H	A	H	A	H	B	B	B	A	H	H	H	H	A	A	B	A	A	H	B	H	B	A	B	A	B	-	A	H	H	H	A	H	B	A
A4_22	8788_94	46.9	23	0		A	H	H	H	A	H	A	A	H	H	A	H	A	H	B	B	B	A	H	H	H	H	A	A	B	A	A	H	B	H	B	A	B	A	B	H	A	H	H	H	A	H	B	A
A4_29	14212_73	46.9	23	3		A	H	H	H	A	H	A	A	H	H	A	H	A	H	B	B	B	A	H	H	H	H	A	A	B	A	A	H	B	H	B	A	B	A	B	H	A	H	H	H	A	H	B	A
A4_33	26365_93	47.4	23	1		A	H	H	H	A	H	H	A	H	H	A	H	A	H	B	B	B	A	H	H	H	H	-	A	B	A	A	H	B	H	B	A	B	A	B	H	A	H	H	H	A	H	B	A
A4_32	273_95	47.4	23	3		A	H	H	H	A	H	H	A	H	H	A	H	A	C	B	B	B	A	H	H	H	H	A	A	B	A	A	H	B	H	B	A	B	A	B	H	A	H	H	H	A	H	B	A
A4_14	18774_92	47.8	24	3		A	H	H	H	A	H	H	A	H	H	A	H	A	H	B	B	B	A	H	H	H	H	A	A	B	A	A	H	B	H	B	A	B	A	B	H	A	H	H	H	A	H	B	A
A4_150	31384_74	47.8	24	3		A	H	H	H	A	H	H	A	H	H	A	H	A	H	B	B	B	A	H	H	H	H	A	D	B	A	A	H	B	H	B	A	B	-	B	H	A	H	H	H	A	H	B	A
A4_168	28187_92	48	24	3		A	H	H	H	A	H	H	A	H	H	A	H	A	C	B	B	B	A	H	H	H	H	A	A	B	A	A	H	B	H	B	A	B	A	B	H	A	H	H	H	A	H	B	A
A4_138	3481_93	48.8	25	2		A	H	H	C	A	H	H	A	H	H	A	H	A	H	B	B	B	A	H	H	H	H	A	A	B	A	A	-	B	H	B	A	B	A	B	-	A	H	H	H	A	H	B	A
A4_19	5278_97	48.8	25	1		A	H	H	H	A	H	H	A	H	H	A	H	A	H	B	B	B	A	D	H	H	H	A	A	B	A	A	H	B	H	B	A	B	A	B	H	A	H	H	H	A	H	B	A
A4_28	17030_79	49.3	25	3		A	H	H	H	A	H	H	A	H	H	A	H	A	H	B	B	B	A	D	H	H	H	-	A	B	A	A	H	B	H	B	A	B	A	B	H	A	H	H	H	A	H	B	A
A4_133	23204_97	49.3	25	2		A	H	H	H	A	H	H	A	H	H	A	H	A	H	B	B	B	A	D	H	H	H	A	A	B	A	A	H	B	-	B	A	B	A	B	H	A	H	H	H	A	H	B	A
A4_146	17348_92	49.7	26	3		A	H	H	H	A	H	H	A	H	-	A	H	A	H	B	B	B	A	A	H	H	H	A	A	B	A	A	H	B	H	B	A	B	A	B	H	A	H	H	H	A	H	B	A
A4_44	30335_88	49.7	26	2		A	H	-	H	A	H	H	A	H	H	A	H	A	H	B	B	B	!!A	H	H	H	H	-	A	B	A	A	H	B	H	B	A	B	A	B	H	A	H	H	B	A	H	B	A
A4_151	10708_83	50.8	27	0		A	H	H	H	A	H	H	A	H	H	A	H	A	H	B	B	B	H	H	-	H	H	-	A	B	A	A	H	B	H	B	A	B	A	B	H	A	H	H	H	A	H	B	A
A4_13	15287_94	50.8	27	1		A	H	H	H	A	H	H	A	H	H	A	H	A	H	B	B	B	H	H	H	H	H	A	A	B	A	A	H	B	H	B	A	B	A	B	H	A	H	H	H	A	H	B	A
A4_18	3281_95	51.9	28	2		A	H	H	H	A	H	H	A	H	H	A	H	A	H	B	B	B	H	H	H	H	H	A	A	B	A	A	H	B	H	B	A	B	A	B	H	A	H	H	H	A	H	B	A
A4_17	15849_91	52.3	29	1		A	H	H	H	A	H	H	A	H	H	A	H	A	H	B	B	B	H	D	H	H	H	A	A	B	A	A	H	B	H	B	A	B	A	B	H	A	H	H	H	A	H	B	A
A4_15	27510_97	52.7	30	3		A	H	H	H	A	C	H	A	H	H	A	H	A	H	B	B	B	H	H	H	H	H	A	A	B	A	A	H	B	H	B	A	B	A	B	H	A	H	H	H	A	H	B	A
A4_132	17208_82	54.2	31	0		A	H	H	H	A	-	H	A	H	H	A	H	A	H	B	B	B	H	H	H	H	H	A	A	B	A	A	-	B	H	B	A	-	A	B	H	A	H	-	H	A	H	B	A
A4_21	21238_93	56	31	1		A	H	H	H	A	H	H	A	H	H	A	H	A	H	B	B	B	H	D	H	H	H	A	A	B	A	A	H	B	H	B	A	B	A	B	H	D	H	H	H	A	H	B	A
A4_20	852_95	56.6	31	0		A	H	H	H	A	H	H	A	H	H	A	H	A	H	B	B	B	H	H	H	H	H	A	A	B	A	A	H	B	H	B	A	B	A	B	H	H	H	H	H	A	H	B	A
A4_26	6361_95	57.4	32	1		A	H	H	H	A	H	-	A	H	H	A	C	A	H	B	B	B	H	H	H	H	H	-	A	B	A	A	H	B	H	B	A	B	A	B	H	A	H	H	H	A	H	B	A
A4_30	6764_94	57.8	32	0		A	H	H	H	A	H	-	A	H	H	A	H	A	H	B	B	B	H	!!H	H	H	H	-	A	B	A	A	H	B	H	B	A	B	A	B	H	D	H	H	H	A	H	B	A
A4_164	33545_87	58.6	33	1		A	H	H	H	A	H	-	A	H	H	A	H	A	H	B	B	B	H	A	H	H	H	-	A	B	A	A	H	B	H	B	A	B	A	B	H	D	H	H	H	A	H	B	A
A4_25	11521_95	58.6	33	2		A	H	H	H	A	H	H	A	H	H	A	H	A	H	B	B	B	H	A	H	H	H	-	A	B	A	A	H	B	H	B	A	B	A	B	H	A	H	H	H	A	H	B	A
A4_16	24224_93	59.3	33	2		A	H	H	H	A	H	H	A	H	H	A	H	A	H	B	B	B	D	A	H	H	H	A	A	B	A	A	H	B	H	B	A	B	A	B	H	D	H	H	!!H	A	H	B	A
A4_134	16319_89	59.7	34	2		A	H	H	H	A	H	H	A	H	H	A	H	A	H	B	B	B	H	A	H	H	C	A	A	B	A	A	H	B	H	B	A	B	A	B	H	A	H	H	B	A	H	B	A
A4_74	5246_83	60.9	35	1		A	H	H	H	A	H	-	A	H	H	A	H	A	H	B	B	B	H	A	H	C	H	-	A	B	A	A	H	B	H	B	A	B	A	B	H	A	H	H	B	A	H	B	A
A4_162	12837_83	60.9	35	0		A	H	C	-	A	-	!!H	A	H	H	A	C	A	H	B	B	B	D	A	H	H	H	A	A	B	A	A	H	!!B	D	B	A	B	A	B	H	A	H	H	B	A	H	B	A
A4_173	2830_95	63.5	36	1		A	!!H	H	H	A	H	B	A	H	H	A	-	A	H	B	B	B	H	A	H	H	H	-	A	B	A	A	H	H	H	B	A	B	A	B	H	D	H	H	B	A	H	B	A
A4_69	22598_80	64	37	2		A	B	H	H	A	H	B	A	H	H	A	H	A	H	B	B	B	H	A	H	H	H	B	A	B	A	A	H	H	H	B	A	B	A	B	H	A	H	H	B	A	H	B	A
A4_72	30120_87	64	37	0		A	B	H	H	A	H	B	A	H	H	A	H	A	H	B	B	B	H	A	H	H	H	B	A	B	A	A	H	H	H	B	A	B	A	B	H	A	H	H	B	A	H	B	A
A4_189	22205_111	64.8	38	2		A	B	H	H	A	H	B	A	H	H	A	H	A	H	B	B	B	H	A	H	H	C	B	A	B	A	-	H	C	H	B	A	B	A	B	H	D	H	H	B	A	H	B	A
A4_176	25681_62	64.8	38	2		A	B	H	H	A	H	B	A	H	H	A	H	A	H	B	B	B	H	A	H	H	H	B	A	B	A	A	H	H	H	B	A	B	A	B	H	A	H	H	B	A	H	B	A
A4_205	25939_85	64.8	38	2		A	B	H	H	A	H	B	A	H	-	A	B	A	H	B	B	B	H	A	H	H	H	A	A	B	A	A	H	H	H	B	A	B	-	B	H	D	H	H	B	A	H	B	A
A4_73	11812_91	64.8	38	1		A	B	H	H	A	H	H	A	H	H	A	H	A	H	B	B	B	H	A	!!H	H	H	A	A	B	A	A	H	H	H	B	A	B	A	B	H	D	H	H	B	A	H	B	A
A4_110	29318_95	67.4	39	2		A	B	H	H	A	H	B	A	H	H	A	H	A	H	B	B	B	H	A	A	H	C	B	A	B	A	A	H	H	H	B	A	B	A	B	H	D	H	H	B	A	H	B	A
A4_195	27136_106	68	40	3		A	B	H	H	A	H	B	A	H	H	A	H	A	-	B	B	B	H	A	A	H	H	B	A	B	A	A	H	H	H	B	A	B	A	B	H	H	H	H	B	A	-	B	A
A4_78	19148_82	68.6	41	0		A	B	H	H	A	H	B	A	H	H	A	H	A	H	B	B	B	H	A	A	H	H	B	A	B	A	A	H	H	H	B	A	B	A	B	H	H	H	H	B	A	H	B	A
A4_109	9318_76	68.6	41	1		A	B	H	H	A	H	B	A	H	H	A	H	A	H	B	B	B	H	A	A	H	H	B	A	B	A	A	H	H	H	B	A	B	A	B	H	H	H	H	B	A	H	B	A
A4_153	7764_83	68.6	41	0		A	B	H	H	A	H	-	A	H	H	A	H	A	H	B	B	B	H	A	A	H	C	-	A	-	A	A	H	H	-	B	A	B	A	C	H	A	H	H	B	A	!!H	B	A
A4_188	47488_62	69.8	42	0		A	B	H	H	A	H	!!B	A	H	-	A	H	A	H	B	B	B	H	A	-	C	H	-	A	B	A	A	H	H	H	B	!!A	B	A	B	H	D	H	H	B	!!A	A	B	A
A4_59	5313_81	71.5	43	1		A	B	H	H	A	H	H	A	H	H	A	H	A	H	B	B	B	H	A	A	H	C	-	A	B	A	A	H	H	H	B	H	B	A	B	H	A	H	H	B	H	A	B	A
A4_85	11083_87	71.5	43	2		A	B	H	H	A	H	C	A	H	H	A	H	A	H	B	B	B	H	A	A	H	C	A	A	B	A	A	H	H	H	B	H	B	A	B	H	H	H	H	B	H	A	B	A
A4_92	16276_82	73	44	0		A	B	-	H	A	H	C	A	H	H	A	H	A	H	B	B	B	H	A	A	H	H	A	A	B	A	A	H	H	H	B	H	B	A	B	H	H	-	H	B	H	A	B	A
A4_75	22040_82	73.8	45	0		A	B	H	H	A	H	C	A	H	H	A	H	A	H	B	B	B	H	A	A	H	H	-	A	B	A	A	H	H	H	B	H	B	A	B	H	H	H	H	B	H	A	B	A
A4_91	13674_75	73.8	45	2		A	B	H	H	A	H	C	A	H	H	A	H	A	H	B	B	B	H	A	A	H	H	-	A	B	A	A	H	H	H	B	H	B	A	B	H	H	H	H	B	H	A	B	A
A4_172	30116_87	73.8	45	0		A	B	-	H	-	H	H	A	H	H	A	H	A	H	B	B	B	H	A	A	H	H	-	A	B	A	A	H	-	H	B	H	B	A	B	H	-	H	H	B	H	A	B	A
A4_70	3011_87	73.8	45	1		A	B	H	H	A	H	H	A	H	H	A	H	A	H	B	B	B	H	A	A	H	H	-	A	B	A	A	H	H	H	B	H	B	A	B	H	D	H	H	B	H	A	B	A
A4_79	36038_86	74.1	45	1		A	B	H	H	A	H	H	A	H	H	A	H	A	H	B	B	B	H	A	A	H	H	A	A	B	A	A	H	H	H	B	H	B	A	B	H	D	H	H	B	H	A	B	A
A4_198	7428_88	74.1	45	0		A	B	-	B	A	H	H	A	H	H	A	H	A	H	B	B	B	H	A	A	H	H	-	A	B	A	-	H	H	H	B	H	B	A	B	H	-	-	H	B	H	A	!!B	-
A4_82	428_73	75.3	46	2		A	B	H	H	A	H	H	A	H	H	A	H	A	H	B	B	B	H	A	A	H	H	A	A	B	A	A	H	H	H	B	H	B	A	B	H	D	H	H	B	H	A	H	A
A4_47	48762_84	75.3	46	1		A	B	H	H	A	H	H	A	H	H	A	H	A	H	B	B	B	H	!!A	A	H	H	A	A	B	A	A	H	H	H	B	H	B	A	B	H	D	H	H	B	H	A	H	A
A4_50	42353_91	77.4	47	3		A	B	H	H	A	H	H	A	H	H	A	H	A	H	B	B	B	H	!D	A	H	H	A	A	B	A	A	H	H	H	B	H	B	A	B	H	D	H	H	B	H	A	C	A
A4_51	1814_77	77.4	47	0		A	B	H	H	A	H	H	!!A	H	H	A	H	A	H	B	B	B	H	!D	A	!!H	H	A	A	B	A	A	H	H	!!H	B	H	B	A	B	H	D	H	H	B	H	A	C	A
A4_39	6124_98	79.6	48	3		A	H	H	H	A	H	B	H	H	H	A	H	A	H	B	B	B	H	H	A	B	H	A	A	B	A	A	H	H	A	B	H	B	A	B	H	D	H	H	B	H	A	H	!!A
A4_48	5849_90	80	49	3		A	H	H	H	A	H	H	H	H	H	A	H	A	H	B	B	B	H	H	A	B	H	A	A	B	A	A	H	H	A	B	H	B	A	B	H	H	C	H	B	H	A	C	H
A4_34	36707_89	80.4	49	2		A	H	H	H	A	H	H	H	H	H	A	C	A	H	B	B	B	H	H	A	B	H	A	A	B	A	A	H	H	A	B	H	B	A	B	H	H	H	H	B	H	A	C	H
A4_35	30534_80	80.4	49	0		A	H	H	H	A	H	H	H	H	H	A	C	A	H	B	B	B	H	H	A	B	H	A	A	B	A	A	H	H	A	B	H	B	A	B	H	H	H	H	B	H	A	C	H
A4_23	30870_84	80.4	49	1		A	H	H	H	A	H	H	H	H	H	A	H	A	H	B	B	B	H	H	A	B	H	-	A	B	A	A	H	H	A	B	H	B	A	B	H	A	H	H	B	H	A	H	H
A4_71	23500_82	81.9	50	0		A	H	H	H	A	H	H	H	H	H	A	H	A	H	B	B	B	H	H	A	-	H	-	A	B	A	A	H	H	A	B	!!H	B	A	B	H	H	H	H	B	H	A	H	H
A4_202	12465_88	84.2	51	0		A	H	H	H	A	H	H	H	-	H	A	H	A	H	B	B	B	H	H	A	B	H	-	A	B	A	A	H	H	A	B	B	B	A	B	-	H	-	H	B	H	A	C	H
A4_190	34629_82	84.2	51	1		A	H	H	H	A	H	H	H	H	H	A	H	A	H	B	B	B	-	H	A	B	H	-	A	B	A	A	!!H	H	A	B	B	B	A	B	H	H	H	H	B	H	A	C	-
A4_191	45632_92	85.6	52	3		A	A	H	H	A	H	H	H	H	-	A	C	A	H	-	B	B	H	H	A	B	H	A	A	B	A	A	A	H	A	B	B	B	A	B	H	H	H	H	B	H	A	C	H
A4_107	608_63	85.6	52	3		A	A	H	H	A	H	H	H	H	!!H	A	H	A	H	B	B	B	H	H	A	B	H	A	A	B	A	A	A	H	A	B	B	B	A	B	H	H	H	H	B	H	A	H	H
A4_81	61646_89	86.6	53	3		A	A	H	H	!!A	H	H	H	H	B	A	H	A	H	B	B	B	H	D	A	B	H	A	A	B	A	A	A	H	!!A	B	B	B	A	B	H	H	H	H	B	H	A	C	H
A4_169	26535_107	87.8	54	2		A	A	H	B	H	H	C	H	H	-	A	C	A	-	B	-	B	D	H	A	B	H	A	A	B	A	A	-	H	H	B	B	B	A	B	D	H	H	H	B	H	A	B	-
A4_101	2515_87	87.8	54	0		A	A	H	H	H	H	C	H	H	B	A	H	A	H	B	B	B	H	H	A	-	H	-	A	B	A	A	A	H	H	B	B	B	A	B	H	H	H	H	B	H	A	C	H
A4_192	17306_84	88.6	55	1		A	A	H	H	H	H	H	C	H	B	A	H	A	H	-	B	B	H	H	A	B	H	A	A	B	A	A	A	H	H	B	B	B	A	B	H	H	C	H	B	H	A	C	H
A4_113	17875_80	88.6	55	2		A	A	H	H	H	H	H	H	H	B	A	H	A	H	B	B	B	H	H	A	B	H	-	A	B	A	A	A	H	H	B	B	B	A	B	H	H	H	H	B	H	A	C	H
A4_157	27347_89	88.6	55	1		A	A	H	H	-	H	H	H	H	B	A	H	A	H	B	B	B	-	H	A	-	H	-	A	B	A	A	A	A	H	B	B	B	A	B	H	-	H	H	B	H	A	H	H
A4_114	14369_72	89	55	1		A	A	H	H	H	H	H	H	H	B	A	H	A	H	B	B	B	!!H	H	A	B	H	H	A	B	!!A	A	A	H	H	B	B	B	A	B	H	H	H	H	B	H	A	H	H
A4_177	20931_68	92.6	56	1		A	A	H	H	-	H	H	H	H	B	A	H	A	H	B	B	B	B	H	A	B	H	A	-	B	H	-	A	H	-	B	B	B	A	B	H	-	H	H	B	H	A	C	H
A4_163	1370_82	93.1	57	3		A	A	H	C	H	H	-	H	H	B	A	H	A	H	B	B	B	B	H	A	B	H	-	A	B	H	A	A	-	H	B	B	B	A	B	H	H	H	H	B	H	A	C	H
A4_182	8678_77	93.5	57	1		A	A	H	H	H	H	B	H	H	B	A	H	A	H	B	B	B	B	H	A	B	H	-	A	B	H	A	A	H	H	B	B	B	A	B	H	H	-	H	B	H	A	B	H
A4_154	13076_82	94.1	58	1		A	A	H	H	H	H	-	H	H	B	A	H	A	H	B	B	B	B	H	A	B	-	-	A	B	H	A	A	H	H	B	B	B	-	B	H	H	H	H	B	H	A	C	H
A4_156	30561_84	94.1	58	1		A	A	B	H	H	H	H	H	H	B	A	H	A	H	B	B	B	B	A	A	B	H	A	A	B	H	A	-	H	H	B	B	B	A	B	H	H	H	H	B	H	A	-	H
A4_194	31064_75	94.4	58	0		A	A	H	H	H	H	H	H	H	-	A	H	A	H	B	-	B	B	H	A	B	H	-	A	B	H	A	A	H	H	B	B	B	A	B	H	H	H	H	B	H	A	H	H
A4_100	11796_63	94.4	58	1		A	!!A	H	H	H	H	H	H	H	B	A	H	A	H	B	B	B	B	H	A	B	H	A	A	B	-	A	A	H	H	B	B	B	A	B	H	H	H	H	B	H	A	C	H
A4_141	13254_75	95.9	59	0		A	H	H	H	H	D	-	H	H	-	A	H	A	H	B	B	B	B	H	A	B	H	A	A	B	H	A	-	H	H	B	B	B	A	B	H	H	C	H	B	H	A	C	H
A4_53	19713_74	95.9	59	3		A	H	H	H	H	H	-	H	H	B	A	H	A	H	B	B	B	B	H	A	B	H	-	A	B	H	A	A	B	H	B	B	B	A	B	H	C	H	H	B	H	A	C	H
A4_93	22139_79	95.9	59	1		A	H	H	H	H	H	-	H	H	B	A	H	A	H	B	B	B	B	H	A	B	H	-	A	B	H	A	A	H	H	B	B	B	A	B	H	H	H	H	B	H	A	H	H
A4_88	27322_103	95.9	59	3		A	H	H	H	H	H	B	H	H	B	A	H	A	H	B	B	B	B	H	A	B	H	B	A	B	H	A	A	H	H	B	B	B	A	B	H	H	H	H	B	H	A	H	H
A4_181	30919_78	95.9	59	0		A	H	H	C	H	H	B	H	H	B	A	H	A	H	B	B	B	B	H	A	B	H	-	A	B	H	A	A	H	H	B	B	B	A	B	H	H	A	H	B	H	A	H	H
A4_84	15274_80	96.2	59	2		A	H	H	C	H	H	H	H	H	B	A	H	A	H	B	B	B	B	H	A	B	H	-	A	B	H	A	D	H	H	B	B	B	A	B	H	H	H	H	B	H	A	H	H
A4_105	23661_77	96.2	59	2		A	H	H	H	H	H	H	H	H	B	A	H	A	H	B	B	B	B	H	A	B	H	A	A	B	H	A	A	H	H	B	B	B	A	B	H	H	H	H	B	H	A	C	H
A4_98	4600_79	96.6	60	2		A	H	H	H	D	H	-	H	H	B	A	H	A	H	B	B	B	B	H	A	B	H	-	A	B	H	A	A	H	H	B	B	B	A	B	H	H	H	H	B	H	A	H	H
A4_171	21862_76	96.6	60	3		A	H	H	!!H	H	D	-	H	H	B	!!A	H	A	H	B	B	B	B	H	A	B	H	-	A	B	H	!!A	A	H	H	B	B	B	A	B	H	-	H	H	B	H	A	H	-
A4_63	28115_82	98.1	61	1		A	H	H	B	H	H	H	D	H	B	!-	H	A	H	B	B	B	B	H	A	B	H	A	A	B	A	H	A	H	-	B	B	B	A	B	H	B	H	H	B	H	A	-	H
A4_80	2251_89	98.2	61_62	0		A	H	H	B	H	H	H	H	H	B	H	H	A	-	B	B	B	B	H	A	B	H	A	A	B	A	H	A	B	H	B	B	B	A	B	H	H	H	H	B	H	A	H	H
A4_111	21578_91	98.7	62	0		A	H	H	C	H	H	H	H	H	B	H	H	A	H	B	B	B	B	H	A	B	H	-	A	B	A	H	A	H	H	B	B	B	A	B	H	H	H	H	B	H	A	C	H
A4_38	5528_86	98.7	62	0		A	H	H	B	H	H	H	H	H	B	H	C	A	H	B	B	B	B	H	A	B	C	A	A	B	A	H	A	H	H	B	B	B	A	B	H	H	C	H	B	H	A	B	H
A4_170	7462_64	99.1	62	0		A	H	H	B	H	H	B	H	-	B	H	-	A	H	-	B	-	B	H	A	B	H	-	A	B	A	H	A	-	H	-	B	B	A	B	H	H	H	H	B	H	A	B	H
A4_41	8506_104	99.3	62	3		A	H	H	B	H	H	B	H	H	B	H	H	A	-	B	B	B	B	H	A	B	H	B	A	B	A	H	A	H	H	B	B	B	A	B	H	H	H	H	B	H	A	H	H
A4_57	6654_74	99.9	63	0		A	H	H	B	H	H	B	H	H	B	H	H	A	H	B	B	B	B	H	A	B	H	-	A	B	A	H	A	H	H	B	B	B	A	B	A	H	H	H	B	A	A	H	H
A4_106	21229_74	104.6	64	1		A	H	H	B	H	H	B	H	H	H	H	H	A	H	B	B	B	B	H	A	B	H	H	A	B	H	H	A	H	H	B	B	B	H	B	A	H	H	H	B	H	A	H	H
A4_77	46455_106	105.8	65	2		A	H	H	B	H	H	B	H	H	H	H	H	A	H	B	B	B	B	C	A	B	H	C	A	B	H	H	H	H	H	B	B	B	H	B	A	H	H	H	B	H	A	H	H
A4_58	17047_88	106.4	65	2		A	H	H	B	H	H	B	H	H	H	H	H	A	H	B	B	B	B	H	A	B	H	-	A	B	H	H	H	H	H	B	B	B	H	B	A	H	H	H	B	H	A	C	H
A4_76	10111_78	106.6	65	0		A	H	H	B	H	H	B	H	H	H	H	H	A	H	B	B	B	B	H	A	B	H	-	A	B	H	H	H	H	H	B	B	B	H	B	A	H	H	H	B	H	A	C	H
A4_60	4896_86	106.6	65	0		A	H	H	B	H	H	B	H	H	H	H	H	A	H	B	B	B	B	H	A	B	H	-	A	B	H	H	H	H	H	B	B	B	C	B	A	H	H	H	B	H	A	C	H
A4_24	13173_112	106.6	65	3		A	H	H	B	H	H	B	H	H	H	H	H	A	C	B	B	B	B	H	A	B	H	B	A	B	H	H	H	H	H	B	B	B	H	B	A	H	H	H	B	H	A	B	B
A4_95	13562_85	106.6	65	1		A	H	H	B	H	H	H	H	H	H	H	H	A	H	B	B	B	B	H	A	B	H	A	A	B	H	H	H	H	H	B	B	B	H	B	A	-	H	H	B	H	A	C	H
A4_66	28851_101	108.1	65	2		A	H	H	B	H	H	B	H	H	H	H	H	A	H	B	B	B	B	H	A	B	H	A	A	B	H	H	H	H	H	B	B	B	H	B	A	H	H	H	B	H	A	H	H
[truncated: 97 more columns]

## Sheet: 5A
SNP_name	Original tag name	Distance (cM)	Bin No.	No. of E. indica acc. In which tag is present		1	2	3	4	5	6	8	9	10	11	12	13	15	16	17	18	19	20	21	22	23	24	25	26	28	29	30	31	32	33	34	35	36	40	41	42	43	44	45	46	47	48	49	50
A5_382	20893_79	0	1	0		A	H	A	B	H	A	B	H	B	H	H	H	H	H	H	B	B	A	H	H	B	B	-	C	B	B	H	A	B	B	B	A	H	A	H	H	H	-	A	B	H	A	B	H
A5_123	14393_84	2.1	1	2		A	H	A	B	H	A	H	H	B	H	H	H	H	H	H	B	B	A	H	H	B	B	A	H	B	B	H	A	B	B	B	A	H	A	H	H	-	H	A	B	H	A	C	H
A5_409	21177_67	2.1	1	0		A	H	A	B	H	-	H	H	B	H	H	H	H	H	H	B	B	A	H	H	B	B	A	H	B	B	H	-	B	B	B	A	H	A	H	H	H	H	A	B	H	A	B	H
A5_154	23440_109	2.1	1	3		A	H	A	B	H	A	H	H	B	H	H	H	H	H	H	B	B	A	D	H	B	B	A	C	B	B	H	H	C	B	B	A	H	A	H	H	H	H	A	B	H	A	B	H
A5_185	20886_86	2.5	1	2		A	H	A	B	H	A	-	H	B	H	H	H	H	H	H	B	B	A	H	H	B	B	-	H	B	B	H	D	B	B	B	A	H	A	H	H	H	H	A	B	H	A	B	H
A5_164	13740_69	2.5	1	1		A	H	A	B	H	A	H	D	B	H	H	H	H	H	H	B	B	A	H	H	B	B	A	H	B	B	H	A	B	B	B	A	H	A	H	H	H	H	A	B	H	A	B	H
A5_429	25883_87	2.5	1	1		A	H	A	B	H	A	H	H	B	-	H	H	H	H	H	B	B	A	H	H	B	B	-	H	B	B	H	A	B	B	B	A	-	A	H	H	H	H	A	B	H	A	B	H
A5_410	3813_84	2.7	1	0		A	H	A	B	B	A	-	H	B	H	H	H	H	H	H	B	B	A	H	H	B	B	-	C	B	B	H	A	B	B	B	A	H	A	H	H	H	H	A	-	H	A	B	H
A5_194	32154_83	2.9	1	3		A	H	A	B	H	A	B	H	B	H	H	H	H	H	H	B	B	A	H	H	B	B	-	H	B	B	H	A	B	B	B	A	H	A	H	H	H	H	A	B	H	A	B	H
A5_160	6254_103	2.9	1	1		A	H	A	B	H	A	B	H	B	H	H	H	H	H	H	B	B	A	H	H	B	B	B	H	B	B	H	A	B	B	B	A	H	A	H	H	H	H	A	B	H	A	B	H
A5_201	768_82	2.9	1	1		A	H	A	B	H	A	B	H	B	H	H	H	H	H	H	B	B	A	H	H	B	B	B	H	B	B	H	A	B	B	B	A	H	A	H	H	H	H	A	B	H	A	B	H
A5_176	6801_89	4.3	2	0		A	H	A	B	H	A	H	H	B	H	H	H	H	H	H	B	B	A	H	H	B	B	A	C	B	B	H	A	B	B	B	A	H	A	H	H	H	H	A	B	H	A	B	H
A5_418	31550_100	4.8	3	3		A	H	A	B	H	A	H	H	B	H	H	H	H	H	H	B	B	A	H	H	B	B	A	H	B	B	H	A	B	B	B	A	H	A	H	H	H	H	A	B	H	A	B	H
A5_180	24382_89	4.8	3	2		A	H	A	B	H	A	H	H	B	H	H	H	H	H	H	B	B	A	H	H	B	B	-	H	B	B	H	A	B	B	B	A	H	A	H	H	H	H	A	B	H	A	B	H
A5_151	67431_83	5.3	4	1		A	H	A	B	H	D	H	H	B	H	H	H	H	H	H	B	B	A	H	H	B	B	B	H	B	B	H	A	B	B	B	A	H	A	H	H	H	H	A	B	H	A	-	H
A5_171	34053_79	5.3	4	0		A	H	A	C	H	D	H	H	B	H	H	H	H	H	H	B	B	A	H	H	B	B	B	H	B	-	H	A	B	B	B	A	H	A	H	H	H	H	A	B	H	A	B	H
A5_419	7412_81	5.5	4	0		A	A	A	C	H	A	H	H	B	H	H	H	H	H	H	B	B	A	H	H	B	B	-	H	B	B	-	A	C	B	B	A	H	A	H	-	H	H	A	B	H	A	B	H
A5_170	31460_90	5.5	4	3		A	H	A	B	H	A	H	H	B	H	H	H	H	H	H	B	B	A	H	H	B	B	A	H	B	B	H	D	C	B	B	A	H	A	H	H	H	H	A	B	H	A	B	H
A5_363	13761_82	5.9	4	0		A	H	A	B	H	A	H	H	B	H	H	H	H	H	H	B	B	A	H	H	B	B	A	C	B	B	H	A	B	B	B	A	H	A	H	H	H	H	A	B	H	A	B	H
A5_177	61256_83	7.5	5	2		A	H	A	B	H	A	A	H	B	H	H	H	H	H	H	B	B	A	H	H	B	B	A	H	B	B	H	D	B	B	B	A	H	A	H	H	H	H	A	B	H	A	B	H
A5_220	11129_81	7.5	5	2		A	H	A	B	H	A	A	H	B	H	H	H	H	H	H	B	B	A	H	H	B	B	A	H	-	B	H	A	B	B	B	A	H	A	H	H	H	H	A	B	H	A	B	H
A5_166	16394_84	8.7	5	1		A	H	A	B	A	A	A	H	B	H	H	H	H	H	H	B	B	A	H	H	B	B	-	H	B	B	H	D	B	B	B	A	H	A	H	H	H	H	A	B	H	H	B	H
A5_396	14391_79	8.7	5	1		A	-	A	B	-	A	A	H	B	H	H	H	H	H	H	B	B	A	H	H	B	B	-	H	B	B	H	A	B	B	B	A	H	A	H	H	H	H	A	B	H	A	B	H
A5_421	19147_80	9.1	5	0		-	H	A	B	A	A	A	H	B	H	H	H	H	H	H	B	B	A	H	-	-	B	A	H	-	B	H	A	B	B	B	A	H	A	H	H	H	H	A	B	H	A	B	H
A5_292	23917_82	10	6	0		A	H	A	B	A	A	A	H	B	H	H	H	H	H	C	B	B	A	H	H	B	B	A	B	B	B	H	A	B	B	B	A	H	-	H	C	H	H	A	B	-	A	B	H
A5_304	12623_78	10.6	6	3		A	H	A	B	H	A	A	!!H	B	C	H	H	H	H	H	B	B	!!A	H	H	B	B	-	C	B	-	H	A	B	B	B	A	D	-	H	H	D	H	A	B	C	!!A	B	B
A5_150	22363_98	14.3	7	0		A	H	A	C	H	A	A	A	B	H	H	H	H	H	H	B	B	H	H	H	B	B	-	H	B	B	H	A	B	B	B	A	H	A	H	H	H	H	A	B	H	H	B	H
A5_142	7154_75	14.7	8	1		A	H	A	B	H	A	A	A	B	H	H	H	H	H	H	B	B	H	H	H	B	B	A	H	B	B	H	A	B	B	B	A	H	A	H	H	H	H	A	B	H	H	B	H
A5_136	38658_79	14.7	8	2		A	H	A	B	H	A	A	A	B	H	H	H	H	H	H	B	B	H	H	H	B	B	A	H	B	B	H	A	B	B	B	A	H	A	H	H	H	H	A	B	H	H	B	H
A5_137	61195_89	14.7	8	0		A	H	A	B	H	A	A	A	B	H	H	H	H	H	H	B	B	H	H	H	B	B	A	H	B	B	H	A	B	B	B	A	H	A	H	H	H	H	A	B	H	H	B	H
A5_148	1556_84	14.7	8	1		A	H	A	B	H	A	-	A	B	H	H	H	H	H	H	B	B	H	H	H	B	B	-	H	B	B	H	A	B	B	B	A	H	A	H	H	A	H	A	B	H	H	B	H
A5_323	2328_68	16.4	9	0		A	H	A	B	-	A	A	A	B	H	H	H	H	H	H	B	B	H	H	-	B	B	-	H	B	B	H	A	B	B	B	A	B	A	H	H	H	H	A	-	H	H	B	H
A5_301	71735_85	16.4	9	0		A	H	A	B	-	A	A	A	B	H	H	H	H	H	H	B	B	H	H	-	B	B	-	H	B	B	H	A	B	B	B	A	B	A	H	H	H	H	A	-	H	H	B	H
A5_130	27550_88	18.5	10	2		A	H	A	B	H	A	A	A	B	H	H	H	H	H	H	B	B	H	H	H	B	B	A	H	B	B	H	A	B	B	B	A	H	A	H	H	H	H	A	B	H	H	B	H
A5_414	16874_105	19.6	11	3		A	H	A	B	H	A	A	A	B	H	H	H	H	H	H	B	B	H	H	H	B	B	A	H	B	B	H	A	B	B	B	A	H	A	H	H	H	H	A	B	H	H	B	H
A5_349	69385_85	21.2	12	0		A	H	A	B	H	A	-	A	B	H	H	H	H	H	H	B	B	H	H	H	B	B	-	H	B	B	H	A	B	B	B	A	-	A	H	H	H	H	A	B	H	A	B	H
A5_370	30624_80	21.2	12	1		A	H	A	B	H	A	-	A	B	H	H	H	H	H	H	B	B	H	H	H	B	B	-	H	B	B	H	A	B	B	B	A	-	A	H	H	H	H	A	B	H	A	B	H
A5_112	707_107	21.9	12	2		A	H	A	B	H	A	A	A	B	H	H	H	H	H	H	B	B	H	H	H	B	B	A	H	B	B	H	A	B	B	B	A	H	A	H	H	H	H	A	B	H	H	B	H
A5_111	13913_82	22.7	12	3		A	H	A	B	H	A	A	A	B	H	H	H	H	H	H	B	B	H	H	H	B	B	A	H	B	B	D	A	B	B	B	A	H	A	H	H	H	H	A	B	H	D	B	H
A5_169	3650_99	23.8	13	2		A	H	A	B	H	A	A	A	B	H	H	H	H	H	H	B	B	H	H	H	B	B	-	H	B	B	H	A	B	B	B	A	H	A	H	H	H	H	A	B	H	H	B	H
A5_131	21369_97	23.8	13	1		A	H	A	B	H	A	A	A	B	H	H	H	H	H	H	B	B	H	H	H	B	B	A	H	B	B	!!H	A	B	B	B	A	H	A	H	H	H	H	A	B	H	H	!!B	H
A5_122	24426_75	24.6	14	2		A	H	A	B	H	A	-	A	B	H	H	H	H	H	H	B	B	H	C	H	B	B	-	H	B	B	A	A	B	B	B	A	H	A	H	H	H	H	A	B	H	H	H	H
A5_143	19270_109	25	15	2		A	H	A	!!B	H	A	A	A	B	H	H	H	H	H	H	B	B	H	H	H	B	B	A	H	B	B	A	A	C	B	B	A	H	A	H	H	H	H	A	B	H	H	H	H
A5_153	28255_85	25.8	15	1		A	H	A	H	H	A	A	A	B	H	H	H	H	H	H	B	B	H	H	H	B	B	A	H	B	B	A	A	B	B	B	A	H	A	H	H	H	H	A	B	H	H	H	H
A5_139	26834_87	25.8	15	2		A	H	A	H	H	A	A	A	B	H	H	H	H	H	H	B	B	H	H	H	B	B	A	H	B	B	A	A	B	B	B	A	H	A	H	H	H	H	A	B	H	H	H	H
A5_186	1768_88	25.8	15	3		A	H	A	C	H	A	A	A	B	H	H	H	H	H	H	B	B	H	H	H	B	B	A	H	B	B	A	A	B	B	B	A	H	A	H	H	H	H	A	B	H	D	H	H
A5_161	25275_89	26.2	15	2		A	H	A	H	H	A	-	A	B	H	H	H	H	H	H	B	B	H	H	H	B	B	-	H	B	B	A	A	B	B	B	A	H	A	H	H	H	H	A	B	H	H	H	H
A5_365	10772_93	26.2	15	2		A	H	A	H	H	A	-	A	B	H	H	H	H	H	H	B	-	H	H	H	B	B	B	H	B	B	A	A	B	B	B	A	H	A	H	H	H	H	A	B	H	H	H	H
A5_416	4240_102	26.2	15	1		A	H	A	H	H	A	H	A	B	H	H	H	H	H	H	B	B	H	H	H	B	B	B	H	B	B	A	A	-	B	B	A	H	A	D	H	H	H	A	B	H	H	H	H
A5_305	16059_83	26.3	15	2		A	H	A	H	H	A	H	A	B	H	H	H	H	H	H	B	-	H	H	H	B	B	B	H	B	-	A	A	B	-	B	A	H	A	H	H	H	H	A	B	H	H	H	H
A5_159	16134_86	26.8	16	0		A	H	A	H	H	A	A	A	B	H	H	H	H	H	H	B	B	H	H	H	B	B	A	H	B	B	A	A	B	B	B	A	H	A	H	H	H	H	A	B	H	H	H	H
A5_403	73997_72	26.8	16	3		A	H	A	H	A	A	H	A	H	H	!!H	H	C	H	H	B	-	H	H	H	-	B	B	H	-	-	A	A	B	-	B	A	A	-	D	H	D	H	A	-	H	D	B	H
A5_132	19934_84	28.2	17	1		A	H	A	H	H	A	A	A	B	H	A	H	H	H	H	B	B	H	H	H	B	B	-	H	B	B	A	A	B	B	B	A	H	A	H	H	H	H	A	B	H	H	H	H
A5_374	15867_111	28.2	17	2		A	H	A	H	H	D	A	A	B	H	A	H	H	H	H	B	B	H	H	H	B	B	A	H	B	B	A	A	B	B	B	A	H	A	H	H	H	H	A	B	H	D	H	H
A5_157	31757_71	28.2	17	2		A	H	A	H	H	A	A	A	B	H	A	H	H	H	H	B	B	H	H	H	B	B	-	H	B	B	A	A	B	B	B	A	H	A	H	H	H	H	A	B	H	H	H	H
A5_422	15183_85	28.6	17	1		A	H	A	H	H	A	A	A	B	H	A	H	H	D	H	B	B	H	H	H	B	B	-	H	B	B	A	A	B	B	-	A	H	A	H	H	H	-	A	B	H	H	H	H
A5_158	969_86	29	18	1		A	H	A	H	H	A	A	A	B	H	A	H	H	H	H	B	B	H	H	H	B	B	-	H	B	-	A	A	B	B	B	A	H	A	H	H	H	H	A	B	H	H	H	H
A5_156	13463_86	29.4	19	3		A	H	A	H	H	A	A	A	B	H	A	H	H	H	H	B	B	H	H	H	B	B	A	H	B	B	A	A	B	B	B	A	H	A	H	H	H	H	A	B	H	H	H	H
A5_368	24384_72	29.4	19	0		A	H	A	H	H	A	A	A	C	H	A	H	H	D	H	B	B	H	H	H	B	B	-	H	B	B	D	A	-	B	B	A	H	A	H	H	H	H	A	B	H	A	H	H
A5_86	68115_85	30.1	20	1		A	H	H	H	H	A	-	A	B	D	A	H	H	D	H	B	B	H	H	D	B	B	B	H	B	B	H	A	B	B	B	A	D	A	D	D	D	H	A	B	H	D	H	H
A5_354	63144_85	30.1	20	0		A	H	A	-	H	A	-	A	B	H	A	H	H	H	H	B	B	H	H	H	B	B	-	H	B	B	A	A	B	B	B	A	D	A	H	H	-	H	A	B	H	H	H	H
A5_369	26013_80	30.1	20	1		A	H	A	H	H	A	-	A	B	H	A	H	H	H	H	B	B	H	H	H	B	B	-	H	B	B	A	A	B	B	B	A	D	A	H	H	H	H	A	B	H	H	H	H
A5_109	1022_86	30.5	20	0		A	H	A	H	H	D	H	A	B	H	A	H	H	H	H	B	B	H	H	H	B	B	B	H	B	B	A	A	B	B	B	A	H	A	H	H	H	H	A	B	H	H	H	H
A5_385	21039_105	30.5	20	3		A	H	A	H	H	A	A	A	B	H	A	H	H	-	H	B	B	H	H	H	B	-	A	H	B	B	A	A	B	B	B	A	H	A	H	H	H	H	A	B	H	H	H	H
A5_149	1381_82	31.4	21	2		A	H	A	H	H	D	A	A	B	H	A	H	H	H	H	B	B	H	H	H	B	D	A	H	B	B	A	D	B	!!B	!!B	A	H	A	H	H	H	H	A	B	H	H	H	H
A5_212	8185_100	33.1	22	2		A	H	A	H	H	A	A	A	B	H	A	H	H	H	H	B	B	H	H	H	B	H	A	H	B	B	A	A	B	H	H	A	H	A	H	H	H	H	A	B	H	H	H	H
A5_408	26380_77	33.9	23	0		A	H	A	H	-	A	A	A	B	H	A	H	H	H	H	B	-	H	H	H	-	A	-	H	B	B	A	A	B	H	H	!!A	-	A	-	H	-	H	A	B	H	H	H	H
A5_204	18848_87	34.5	24	1		A	H	A	H	H	A	A	A	B	H	A	H	H	H	H	B	B	H	H	H	B	D	-	H	B	B	A	A	B	H	H	H	H	A	H	H	H	H	A	B	H	H	H	H
A5_198	4659_85	34.5	24	1		A	H	A	H	H	A	A	A	B	H	A	H	H	H	H	B	B	H	H	H	B	H	A	H	B	B	A	A	B	H	H	H	H	A	H	H	H	H	A	B	H	H	H	H
A5_173	8613_85	37.2	25	2		A	H	H	H	H	A	A	A	B	H	A	H	H	-	H	B	B	H	H	H	B	H	A	H	B	B	H	A	B	H	H	H	-	A	H	H	C	B	A	B	H	H	H	B
A5_196	148_108	39	26	3		A	H	H	H	H	A	A	A	B	H	A	H	H	!!H	D	B	B	H	H	H	B	A	A	H	!!B	B	H	A	B	H	H	H	H	A	!!H	H	H	B	A	B	!!H	H	H	B
A5_388	15797_85	46.1	27	0		-	H	-	H	H	A	H	A	B	H	-	H	H	B	-	B	B	H	H	H	B	A	-	H	!-	B	-	A	B	H	H	H	C	A	B	H	H	-	H	B	A	H	H	-
A5_174	10177_88	46.1	27	0		A	H	H	H	H	A	A	A	B	H	A	H	H	B	H	B	B	H	H	H	B	A	A	H	A	B	H	A	B	-	H	H	H	A	B	H	H	B	A	B	A	H	H	B
A5_399	31502_88	46.8	27	1		A	H	-	H	H	A	A	A	B	-	A	H	H	B	H	B	B	H	H	H	B	A	-	H	A	B	-	A	C	H	H	H	H	-	B	H	H	-	A	B	A	H	H	-
A5_353	37094_108	47.6	27	0		A	H	D	H	-	D	A	A	B	H	A	H	H	B	H	B	B	H	H	H	B	-	-	H	-	-	A	A	B	D	C	H	H	A	B	H	-	B	A	B	A	H	H	B
A5_163	33550_80	47.6	27	2		A	H	A	H	H	A	A	A	B	H	A	H	H	B	H	B	B	H	H	H	B	A	A	H	A	B	A	A	B	H	H	H	H	A	B	H	H	-	A	B	A	H	H	B
A5_167	29520_86	49.5	27	3		A	H	A	H	H	A	A	A	B	H	A	H	H	B	H	B	B	H	H	H	B	A	A	H	A	B	A	A	C	H	C	H	H	A	B	H	H	H	A	B	A	H	H	B
A5_128	10568_104	49.9	27	3		A	H	A	H	H	A	A	A	C	H	A	H	H	B	A	B	B	H	H	H	B	A	A	-	A	B	A	A	B	H	C	H	H	A	B	H	C	H	A	B	A	H	H	H
A5_208	2245_89	50.7	27	1		A	H	A	H	H	A	A	A	B	H	A	H	H	B	H	B	B	H	H	H	B	A	A	H	A	B	A	A	B	H	H	H	H	A	B	H	H	H	A	B	A	H	H	H
A5_191	7394_93	50.7	27	2		A	H	A	H	H	A	A	A	B	H	A	H	H	C	H	B	B	H	H	H	B	A	H	H	A	B	A	A	C	H	H	H	H	A	B	H	C	H	A	B	A	H	H	H
A5_179	12657_94	50.7	27	3		A	H	A	H	H	A	A	A	B	H	A	H	H	B	H	B	B	H	H	H	B	A	B	H	A	B	A	A	B	H	H	H	H	A	B	H	H	H	A	B	A	H	H	H
A5_118	31031_72	51.7	27	2		A	H	A	H	H	A	A	A	B	H	A	H	H	B	H	B	B	H	H	H	B	A	-	B	A	B	A	A	B	H	H	H	H	A	B	-	-	H	A	B	A	H	H	-
A5_372	63812_77	52.2	27	1		A	H	A	H	-	A	A	A	B	H	A	H	H	B	H	B	B	H	H	H	B	A	-	B	A	B	A	A	B	H	H	H	-	A	B	H	-	H	A	B	A	H	H	H
A5_381	20822_74	52.2	27	1		A	H	A	H	H	H	A	A	B	H	A	H	H	B	H	B	B	H	H	-	-	A	-	B	A	B	A	A	C	H	B	H	H	A	-	H	H	H	A	B	A	H	H	H
A5_412	5433_66	52.6	27	2		A	H	A	H	H	A	A	A	B	H	A	H	H	-	H	B	B	H	H	H	B	A	B	B	A	B	A	A	-	H	H	H	H	A	B	-	H	H	A	B	H	H	H	H
A5_417	11537_79	53.8	27	0		A	D	A	H	H	A	A	A	B	H	A	H	H	-	H	B	B	H	H	H	B	A	B	H	H	B	A	A	-	H	H	H	H	A	B	H	H	H	A	B	H	H	H	H
A5_325	11258_88	53.8	27	1		A	H	A	H	H	A	A	A	B	H	A	H	H	-	H	B	B	H	H	H	-	A	A	-	H	B	A	D	B	H	H	H	H	A	B	H	H	H	A	B	H	H	H	H
A5_337	3641_85	56.1	27	3		A	H	A	H	H	A	A	A	B	-	A	H	H	B	A	B	B	H	H	H	B	A	A	H	A	B	A	A	H	H	H	H	H	A	H	D	H	H	A	B	A	H	H	H
A5_135	26081_90	56.6	28	2		A	H	A	H	H	A	A	A	B	H	A	H	H	B	H	B	B	H	H	H	B	A	-	H	A	B	A	A	B	H	H	H	H	A	B	H	H	H	A	B	A	H	H	H
A5_110	27361_84	58.1	29	2		A	H	A	H	H	A	A	A	B	H	A	H	H	B	H	B	B	H	H	H	B	A	A	H	A	B	A	A	B	H	H	H	H	A	B	H	H	H	A	B	A	A	H	H
A5_124	62237_73	58.1	29	2		A	H	A	H	H	D	A	A	B	H	A	H	H	B	D	B	B	H	H	H	B	A	A	H	A	B	A	A	B	H	H	H	H	A	B	H	H	H	A	B	A	H	H	H
A5_293	2513_85	60.4	30	2		A	D	A	D	H	A	A	A	B	H	A	H	H	-	D	B	B	D	C	D	-	A	A	H	A	B	A	A	B	D	H	H	B	A	B	H	H	H	A	B	A	H	C	H
A5_116	33458_92	61.3	31	2		A	H	A	A	H	A	A	A	B	H	A	H	H	B	A	B	B	H	H	H	H	A	A	H	A	B	A	A	B	H	H	H	H	A	B	H	H	H	A	B	A	H	H	H
A5_317	28694_91	61.3	31	2		A	H	A	A	H	D	A	A	B	H	A	H	H	B	H	B	B	H	H	H	H	A	A	-	A	-	A	A	B	H	H	-	H	A	B	H	H	H	A	B	A	-	H	-
A5_415	9684_83	62.4	31	3		A	H	A	H	H	A	A	A	B	H	A	H	H	B	H	B	B	H	H	H	B	A	A	H	A	B	A	A	B	H	H	H	H	A	C	H	H	H	A	B	A	H	H	H
A5_391	32506_92	62.6	31	3		A	H	-	H	H	A	A	A	B	H	A	H	H	B	H	B	B	H	H	H	B	A	A	H	A	B	-	A	C	H	H	H	H	A	B	H	H	-	A	B	A	H	H	-
A5_307	17612_75	63.1	31	3		A	H	A	H	H	A	A	A	B	H	A	-	H	B	D	B	B	H	H	H	B	A	A	H	A	B	A	A	-	H	-	H	H	A	B	H	H	B	A	B	A	H	H	B
A5_397	16959_85	64.3	31	1		A	H	H	H	H	A	A	A	B	H	A	H	H	B	A	B	B	H	H	H	B	A	-	H	-	B	H	A	C	H	H	H	H	A	B	H	H	B	A	B	A	H	H	B
A5_195	1628_96	65.1	31	3		A	H	H	H	H	A	A	A	B	H	A	H	H	B	H	B	B	H	H	H	H	A	H	H	A	B	H	A	B	H	H	H	H	A	B	H	H	B	A	B	A	H	H	B
A5_184	32010_86	66.7	32	1		A	H	H	A	H	A	A	A	B	H	A	H	H	B	H	B	B	H	H	H	H	A	A	H	A	B	H	A	B	H	H	H	B	A	B	A	H	B	A	B	A	H	H	B
A5_165	6868_87	67.5	33	2		A	H	H	A	H	A	A	A	B	H	A	H	H	B	H	B	B	H	H	H	D	A	A	H	A	B	H	A	C	H	H	H	B	A	B	A	H	B	A	B	A	H	H	B
A5_343	34454_90	69.5	34	2		A	H	A	H	H	A	-	A	B	H	A	H	H	B	H	B	B	H	H	H	H	A	-	H	A	B	A	A	C	H	B	H	B	A	B	A	H	B	A	B	A	H	H	B
A5_316	20790_85	70.6	35	3		A	H	A	A	H	A	A	A	B	C	A	H	H	B	D	B	B	H	H	H	H	-	A	H	A	B	A	A	B	D	H	H	B	A	B	A	H	H	A	B	A	H	C	C
A5_347	16930_87	71.6	36	2		A	H	-	A	H	A	A	A	B	H	A	H	H	-	D	B	B	H	H	H	H	A	A	H	A	B	A	A	C	H	H	H	B	A	B	H	H	-	A	B	D	H	C	-
A5_311	14132_91	72.6	37	2		A	H	-	A	H	A	A	A	B	H	A	H	H	B	A	B	B	H	H	H	H	A	A	H	A	B	-	A	B	H	H	H	B	A	B	H	H	-	A	B	A	H	H	-
A5_299	17584_90	72.9	37	2		A	H	A	A	H	A	A	A	B	H	A	H	H	B	A	B	B	H	B	H	H	A	A	H	A	B	A	A	B	H	H	H	B	-	B	H	H	H	A	B	A	H	H	H
A5_84	26212_90	73.2	37	1		A	H	A	A	H	A	A	A	!!B	H	A	H	H	B	H	B	B	H	H	H	H	A	A	H	A	B	A	A	B	H	H	H	B	A	B	H	C	H	A	B	A	H	H	H
A5_87	17467_93	74.3	38	3		A	H	A	A	H	A	A	A	H	H	A	H	H	B	H	B	B	H	H	H	H	A	A	H	A	B	A	A	B	H	H	H	H	A	B	H	H	A	A	B	A	H	H	H
A5_115	20176_100	75.9	38	1		A	H	H	A	H	A	A	A	H	H	A	H	H	B	D	B	B	H	H	H	H	A	A	H	A	B	H	!!A	B	H	H	H	H	A	B	H	H	H	A	B	A	H	H	B
A5_350	945_75	76.9	39	1		A	A	-	A	H	-	-	A	H	H	!!A	H	H	-	A	B	B	H	B	H	-	A	-	H	A	B	-	!-	B	H	H	H	H	A	-	B	H	-	A	B	A	!!H	H	-
A5_108	12831_94	78.9	40	1		A	H	H	A	H	A	H	A	H	H	H	H	H	B	H	B	B	H	H	H	H	A	B	H	A	B	H	H	B	H	H	H	H	A	B	B	H	H	A	H	A	A	H	B
A5_107	22257_86	78.9	40	1		A	H	H	A	H	A	A	A	H	H	H	H	H	B	H	B	B	H	H	H	H	A	B	H	A	B	H	H	C	H	H	H	H	A	B	B	H	!!H	A	B	A	A	H	B
A5_330	56911_63	79.9	40_41	1		A	H	-	A	B	A	A	A	C	H	H	H	H	B	H	B	B	H	C	B	H	A	-	H	A	B	-	H	B	H	H	C	H	A	B	B	C	!-	A	B	A	A	C	-
A5_106	32803_94	80.9	41	2		A	C	D	H	H	A	D	A	H	H	H	H	H	B	H	B	B	H	C	H	H	A	A	H	A	B	D	H	B	H	H	H	H	A	B	B	H	A	A	B	D	A	H	H
A5_70	10333_95	80.9	41	2		A	H	A	A	H	D	A	A	H	H	H	H	H	B	H	B	B	H	H	H	H	A	A	H	A	B	A	H	C	H	H	H	H	A	B	B	H	A	A	B	A	A	H	H
A5_67	32682_90	81.2	41	1		A	H	A	A	H	A	A	A	H	H	H	H	H	B	A	B	B	H	H	H	H	A	A	H	A	B	A	H	B	-	H	H	H	A	B	B	-	A	A	B	A	A	H	-
A5_322	3567_83	81.2	41	0		A	H	-	D	H	A	A	A	H	H	H	H	H	B	A	B	B	H	H	H	H	A	-	H	A	B	-	H	B	H	H	H	H	A	B	B	H	-	A	-	A	A	H	-
A5_294	22973_94	82.6	42	3		A	H	A	A	H	A	H	A	H	H	H	H	H	B	H	B	B	H	B	H	H	-	A	H	A	B	A	-	B	H	H	H	H	A	B	B	H	A	A	H	A	A	H	H
A5_69	12141_88	83.9	42	2		A	H	A	A	H	A	B	A	H	H	H	H	H	B	H	B	B	H	H	H	!!H	A	-	C	A	B	A	H	C	H	H	H	H	A	B	B	H	A	A	H	A	A	H	H
A5_295	2058_109	84.2	42	0		A	H	A	A	H	A	B	!!A	H	H	H	H	H	B	H	B	B	H	H	!!H	!-	A	-	H	A	B	A	H	B	H	H	H	H	A	-	B	H	A	A	H	A	A	H	H
A5_312	21671_110	86.5	43	0		-	C	A	A	-	A	B	H	H	H	H	-	H	B	A	B	B	H	H	!-	A	A	-	C	A	B	A	H	B	H	-	H	-	A	B	B	H	A	A	-	A	A	H	H
A5_99	55957_74	86.5	43	1		A	H	A	A	H	A	B	H	H	H	H	H	H	B	H	B	B	H	H	A	A	A	-	H	A	-	A	H	B	H	H	H	H	A	B	B	H	A	A	B	A	A	H	H
A5_63	17312_90	87.1	43	3		A	H	A	A	H	A	H	H	H	H	H	H	H	B	H	B	B	H	H	A	A	A	A	H	A	B	A	H	B	H	H	H	H	A	B	B	H	A	!!A	H	A	A	H	H
A5_339	30952_67	88.1	44	3		-	H	A	A	H	-	H	H	H	H	H	H	H	B	H	B	B	H	H	A	A	A	A	B	A	B	A	-	B	H	H	H	H	A	B	B	H	A	H	H	A	A	H	H
A5_60	259_96	88.9	45	2		A	H	A	A	H	A	H	H	H	H	H	H	H	B	D	B	B	H	H	A	A	A	A	B	A	B	A	H	B	H	H	H	H	A	B	B	H	A	H	A	A	A	H	H
A5_57	12393_86	89.2	45	3		A	H	A	A	H	A	H	H	H	H	H	H	H	B	H	B	B	H	H	A	A	A	A	H	!!A	B	A	H	B	H	H	H	H	A	B	B	H	A	H	A	A	A	H	H
A5_61	29032_104	90	46	3		A	H	A	A	H	A	H	H	H	H	H	H	H	B	H	B	B	H	H	A	A	A	A	H	H	B	A	H	B	H	H	H	H	A	B	B	H	A	H	A	A	A	H	H
A5_88	4357_96	90	46	0		A	H	H	A	H	A	H	H	H	H	H	H	H	B	H	B	B	H	H	A	A	A	A	H	H	B	H	H	B	H	H	H	H	A	B	B	D	H	H	A	A	A	H	B
A5_11	*PSE330.1	90	46	#N/A		A	D	D	A	H	D	D	D	D	D	D	D	D	B	!!H	B	B	H	H	A	A	A	B	H	-	B	A	H	B	D	H	H	H	H	B	-	H	D	H	A	A	A	H	H
A5_100	10281_95	90.4	47	2		A	H	A	A	H	A	B	H	H	H	H	H	H	B	B	B	B	H	H	A	A	A	-	H	H	B	A	H	B	H	H	H	H	A	B	B	H	A	H	A	A	A	H	H
A5_74	29422_88	90.4	47	2		A	H	A	D	H	A	H	H	H	H	H	H	H	B	B	B	B	H	H	A	A	A	A	H	H	B	A	H	B	H	H	H	H	A	B	B	H	A	H	A	A	A	H	H
A5_302	31813_84	90.4	47	1		A	H	A	H	H	A	H	H	H	H	H	H	H	B	B	B	B	H	H	-	A	A	-	H	-	-	A	H	B	H	-	H	-	A	B	B	H	A	H	-	A	A	H	H
A5_336	1068_113	90.4	47	2		-	H	A	A	H	A	H	H	H	H	H	H	H	B	B	B	B	H	H	A	A	A	A	H	H	B	A	H	B	H	H	H	H	A	B	B	H	A	H	A	A	-	H	H
A5_77	11523_85	90.4	47	1		A	H	A	A	H	A	H	H	H	H	H	H	H	B	B	B	B	H	H	A	A	A	A	H	H	B	A	H	B	H	H	H	H	A	B	B	H	A	H	A	A	A	H	H
A5_85	28876_70	90.4	47	2		A	H	A	A	H	A	H	D	H	H	H	H	H	B	B	B	B	H	B	A	A	A	A	H	H	B	A	H	B	H	H	H	H	A	B	B	H	A	H	A	A	A	H	H
A5_93	18072_91	90.8	47	0		A	H	A	A	H	A	H	H	H	H	H	H	C	B	B	B	B	H	B	A	A	H	A	H	H	B	A	H	B	H	H	H	H	A	B	B	H	A	H	A	A	A	H	H
A5_81	9231_95	90.8	47	0		A	H	A	A	H	D	H	H	H	H	H	H	H	B	B	B	B	H	H	A	A	H	A	H	H	B	A	H	B	-	H	H	H	A	B	B	H	A	H	A	A	A	H	H
A5_75	17373_94	90.8	47	0		A	H	A	A	H	A	H	H	H	H	H	H	H	B	B	B	B	H	H	A	A	H	A	H	H	B	A	H	B	H	H	H	H	A	B	B	H	A	H	A	A	A	H	H
A5_96	12661_101	90.8	47	3		A	H	A	A	H	A	H	H	H	H	H	H	H	B	B	B	B	H	H	A	A	H	A	H	H	B	A	H	B	H	H	H	H	A	B	B	H	A	H	A	A	A	H	H
A5_315	57848_69	90.8	47	2		A	H	A	A	H	D	H	H	H	H	H	H	H	B	B	B	B	H	H	A	A	H	A	H	H	B	A	H	-	H	H	H	H	-	B	B	H	A	H	A	A	-	H	H
A5_281	27887_91	91.6	47	0		A	H	A	A	-	A	H	H	H	H	H	H	H	B	B	B	B	H	H	A	A	A	-	H	H	B	A	H	B	H	H	H	H	A	B	B	H	A	H	A	A	A	H	H
A5_282	18117_90	91.6	47	0		A	H	A	A	H	A	H	A	H	H	H	H	H	B	B	B	B	H	C	A	A	A	A	H	H	B	A	H	B	H	H	H	H	-	B	B	H	A	H	A	A	A	H	H
A5_280	35129_72	91.6	47	2		A	H	A	A	H	A	H	D	H	H	H	H	-	B	B	B	B	H	H	A	A	A	A	H	H	B	A	H	B	-	H	H	H	A	B	B	H	A	H	A	A	A	H	H
A5_76	4141_106	92	47	3		A	H	A	A	H	A	H	H	H	H	H	H	H	B	B	B	B	H	H	A	A	H	A	H	H	B	A	H	B	H	H	H	H	A	B	B	H	A	H	A	A	A	H	H
A5_64	23587_99	92	47	2		A	H	A	A	H	A	H	H	H	H	H	H	H	B	B	B	B	H	H	A	A	H	A	H	H	B	A	H	B	H	H	H	H	A	B	B	D	A	H	A	A	A	H	H
A5_285	4463_84	92	47	0		A	H	A	A	H	A	H	H	H	H	H	H	H	B	B	B	B	H	H	A	A	H	A	H	H	B	A	H	B	H	H	H	H	-	B	B	H	A	H	A	A	A	H	H
A5_8	*PSE139.1	93.8	47	#N/A		A	-	A	A	H	D	H	H	H	H	H	A	H	B	B	B	B	H	H	A	A	H	B	H	-	-	A	C	B	H	H	H	H	A	B	C	H	A	H	A	A	A	H	H
A5_9	*RTM46	93.8	47	#N/A		A	H	A	A	H	-	-	H	H	H	H	H	H	-	B	-	B	H	H	A	A	H	B	H	B	B	A	H	B	H	H	H	H	-	B	B	H	-	H	-	A	A	-	-
A5_306	5911_105	94.5	47	0		A	H	A	A	H	A	C	H	H	H	H	H	H	B	B	B	B	H	H	A	A	H	-	H	H	B	A	H	B	H	H	H	H	A	B	B	-	A	H	A	A	A	H	B
A5_104	32326_94	94.5	47	0		A	H	A	A	H	A	B	H	H	H	H	H	H	B	B	B	B	H	H	A	A	H	B	H	H	B	A	H	B	H	H	H	H	A	B	B	H	A	H	A	A	A	H	H
A5_102	17573_89	94.5	47	0		A	H	A	A	H	A	H	H	H	H	H	H	H	B	B	B	B	H	H	A	A	H	-	H	H	B	A	H	B	H	H	H	H	A	B	B	H	A	H	A	A	A	C	H
A5_274	9818_73	94.5	47	1		A	H	A	A	H	A	H	H	H	H	H	-	H	B	B	B	B	H	H	A	A	H	-	H	H	B	A	H	B	-	H	H	H	A	B	B	H	A	H	A	A	A	H	H
A5_328	5002_91	94.5	47	0		A	H	A	A	H	D	B	H	H	H	H	H	H	B	B	B	B	H	H	A	A	H	B	H	H	B	A	H	B	H	H	H	H	A	B	B	H	A	H	A	A	A	H	H
A5_68	2992_95	95.5	48	2		A	H	A	A	H	A	H	H	H	H	H	H	H	-	B	B	B	H	H	A	A	H	A	H	H	B	A	H	B	-	H	H	H	A	B	B	H	A	H	A	A	A	H	H
A5_72	31919_95	95.5	48	1		A	H	A	A	H	A	H	H	C	C	H	H	H	B	B	B	B	H	H	A	A	H	A	C	H	B	A	H	B	H	H	H	H	A	B	B	H	A	H	A	A	A	H	H
A5_286	52618_61	95.5	48	0		A	H	A	A	H	A	H	D	H	H	H	H	H	B	B	B	B	H	H	A	A	H	-	H	H	B	A	H	B	H	H	H	H	A	-	B	H	A	H	A	A	A	H	H
A5_358	26258_79	95.5	48	1		-	H	A	A	H	A	H	H	H	H	H	H	H	B	B	B	B	H	H	A	A	H	-	H	H	B	A	H	B	H	H	H	H	A	B	-	D	A	-	A	-	A	H	H
A5_58	33588_94	97.3	49	0		A	A	A	A	H	A	H	H	H	H	H	H	H	B	B	B	B	H	H	A	A	H	A	H	H	B	A	A	!!B	H	H	H	H	A	B	B	H	A	H	A	A	A	H	!!H
A5_91	7980_102	101.8	50	3		A	H	A	A	H	H	B	H	H	H	H	H	H	B	B	B	B	H	H	A	A	H	B	H	H	B	A	H	H	H	H	H	H	!!A	B	B	H	A	H	A	A	A	H	A
A5_314	8087_93	103	51	1		A	H	-	A	H	A	H	H	H	H	H	H	H	B	B	B	B	H	H	A	A	H	-	H	-	B	A	H	-	H	-	H	H	H	B	B	H	-	H	A	A	A	H	A
A5_326	10108_88	103	51	0		A	H	A	A	H	A	H	-	H	H	H	H	H	B	B	B	B	C	H	A	A	H	-	H	H	B	A	H	H	H	H	H	H	H	B	B	H	A	H	A	A	A	H	A
A5_79	11762_112	103.3	51	3		A	H	A	D	H	A	H	H	H	H	H	H	H	B	B	B	B	H	H	A	A	H	A	H	H	B	A	H	H	H	H	H	H	H	B	B	H	A	H	A	A	A	H	A
A5_321	1452_96	103.7	51	1		A	H	A	A	H	A	H	H	H	H	H	H	H	B	B	B	B	H	H	A	-	H	A	H	H	B	A	H	H	H	H	H	H	H	B	B	H	A	H	A	A	A	H	A
A5_284	26930_111	103.7	51	1		A	H	A	A	H	A	H	H	H	-	H	H	H	B	B	B	B	H	H	A	A	H	A	H	H	B	A	A	H	H	H	H	H	H	B	B	H	A	H	A	A	A	H	A
A5_59	3531_80	103.7	51	3		A	H	A	A	H	A	-	H	H	H	H	H	H	B	B	B	B	H	B	A	A	H	-	H	H	B	A	H	H	D	H	H	H	H	B	B	D	A	H	A	A	A	H	A
A5_297	27797_94	103.7	51	0		A	H	A	A	-	A	H	H	H	H	H	-	H	B	B	B	B	H	H	A	A	H	-	H	H	B	A	H	H	H	H	H	-	H	B	B	H	A	H	A	A	A	H	A
A5_313	18050_91	106.7	52	2		A	H	-	A	H	A	-	H	H	H	H	H	H	B	B	B	B	H	H	A	A	H	-	H	-	B	-	H	H	H	H	H	-	H	B	B	H	-	H	A	A	A	H	-
A5_62	17258_97	106.7	52	3		A	H	A	A	H	A	H	H	H	H	H	H	H	B	B	B	B	H	H	A	A	H	A	H	H	B	A	H	H	H	H	H	D	H	B	B	H	A	H	A	A	A	H	A
A5_298	4621_95	106.7	52	1		A	H	-	D	H	A	-	H	H	H	H	H	H	B	B	B	B	H	H	A	!!A	H	-	H	-	B	-	H	H	-	H	H	H	H	B	B	-	-	H	A	A	A	H	-
A5_318	10538_88	107.9	53	0		A	H	-	D	H	A	-	H	H	H	H	H	H	B	B	B	B	H	C	A	H	H	-	H	H	B	-	H	H	H	H	H	H	H	B	B	H	-	H	A	A	A	H	-
A5_273	8281_82	108.3	54	0		A	H	-	!!A	!!H	A	H	H	H	H	H	H	H	-	B	B	-	H	H	A	H	H	B	!!H	H	!!B	-	H	!!H	-	H	H	!!H	H	B	B	H	A	H	A	A	A	H	A
A5_42	1_83	111.6	55	0		A	H	A	H	B	A	H	H	H	H	H	H	H	B	B	B	B	H	C	A	H	H	-	A	D	H	A	H	B	H	H	H	A	H	B	B	H	A	H	A	A	A	H	A
A5_49	7636_92	112.1	55	1		A	H	A	H	B	A	A	H	H	H	H	H	H	B	B	B	B	H	H	A	H	H	-	A	H	H	A	H	B	H	H	H	A	H	B	B	H	A	H	A	A	A	H	A
A5_54	25053_90	112.5	55	1		A	H	A	H	B	A	-	D	H	H	H	H	H	B	B	B	B	H	H	A	H	H	-	A	H	H	A	H	B	H	H	H	A	H	B	B	D	A	H	A	A	A	H	A
A5_366	17063_88	112.5	55	0		-	C	-	H	B	A	-	H	H	B	H	H	C	B	B	!!B	B	H	H	A	H	H	-	A	C	H	-	C	B	!!H	H	H	A	-	B	!!B	H	-	H	A	A	-	!!H	-
A5_95	33998_92	116.1	56	1		A	H	A	H	B	A	-	H	H	H	H	H	H	B	B	H	B	H	H	A	H	H	-	A	H	H	A	H	B	A	H	H	A	H	B	H	H	A	H	A	A	A	B	A
A5_97	7027_83	116.5	56	0		A	H	A	H	B	A	H	H	H	H	H	H	H	B	B	H	B	H	D	A	H	H	H	A	H	H	A	H	B	A	H	H	A	H	B	C	H	A	H	A	A	A	B	A
A5_73	6332_111	116.8	56	1		A	H	A	H	B	A	H	H	H	H	H	H	H	B	B	H	B	H	H	A	H	H	C	A	H	H	A	H	B	A	H	H	A	H	!!B	H	H	A	H	A	A	A	B	A
A5_46	4346_88	117.2	57	3		A	H	A	H	B	A	A	H	H	H	C	H	H	B	B	H	B	H	H	A	H	H	-	A	H	H	A	H	C	A	H	H	A	H	H	H	H	A	H	A	A	A	B	A
A5_71	9948_91	117.2	57	0		A	H	A	H	B	A	H	H	D	H	H	H	H	B	B	H	B	H	A	A	H	H	H	A	H	H	A	H	B	A	H	H	A	H	H	H	H	A	H	A	A	A	B	A
A5_82	28617_102	117.6	57	0		A	H	-	H	B	A	H	H	H	H	H	H	H	B	B	C	B	H	H	A	H	H	-	A	H	H	A	H	B	A	H	H	A	H	H	H	H	A	H	A	A	A	B	A
A5_94	41643_70	117.6	57	2		A	!!H	A	H	B	A	H	H	H	H	H	H	H	B	B	H	B	H	H	A	H	H	-	A	H	H	A	H	B	A	B	H	A	H	H	H	H	A	H	A	A	A	B	A
A5_92	29380_97	122.5	58	0		A	B	H	H	B	A	H	D	H	H	H	H	H	B	B	H	B	H	H	A	H	H	-	A	H	H	H	H	B	A	H	H	A	H	H	H	H	H	H	A	A	A	B	H
A5_55	32389_104	124.6	59	3		A	B	A	H	B	A	H	H	H	H	H	H	H	B	B	H	B	H	H	A	D	H	H	A	H	H	-	H	B	A	H	H	A	H	H	C	H	A	H	A	A	A	B	A
A5_378	6887_80	126.8	60	0		A	B	-	H	B	A	A	D	H	H	H	H	H	B	B	H	B	H	H	A	H	H	-	A	-	-	-	H	B	-	B	H	A	H	H	H	-	-	-	-	D	A	B	-
A5_287	7578_90	126.8	60	3		A	B	-	H	B	A	A	D	H	!!H	H	H	H	B	B	H	B	H	H	A	H	H	A	A	A	H	-	H	B	A	B	H	A	H	H	H	-	-	-	A	A	A	-	-
A5_56	9946_80	128.1	61	2		A	B	!!A	H	B	A	A	H	H	B	H	H	H	B	B	H	B	H	D	A	H	H	A	A	H	H	A	H	B	A	H	H	A	H	H	H	-	A	H	A	A	A	B	A
A5_338	5003_82	128.9	62	3		A	B	!-	H	B	A	-	D	H	B	H	H	H	B	B	H	B	H	H	A	H	H	-	A	H	H	-	H	B	A	H	H	A	H	H	H	H	-	H	A	A	A	B	-
A5_342	10800_88	128.9	62	0		A	B	!-	H	B	A	-	D	H	B	H	H	H	B	B	H	B	H	H	!!A	H	H	-	A	H	H	-	H	C	A	H	H	A	H	H	H	H	-	H	A	A	A	B	-
A5_335	28409_82	129.7	63	0		A	B	!-	H	B	A	-	H	H	B	H	H	-	B	B	H	B	H	-	H	H	H	-	A	H	H	-	H	-	A	H	H	A	H	H	H	H	-	H	A	A	A	B	-
A5_332	13148_70	130.5	63	0		A	B	!-	H	B	A	-	A	H	B	H	H	H	B	B	H	B	H	H	H	H	H	-	A	H	H	-	H	C	A	H	H	A	H	H	H	H	-	H	A	A	A	B	-
A5_319	35964_85	130.5	63	0		A	B	!-	H	B	A	-	A	H	B	H	H	H	B	B	!!H	B	H	H	H	H	H	-	A	H	H	-	H	C	A	H	H	A	H	H	H	H	-	H	A	A	A	B	-
A5_320	3505_60	132.5	64	1		A	B	!-	H	B	A	-	H	H	B	H	H	H	!!B	!!B	A	B	H	H	H	H	H	-	A	H	H	-	H	C	A	H	H	A	H	H	H	H	-	H	A	A	!!A	B	-
A5_296	17605_109	134.6	65	2		A	B	!-	H	B	A	H	D	H	B	H	H	H	H	H	A	B	H	H	H	!!H	H	-	A	-	H	A	H	B	A	H	H	A	H	H	H	H	A	H	A	A	H	B	A
A5_277	8596_71	136.7	66	3		A	B	H	H	B	A	-	H	H	B	H	H	H	H	H	A	B	H	A	-	B	H	-	A	H	H	A	H	B	A	H	H	A	H	H	H	H	A	H	A	A	H	B	A
A5_66	36358_109	136.7	66	2		A	B	H	H	B	D	A	H	H	B	H	H	H	H	H	A	B	H	A	H	B	H	A	A	H	H	A	C	B	A	H	H	A	H	H	B	H	A	H	A	A	H	B	A
A5_90	2283_75	137.4	66	0		A	B	H	H	B	A	-	H	H	B	H	H	H	H	H	A	B	H	H	H	B	H	-	A	H	H	A	H	B	A	H	H	A	H	H	H	H	A	H	A	A	H	B	A
A5_65	26511_85	137.5	67	3		A	B	H	H	B	A	-	D	H	B	H	H	H	H	H	A	B	H	H	H	B	H	-	A	H	H	A	H	C	A	H	H	A	H	H	H	H	A	H	A	A	H	B	A
A5_98	10253_75	137.9	67	1		A	B	H	H	B	A	-	H	H	B	H	H	H	H	H	A	B	H	H	H	B	H	-	A	H	H	A	H	B	A	H	H	A	H	H	H	H	-	H	A	A	H	B	A
A5_89	26206_93	137.9	67	1		A	B	H	H	B	!!A	-	H	H	B	H	H	!!H	H	H	A	B	H	H	H	B	H	-	A	H	H	A	H	B	A	H	H	A	H	H	H	H	-	H	A	A	H	B	A
A5_78	8244_104	139.5	68	2		A	B	H	H	B	!D	A	H	H	B	H	H	A	H	H	A	B	H	H	H	B	C	A	A	H	H	A	!!H	B	A	H	H	!!A	H	H	H	H	A	H	A	A	H	B	A
A5_324	5617_68	140.8	69	1		A	B	H	H	B	H	A	H	H	B	H	H	A	H	H	A	B	H	-	H	B	H	-	A	!!H	H	A	A	C	A	H	H	H	H	H	H	H	A	H	-	A	H	B	A
A5_114	46475_99	142.8	70	3		A	B	H	H	B	H	A	H	H	B	H	H	A	H	H	A	B	H	H	H	B	H	H	A	B	H	A	A	B	A	H	H	H	H	H	H	C	A	H	A	A	H	B	A
A5_125	16151_86	143.3	71	0		A	B	H	H	B	H	H	H	H	B	D	H	A	H	H	A	B	H	D	H	B	C	D	A	B	H	A	A	B	A	H	H	H	H	H	H	H	A	H	A	A	H	B	A
A5_105	11617_86	143.3	71	2		A	B	H	H	B	H	A	H	H	B	H	H	A	H	H	A	B	H	H	H	B	H	A	A	B	H	A	A	B	A	H	H	H	H	H	H	H	A	H	A	A	H	B	A
A5_101	11777_73	143.3	71	0		A	B	H	H	B	H	A	H	H	B	H	H	A	H	H	A	B	H	D	H	B	H	A	A	B	H	A	A	B	A	H	H	H	H	H	H	H	D	H	A	!!A	H	B	A
A5_121	11144_85	143.7	72	1		A	B	H	H	B	H	A	H	H	B	H	H	A	H	H	A	B	H	A	H	B	H	A	A	B	H	A	A	B	!!A	H	H	H	H	H	H	H	A	H	A	H	H	B	A
A5_113	1091_115	144.1	73	3		A	B	H	H	B	H	A	H	H	B	H	H	A	H	H	A	B	C	H	H	B	H	A	A	B	-	A	A	C	H	H	H	H	H	H	H	H	A	H	A	H	H	B	A
A5_140	9511_77	144.1	73	2		A	B	H	H	B	H	A	H	H	B	H	H	A	H	H	A	B	H	H	H	B	H	A	A	B	H	A	A	B	H	H	H	H	H	H	H	H	A	H	A	H	H	B	A
A5_146	17878_99	144.1	73	3		A	B	H	H	B	H	A	H	H	B	H	H	A	H	H	A	B	H	!!H	H	B	H	A	A	B	H	A	A	B	H	H	H	H	H	H	H	H	A	H	A	H	H	B	A
A5_134	4042_77	144.5	74	2		A	B	H	H	B	H	A	H	H	B	H	H	A	H	H	A	B	H	!D	H	B	H	-	A	B	H	A	A	B	H	H	H	H	H	H	H	H	A	H	A	H	H	B	A
A5_133	5633_92	144.5	74	1		A	B	H	H	B	H	A	H	H	B	H	H	A	H	H	A	B	H	!D	H	B	H	-	A	B	H	A	A	B	H	H	H	H	H	H	H	H	A	H	A	H	H	B	A
A5_395	29502_105	144.5	74	2		A	B	H	H	B	H	A	H	H	B	H	H	A	H	H	A	B	H	!D	H	B	H	H	A	B	!!H	A	A	B	H	H	H	H	H	H	H	H	A	H	!!A	H	H	B	A
A5_362	26247_107	147.5	75	2		A	B	H	H	B	H	A	H	H	B	H	H	A	H	H	A	B	H	A	H	B	H	A	A	B	B	A	A	B	H	H	H	H	H	H	H	H	A	H	H	B	H	B	A
A5_103	13376_84	147.5	75	3		A	B	H	H	B	H	A	H	H	B	H	H	A	H	H	A	B	H	D	H	B	H	A	A	B	B	A	A	B	H	C	H	H	H	H	H	H	A	H	H	H	H	B	A
A5_117	10202_77	147.5	75	0		A	B	H	H	B	H	A	H	H	B	H	H	A	H	H	A	B	H	D	H	B	H	A	A	B	B	A	A	B	H	C	H	H	H	H	H	H	A	H	-	H	H	B	A
A5_119	588_90	148.2	75	1		A	B	H	H	B	H	A	H	H	B	H	H	A	-	H	A	B	H	A	H	B	H	A	A	B	B	A	A	B	H	H	H	H	H	H	H	H	A	H	H	H	H	B	A
A5_401	53402_63	148.2	75	0		A	B	H	C	B	H	A	H	H	B	H	H	A	H	H	A	B	H	D	H	B	H	-	A	B	B	A	A	B	H	A	H	H	H	H	H	H	A	H	H	H	H	B	A
A5_189	3307_78	148.2	75	2		A	B	H	H	B	H	A	H	H	B	H	H	A	H	H	A	B	H	D	H	B	H	A	A	B	B	A	A	B	H	H	H	H	H	H	H	H	A	H	H	H	H	B	A
A5_188	14961_85	148.2	75	3		A	B	H	H	B	H	A	H	H	B	H	H	A	H	H	A	B	H	D	H	B	H	A	A	B	B	A	A	B	H	H	H	H	H	H	H	H	A	H	H	!!H	H	B	A
A5_152	4973_83	148.6	75	1		A	B	A	H	B	H	A	H	H	B	H	H	A	H	H	A	B	H	H	H	B	H	-	A	B	B	A	A	B	H	H	H	H	H	H	H	C	A	H	H	!C	H	B	A
A5_162	18156_97	150.5	76	3		A	B	A	H	B	H	A	H	H	B	H	H	A	H	H	A	B	H	D	H	B	H	A	H	B	B	A	A	B	H	H	H	H	H	H	H	H	A	H	H	A	H	B	A
A5_345	43328_108	150.5	76	2		A	B	A	H	B	H	A	H	H	B	H	H	A	H	H	A	B	H	A	H	B	H	!!A	H	B	B	A	A	B	H	H	H	H	H	H	H	H	A	H	H	A	H	B	A
A5_192	30509_108	153	77	3		A	B	A	H	B	H	H	H	C	B	H	H	A	H	H	A	B	H	D	H	B	B	B	B	B	B	A	A	B	H	H	H	H	H	H	H	H	A	H	H	A	H	B	A
A5_402	24567_86	156	78	1		A	B	H	H	B	H	H	H	-	B	H	H	A	-	H	A	B	H	A	-	B	H	-	B	B	B	H	A	B	H	H	H	-	H	-	H	-	H	H	H	A	H	B	H
A5_428	11458_75	156	78	1		A	B	H	H	B	H	H	H	H	B	!!H	H	A	H	H	A	B	H	A	H	B	H	-	B	B	B	H	A	B	-	H	-	H	H	H	H	-	H	H	-	A	H	B	H
A5_407	10298_87	159.8	79	1		-	B	A	H	B	H	A	H	H	-	A	H	A	H	H	A	B	H	H	H	B	H	-	B	B	B	A	A	B	H	H	H	H	-	H	H	H	A	H	H	A	H	B	A
A5_384	17594_78	160.2	80	0		A	B	A	H	-	H	A	H	H	B	A	H	A	H	H	A	B	H	H	H	B	H	-	B	B	B	A	A	B	H	H	H	H	H	H	H	H	A	H	H	A	H	B	A
A5_168	24981_86	160.2	80	0		A	B	A	H	B	H	A	H	H	B	A	H	A	H	H	A	B	H	D	H	B	H	B	B	B	B	A	A	B	H	H	H	H	H	H	H	H	A	H	H	A	H	B	A
A5_205	9832_99	160.2	80	3		A	B	A	H	B	H	A	H	H	B	A	H	A	H	H	A	B	H	D	H	B	H	B	B	B	B	A	A	B	H	H	H	H	H	H	H	H	A	H	H	A	H	B	A
A5_327	12399_78	160.9	80	3		A	B	A	-	B	H	A	H	H	B	A	H	-	H	H	A	B	H	A	H	B	B	-	B	B	B	A	A	B	-	H	H	H	H	-	-	H	A	H	H	A	H	B	A
A5_276	30219_87	161.2	80	0		A	B	A	H	B	-	A	-	H	B	A	-	A	H	H	A	B	H	A	H	B	C	-	B	B	B	A	A	B	-	H	-	-	-	-	H	H	A	H	-	A	H	B	A
A5_300	32256_81	162	80	3		A	!!B	A	H	B	H	A	H	H	-	A	-	A	H	H	A	B	H	A	H	B	H	-	B	B	B	A	A	B	H	H	H	-	H	H	H	H	A	H	H	A	H	B	A
A5_413	30454_109	163.3	81	2		A	H	A	H	B	H	-	H	H	B	A	H	-	H	H	A	B	H	H	H	B	C	C	B	B	B	A	A	B	-	H	H	H	H	H	H	-	A	-	-	A	H	B	A
A5_141	10723_94	164.2	81	3		A	H	A	H	B	H	A	H	H	B	A	H	A	H	H	A	B	H	H	H	B	B	A	B	B	B	A	A	B	H	H	H	H	H	H	H	H	A	H	H	A	H	B	A
A5_340	30379_98	164.2	81	3		A	H	-	H	B	H	A	H	H	B	A	H	A	H	H	A	B	H	H	H	B	H	A	-	B	B	-	-	B	H	H	H	H	H	H	H	H	D	H	H	-	C	B	A
A5_145	2578_94	164.8	81	0		A	H	A	H	B	H	A	H	H	B	A	H	A	H	H	A	B	H	A	H	B	H	H	B	B	B	!!A	A	B	H	!!H	H	H	H	H	H	H	A	H	H	A	H	B	A
A5_126	30812_107	165.6	82	3		A	H	A	H	B	H	A	H	H	B	A	H	A	H	H	A	B	H	A	H	B	H	A	B	B	B	H	A	B	H	B	H	H	H	H	H	H	A	H	H	A	H	B	A
A5_155	23586_106	166.7	83	3		A	H	A	H	B	H	A	H	H	B	A	H	A	H	H	A	B	H	A	H	B	H	H	B	B	B	H	A	B	C	B	H	H	H	H	H	H	A	H	H	A	H	B	A
A5_389	17084_111	166.9	83_84	3		A	H	A	H	B	H	A	H	H	-	A	H	A	H	H	A	B	H	D	H	-	H	H	-	B	B	H	A	B	H	B	H	H	H	H	-	H	A	H	H	A	H	B	A
A5_360	29420_88	167.5	84	2		A	-	A	H	B	H	A	H	H	B	A	H	A	H	H	A	B	H	A	H	B	H	A	B	B	B	H	A	B	H	B	H	H	H	H	H	H	A	H	H	A	H	B	A
A5_178	28490_81	167.5	84	0		A	H	A	H	B	H	A	H	H	B	A	H	A	H	H	A	B	H	A	H	B	H	A	B	B	B	H	A	B	H	B	H	H	H	H	H	H	A	H	H	A	H	B	A
A5_209	15623_90	168	85	3		A	H	A	H	B	H	A	H	H	B	A	H	A	H	H	A	B	H	A	H	B	C	H	B	B	B	H	A	B	H	B	H	H	H	H	H	H	A	H	H	A	H	B	A
A5_206	21394_87	169	86	1		A	H	A	H	B	H	A	H	H	B	A	H	A	H	H	A	B	H	A	H	B	C	-	B	B	B	H	A	B	H	B	H	H	H	H	H	H	A	H	H	A	H	B	A
A5_216	15562_78	169	86	1		A	H	A	H	B	H	A	H	H	B	A	H	A	H	H	A	B	H	D	H	B	C	-	B	B	B	H	A	B	C	B	H	H	H	H	H	H	A	H	H	A	H	B	A
A5_346	11582_83	169	86	3		A	H	A	B	B	-	A	!!H	H	B	A	H	A	H	H	A	B	H	A	H	B	B	A	B	B	B	H	A	B	C	B	H	H	-	H	H	H	A	H	H	A	H	B	A
A5_190	5574_88	169.8	87	0		A	H	A	H	B	H	A	B	H	B	A	H	A	H	H	A	B	H	H	!!H	B	H	A	B	B	B	H	A	B	H	B	H	H	H	H	H	H	A	H	H	A	H	B	A
A5_394	32794_87	170.2	88	2		A	H	A	H	B	H	A	B	H	B	A	H	A	H	H	A	B	H	H	A	B	C	A	B	B	B	H	A	B	H	B	H	H	H	H	H	H	A	H	H	A	H	B	A
A5_387	1641_77	170.5	88	2		A	H	A	H	B	H	A	B	H	B	A	H	A	H	H	A	B	H	H	A	B	B	-	B	B	B	H	A	B	H	B	H	H	H	-	H	H	A	H	H	A	H	B	A
A5_147	9007_78	170.5	88	0		A	H	A	H	B	H	A	B	H	B	A	H	A	H	H	A	B	H	H	A	B	H	-	B	B	B	H	A	B	B	B	H	B	H	H	H	B	A	H	-	A	H	B	A
A5_357	22862_87	172.3	89	2		A	H	A	H	B	H	A	B	H	-	A	H	A	H	H	A	B	H	A	A	B	H	A	B	B	B	H	A	-	H	B	H	H	H	H	H	H	A	H	H	A	H	B	A
A5_214	2440_82	172.3	89	0		A	H	A	H	B	H	A	B	H	B	A	H	A	H	H	A	B	H	D	A	B	H	-	B	B	B	H	A	B	H	B	H	H	H	H	H	H	A	H	H	A	H	B	A
A5_221	12911_88	172.7	90	0		A	H	A	H	B	H	A	B	H	B	A	H	A	D	H	A	B	H	A	A	B	H	C	B	B	B	H	A	B	H	B	H	H	H	H	H	H	A	H	H	A	H	B	A
A5_200	23663_75	173.1	90	2		A	H	A	H	B	H	A	B	H	B	A	H	A	H	H	A	B	H	A	A	B	H	-	B	B	B	H	A	B	H	B	H	H	H	H	H	H	A	H	H	A	H	B	A
A5_199	26121_82	173.1	90	1		A	H	A	H	B	H	A	B	H	B	A	H	A	H	H	A	B	H	A	A	B	H	-	B	B	B	H	A	B	H	B	H	H	H	H	H	H	A	H	H	A	H	B	A
A5_217	2391_90	173.5	91	1		A	H	A	H	B	H	A	B	H	B	A	H	A	H	H	A	B	H	A	A	B	H	-	-	B	B	H	A	B	C	B	H	H	H	H	H	C	A	H	H	A	H	B	A
A5_218	7531_74	173.5	91	3		A	H	-	H	B	H	A	B	H	B	A	H	A	H	H	A	B	H	A	A	B	H	-	B	B	B	H	A	B	H	B	H	H	D	H	H	H	A	H	H	A	H	B	A
A5_211	34426_107	173.9	91	3		A	H	A	!!H	B	H	A	B	H	B	A	H	A	H	H	A	B	H	A	A	B	H	A	B	B	B	H	A	B	C	B	H	H	D	H	H	H	A	H	H	A	H	B	A
A5_406	24494_113	174.3	92	2		A	H	A	!C	B	H	A	B	H	-	A	H	A	H	H	A	B	H	D	A	B	B	A	B	B	B	H	A	B	C	B	H	H	!!H	H	H	H	A	H	H	A	H	B	A
A5_398	6944_60	176.3	93	0		A	H	-	A	-	H	-	B	A	B	A	H	A	H	H	A	B	H	A	-	B	H	-	B	-	B	H	A	B	H	B	H	-	A	-	-	-	A	-	H	A	H	B	A
A5_202	28933_95	176.3	93	1		A	H	A	A	B	H	H	B	H	B	A	H	A	H	C	A	B	H	D	A	B	H	C	B	B	B	H	A	B	C	B	H	-	A	-	H	H	A	H	H	A	H	B	A
A5_404	9824_83	176.3	93	1		A	H	A	A	B	H	A	B	H	-	A	H	A	H	H	A	B	H	D	A	B	C	A	B	B	B	H	A	B	H	B	H	H	A	H	H	H	A	H	H	D	H	B	A
A5_379	19873_108	176.3	93	3		A	H	A	A	B	H	A	B	-	-	A	H	A	H	H	A	B	H	D	A	!!B	H	A	B	B	B	H	A	B	H	B	H	H	A	H	H	H	A	H	H	A	H	-	A
A5_380	23483_87	177.1	94	0		A	H	A	A	B	H	A	B	H	B	A	H	A	H	H	A	B	H	H	A	H	H	-	B	B	B	H	A	B	H	B	H	H	A	H	H	H	A	H	H	A	H	B	A
A5_182	20707_97	177.1	94	3		A	H	A	A	B	H	A	B	D	B	A	!!H	A	H	H	A	B	H	D	A	H	C	A	B	B	B	H	A	B	H	B	H	H	A	H	H	H	A	H	H	A	H	B	A
A5_193	14513_94	177.5	95	0		A	H	A	A	B	H	A	B	H	B	A	B	A	H	H	A	B	H	A	A	H	H	A	B	B	B	H	A	B	H	B	H	H	A	H	H	H	A	H	H	A	H	B	A
A5_172	22576_87	177.5	95	3		A	H	A	A	B	H	A	B	D	B	A	B	A	H	H	A	B	H	A	A	H	H	A	B	B	B	H	A	B	H	B	H	H	A	H	H	C	A	H	H	A	H	B	A
A5_175	20526_105	178.2	95	3		A	H	A	A	B	H	A	B	H	B	A	B	A	H	H	A	B	H	D	A	D	H	A	B	B	B	H	A	B	H	B	H	H	A	H	H	H	A	H	H	A	H	B	A
A5_183	8166_103	178.2	95	3		A	H	A	A	B	H	A	B	H	B	A	B	A	H	H	A	B	H	H	A	H	H	A	B	B	B	H	A	B	H	B	H	H	A	H	H	H	A	H	H	A	H	B	A
A5_373	7930_89	178.2	95	3		A	H	A	H	B	H	A	B	H	B	A	B	D	H	H	A	B	H	H	D	H	H	A	B	B	B	H	A	B	H	B	H	H	A	H	H	H	A	H	H	D	H	B	D
A5_222	4927_74	178.2	95	0		A	H	A	-	B	H	A	B	H	B	A	B	A	H	H	A	B	H	H	A	H	C	B	B	B	B	H	A	B	H	B	H	H	A	H	H	H	A	H	H	A	H	B	A
A5_210	10229_84	178.2	95	2		A	H	A	A	B	H	A	B	H	B	A	B	A	H	H	A	B	H	H	A	H	H	B	B	B	B	H	A	B	H	B	H	H	A	H	H	H	A	H	H	A	H	B	A
A5_426	9058_73	179.5	96	3		A	H	-	A	B	H	A	B	H	B	A	B	A	H	H	A	B	H	D	A	H	C	H	B	B	B	-	A	B	H	B	H	H	A	H	H	B	-	H	H	A	H	B	-
A5_425	26384_86	179.5	96	0		A	H	-	A	B	H	A	B	H	B	A	B	A	H	H	A	B	H	D	A	H	C	H	B	B	B	-	A	B	H	B	H	H	A	H	H	B	-	H	H	A	H	B	-
A5_203	24352_98	180.8	97	1		A	H	A	A	B	H	A	B	H	B	A	B	A	H	H	A	B	H	D	A	H	H	-	B	B	B	D	A	B	B	B	H	H	A	H	H	H	A	H	H	A	H	B	A
A5_181	45156_96	180.8	97	1		A	H	A	A	B	H	A	B	H	B	A	B	A	H	H	A	B	H	A	A	H	H	A	B	B	B	H	A	B	H	B	H	H	A	H	H	H	A	H	H	A	H	B	A
A5_411	32590_84	181.1	97	3		A	H	-	A	B	H	A	B	H	B	A	B	A	H	H	A	B	H	A	A	H	C	-	B	B	B	-	A	B	H	B	H	H	A	H	H	H	-	H	H	A	H	B	-
A5_423	814_80	181.3	97	0		A	H	-	A	B	H	A	B	H	B	A	B	A	H	H	A	B	H	A	A	H	B	-	B	B	B	-	A	B	H	B	H	H	A	H	H	H	-	H	H	A	H	B	-
A5_187	6071_102	183.5	98	2		A	H	A	A	B	H	A	B	H	B	A	B	A	D	H	A	B	H	D	A	H	B	A	B	B	B	H	A	B	H	B	H	H	A	H	H	C	D	H	H	A	H	B	A
A5_420	22292_78	183.7	98	2		A	H	-	A	B	H	-	B	H	B	A	B	A	H	H	A	B	H	D	A	H	C	-	B	B	B	-	A	B	H	B	H	H	A	H	H	H	-	H	H	A	H	B	-
A5_144	3144_90	183.9	98	2		A	H	A	A	B	H	A	B	H	B	A	B	A	H	H	A	B	H	H	A	H	H	A	B	B	B	H	A	B	H	B	H	-	A	-	H	C	A	H	H	A	H	B	A
A5_138	11995_103	184.7	98	2		A	H	A	A	B	H	A	B	D	B	A	B	A	H	C	A	B	H	A	A	H	H	A	B	B	B	H	A	B	H	B	H	H	A	H	H	C	A	H	H	A	H	C	A
A5_405	48212_72	185.8	98	1		A	H	-	A	B	H	-	B	H	B	A	B	A	H	B	A	B	A	A	A	H	H	-	B	B	B	-	A	B	H	B	H	H	A	H	H	H	-	H	H	A	H	B	-
A5_290	2857_71	186.2	98	1		-	H	A	A	B	H	A	B	H	B	A	B	A	H	H	A	B	A	A	A	H	H	-	B	B	B	H	A	B	C	-	H	H	A	H	D	C	A	H	C	A	H	B	A
A5_129	12456_106	186.5	98	3		A	H	A	A	B	H	A	B	H	B	A	B	A	H	C	A	B	A	D	A	H	C	A	B	B	B	!!H	A	B	H	B	H	H	A	H	H	H	A	H	H	A	H	B	A
A5_386	710_87	187.9	99	0		A	H	-	A	B	H	-	B	H	B	A	B	A	H	H	A	B	A	A	A	H	H	-	B	B	B	B	A	B	C	B	H	H	A	H	H	H	-	H	H	A	H	B	A
A5_383	29247_74	189	100	0		A	H	-	A	B	H	-	B	-	B	A	B	A	H	C	A	B	A	H	A	-	H	-	B	B	B	-	A	B	-	B	H	H	A	H	H	H	-	H	-	A	H	B	-
A5_424	10016_79	190.1	100	0		A	H	H	A	B	H	-	B	H	B	A	B	A	H	H	A	B	A	D	A	H	H	-	B	B	B	B	A	B	H	B	H	H	A	H	H	H	H	H	H	A	H	B	H
A5_215	17438_86	190.6	100	1		A	H	H	A	B	H	H	-	H	B	A	B	A	H	C	A	B	A	H	A	H	H	B	B	B	B	B	A	B	H	B	H	H	A	H	H	H	H	H	H	A	H	B	H
A5_207	48195_90	192.5	101	3		A	H	H	A	B	H	H	B	H	B	A	B	A	H	H	A	B	H	A	A	H	H	B	B	B	B	B	A	B	H	B	H	H	A	H	H	C	H	H	H	A	H	B	H
A5_213	705_97	193.2	102	2		A	H	H	A	B	H	H	B	H	B	A	B	A	H	H	A	B	H	D	A	H	H	H	B	B	B	B	A	B	H	B	H	H	A	H	H	H	H	H	H	A	H	B	H
A5_427	16399_86	193.2	102	3		A	H	-	A	B	H	H	B	H	B	A	B	A	H	C	A	B	H	D	A	H	H	-	B	B	B	-	A	B	C	B	H	H	A	H	H	H	-	H	H	A	H	B	-
A5_390	1177_74	194.4	102	0		A	H	-	A	B	H	-	B	H	B	A	B	A	H	H	A	B	H	A	A	H	H	-	B	B	B	-	A	B	H	B	H	H	A	H	H	H	-	H	H	A	H	B	-
A5_393	4661_86	194.4	102	0		A	H	-	A	B	H	-	B	H	B	A	B	A	H	H	A	B	H	A	A	H	H	-	B	B	B	-	A	B	H	B	H	H	A	H	H	H	-	H	H	A	H	B	-
A5_392	34160_88	197.2	102	0		A	H	H	A	B	H	A	B	A	-	A	B	A	H	B	A	B	H	D	A	H	B	H	B	B	B	B	A	B	H	B	H	H	A	H	H	H	H	H	H	A	H	B	H
[truncated: 97 more columns]

## Sheet: 6A
SNP_name	Original tag name	Distance (cM)	Bin No.	No. of E. indica acc. In which tag is present		1	2	3	4	5	6	8	9	10	11	12	13	15	16	17	18	19	20	21	22	23	24	25	26	28	29	30	31	32	33	34	35	36	40	41	42	43	44	45	46	47	48	49	50
A6_102	31512_76	0	1	3		H	H	A	A	H	A	H	A	H	B	H	B	A	H	B	A	B	A	B	A	B	H	A	A	-	-	A	H	H	-	B	A	A	H	H	H	H	H	H	A	H	H	H	H
A6_89	4138_89	0.4	1	0		H	H	A	A	H	A	-	A	H	B	H	B	A	H	B	A	B	A	B	A	B	H	-	A	H	B	A	H	H	H	B	A	A	H	H	H	H	H	H	A	D	H	H	H
A6_139	42934_106	2.4	2	0		D	H	A	D	H	A	H	A	B	H	H	B	A	H	B	A	B	A	B	A	B	H	-	H	H	B	A	H	H	H	B	A	A	D	H	H	H	D	H	A	H	H	H	H
A6_224	21698_86	2.4	2	0		A	H	A	A	-	A	-	A	B	H	H	B	A	-	B	A	B	A	B	A	B	B	A	H	-	B	A	H	H	-	B	A	A	-	H	H	-	H	H	A	H	H	H	-
A6_226	22190_91	3.4	3	0		H	H	A	A	-	A	B	A	B	H	H	B	A	-	B	A	B	A	B	A	B	H	-	-	H	-	A	H	H	-	B	A	A	-	-	H	-	H	H	A	H	H	H	H
A6_91	5019_82	3.4	3	0		D	H	A	A	H	A	H	A	B	H	H	B	A	H	B	A	B	A	B	A	B	H	-	H	H	B	A	H	H	H	B	A	A	H	H	H	H	H	H	A	H	H	H	H
A6_77	18422_86	3.4	3	1		H	H	A	A	H	A	H	A	B	H	H	B	A	H	B	A	B	A	B	A	B	H	A	H	H	B	A	H	H	H	B	A	A	H	H	H	H	H	H	A	H	H	H	H
A6_78	11504_89	3.9	3	0		H	D	A	A	H	A	H	A	B	H	H	B	A	H	B	A	B	A	B	A	B	H	A	H	H	B	A	H	H	H	B	A	A	H	H	H	H	H	H	A	H	H	H	H
A6_96	22643_107	3.9	3	2		D	H	A	A	H	A	H	A	B	H	H	B	A	H	B	A	B	A	B	A	B	H	A	H	H	B	A	H	H	H	B	A	A	A	H	H	H	H	H	A	H	H	H	H
A6_295	30666_83	4.3	3	0		A	H	A	D	H	A	-	A	B	H	H	B	A	H	B	A	B	A	B	A	B	H	-	H	H	B	A	H	H	H	B	A	-	H	H	H	H	H	H	A	H	H	H	H
A6_277	12238_73	4.7	4	3		D	H	A	D	H	A	H	A	B	H	H	B	A	H	B	A	B	A	B	A	B	H	-	H	H	B	A	H	-	H	B	A	A	H	H	H	H	H	H	A	H	H	H	H
A6_70	8913_84	5.8	5	0		D	D	A	A	H	D	H	A	B	!!H	H	B	A	H	B	A	B	A	B	A	B	H	A	H	H	B	A	H	H	H	B	A	A	H	H	H	H	H	H	A	H	H	H	H
A6_53	27881_87	6.2	6	0		A	H	A	A	H	A	H	A	B	A	H	B	A	H	B	A	B	A	B	A	B	H	A	H	H	B	A	H	H	H	B	A	A	H	H	H	H	H	H	A	H	H	H	H
A6_231	23490_90	6.3	6	0		H	H	A	A	H	A	-	A	B	A	-	B	A	H	B	A	B	A	B	A	B	D	-	A	H	B	A	H	H	-	B	A	A	H	H	!!H	H	H	H	A	-	H	H	H
A6_127	21974_85	7.1	7	0		H	H	A	A	H	A	H	A	B	A	H	B	A	H	B	A	B	A	B	A	B	H	-	H	H	B	A	H	H	H	B	A	A	H	H	A	H	H	H	A	H	H	H	H
A6_350	58484_63	7.9	7	0		H	H	A	A	H	H	!!H	A	B	A	H	B	A	H	B	A	B	A	B	-	B	H	A	H	H	B	A	H	H	H	B	-	-	H	H	A	H	H	H	A	H	H	H	H
A6_107	10073_87	7.9	7	0		D	H	A	A	H	A	!-	A	B	A	H	B	A	H	B	A	B	A	!!B	A	B	H	-	H	H	B	A	H	H	H	B	A	A	H	H	A	H	H	H	A	H	H	H	H
A6_60	25911_102	8.7	8	0		D	D	A	A	H	A	A	A	B	A	H	B	A	H	B	A	B	A	H	A	B	H	A	H	H	B	A	H	H	H	B	A	A	D	H	A	H	H	H	A	H	H	H	H
A6_57	28347_107	8.7	8	0		D	H	!!A	A	!!H	A	A	A	B	A	H	!!B	A	H	B	A	B	A	H	A	B	H	A	H	H	B	A	H	H	H	B	A	A	H	H	A	H	D	H	A	H	H	H	H
A6_233	2999_95	12.1	9	0		H	H	H	D	!-	A	A	A	B	A	H	H	A	H	B	A	B	A	H	A	B	H	-	A	H	B	A	H	H	H	B	A	A	A	H	A	H	H	H	A	H	H	H	H
A6_249	10968_73	12.4	9	0		H	H	-	A	B	A	-	A	B	A	H	H	A	H	B	A	B	A	H	A	B	H	-	H	H	B	-	H	H	H	B	A	A	D	H	A	H	-	H	A	H	H	H	-
A6_257	16687_82	12.4	9	0		D	H	-	A	B	A	-	A	B	A	-	H	A	H	B	A	-	A	H	-	B	H	-	H	H	-	-	H	-	-	B	A	-	H	H	A	H	-	H	-	H	H	H	-
A6_264	33167_79	12.8	9	0		-	H	B	A	B	A	A	A	B	A	H	H	A	H	!!B	A	B	A	H	A	B	H	-	H	H	-	-	H	H	H	B	A	A	H	H	A	H	-	H	A	H	C	H	-
A6_35	1025_95	14.4	10	0		H	H	H	D	B	A	A	A	B	A	H	H	A	H	H	A	B	A	H	A	B	H	A	H	H	H	A	D	H	H	B	A	!!A	H	H	A	H	D	H	A	H	H	H	D
A6_34	19389_92	18.8	11	0		H	D	H	A	B	A	A	A	B	A	H	H	A	H	H	A	B	A	H	A	B	H	-	H	H	H	A	H	H	H	B	A	H	H	!!H	A	H	H	H	A	D	H	H	H
A6_50	23387_94	19.5	12	0		H	H	H	A	B	A	-	A	B	A	H	H	A	H	H	A	B	A	H	A	B	H	-	H	H	H	A	H	H	H	B	A	D	D	B	A	H	!!H	H	A	H	H	H	H
A6_41	56872_90	20.3	13	0		!!H	H	H	A	B	A	A	!!A	B	A	H	H	!!A	H	H	A	B	A	H	A	B	H	A	H	D	D	A	H	H	!!H	B	!!A	H	!!H	B	D	H	A	!!H	A	D	H	H	H
A6_228	44213_83	30	14	0		A	H	H	!!A	B	A	A	H	B	A	H	H	H	H	H	!!A	B	A	H	A	B	H	-	H	H	A	A	!!H	H	B	B	H	H	!-	B	A	H	A	A	A	!!H	H	H	D
A6_210	2942_113	35.5	15	0		A	H	!!H	H	B	A	A	H	B	-	H	H	H	H	H	H	!!B	!!A	H	A	!!B	H	A	H	H	A	A	B	H	B	B	H	H	A	B	A	H	A	A	A	!D	H	H	H
A6_221	8949_90	42.5	16	0		A	H	A	H	B	A	-	H	-	A	H	H	H	H	A	H	H	H	H	A	!-	H	-	-	H	A	A	H	H	B	B	-	-	A	-	A	H	A	A	-	A	H	H	H
A6_259	12300_91	43.4	16	0		A	H	A	H	B	A	A	H	B	-	H	H	H	H	H	H	H	H	H	A	H	H	A	H	H	A	A	B	H	B	B	H	H	A	B	A	H	A	A	A	A	H	H	H
A6_273	3037_112	43.8	16	0		A	H	A	H	B	A	H	H	B	A	H	H	H	H	H	H	H	H	H	A	H	H	-	H	H	A	A	B	H	B	B	H	-	A	B	A	H	A	A	-	A	H	H	H
A6_93	8718_88	44.3	16	0		A	H	A	H	B	A	A	H	B	A	A	H	H	H	-	H	H	H	H	A	H	H	-	H	H	A	A	B	H	B	B	H	H	A	B	A	H	A	A	A	A	H	H	H
A6_109	16107_94	44.8	16	0		A	H	A	H	B	A	A	H	B	A	D	H	H	H	H	H	H	H	H	A	H	H	A	H	H	A	A	B	H	B	B	H	H	A	B	A	H	A	A	A	A	H	H	H
A6_32	33228_88	44.8	16	0		A	H	A	H	B	A	A	H	B	A	H	H	H	H	H	H	H	H	H	A	H	H	A	H	H	A	A	-	H	B	B	H	H	A	B	A	H	A	A	A	A	H	H	H
A6_255	25950_89	45.2	16	0		A	H	A	H	B	A	-	H	B	A	H	H	H	H	H	H	H	H	H	A	H	H	-	H	H	A	A	C	H	B	B	H	H	A	B	A	H	A	A	A	A	H	H	H
A6_85	33877_94	45.2	16	0		A	H	A	H	B	A	A	H	B	A	D	H	H	H	H	H	H	H	-	A	H	H	-	H	H	A	A	B	H	B	B	H	H	A	B	A	C	A	A	A	A	H	H	H
A6_79	13586_93	45.2	16	0		A	H	A	H	B	A	A	H	B	A	H	H	H	H	H	H	H	H	H	A	H	H	-	A	H	A	A	B	H	B	B	H	H	A	B	A	H	A	A	A	A	H	H	H
A6_122	12144_80	45.9	16	0		A	H	A	H	B	A	A	H	B	A	H	H	H	H	H	H	H	H	H	A	H	H	-	H	H	A	A	B	H	B	B	H	H	A	B	A	C	A	A	A	A	H	H	H
A6_260	34362_87	45.9	16	0		A	H	A	H	B	A	A	H	B	A	D	H	H	H	H	H	H	H	H	A	H	H	-	H	H	A	A	B	H	B	B	H	H	A	B	A	H	A	A	A	A	H	H	H
A6_48	17073_108	46.3	16	1		A	H	A	H	B	A	A	H	B	A	D	H	H	H	H	H	H	H	H	A	H	H	A	H	H	A	A	B	A	B	B	H	H	A	B	A	H	A	A	A	A	H	H	H
A6_31	5492_91	47.1	16	0		A	H	A	H	B	A	A	H	B	A	H	H	H	H	H	H	H	H	H	A	H	H	A	H	-	A	A	B	D	B	B	H	H	A	-	A	-	A	A	A	A	H	C	D
A6_52	18523_109	47.9	16	0		A	H	A	H	B	A	A	H	B	A	D	H	H	H	H	H	H	H	H	A	H	H	A	H	H	A	A	B	H	B	B	H	H	A	B	A	H	A	A	A	A	H	H	D
A6_105	879_94	48.3	16	0		A	H	A	H	B	A	A	H	B	A	D	H	H	H	H	H	H	H	H	A	H	H	A	H	H	A	A	B	H	B	B	H	H	A	B	A	H	A	A	A	A	H	H	H
A6_92	13486_87	48.3	16	1		A	H	A	H	B	A	A	H	B	A	D	H	H	H	H	H	-	H	H	A	H	H	A	H	H	A	A	B	H	B	B	H	H	A	B	A	H	A	A	A	A	H	H	H
A6_76	31587_88	48.3	16	0		A	H	A	H	B	A	A	H	B	A	D	H	H	H	H	H	H	H	H	A	H	H	A	H	H	A	A	B	H	B	B	H	H	A	B	A	H	A	A	A	A	H	H	D
A6_237	10206_85	48.3	16	0		A	H	A	H	-	A	-	H	B	A	A	H	H	H	H	H	H	H	H	A	H	H	-	H	H	A	A	B	A	B	B	H	H	A	B	A	B	A	A	A	A	H	H	H
A6_214	10320_96	48.7	16	0		A	H	A	H	B	A	-	H	B	A	D	H	H	H	H	H	-	H	H	A	H	H	-	H	H	A	A	B	H	B	B	H	-	A	B	A	-	A	A	A	A	H	H	H
A6_44	29801_82	48.7	16	0		A	H	A	-	B	A	A	H	B	A	D	H	H	H	H	H	H	H	H	A	H	H	A	H	H	A	A	C	D	-	B	H	H	A	B	A	H	A	A	A	A	H	H	A
A6_37	19324_93	49.1	17	0		A	H	A	H	B	A	A	H	B	A	A	H	H	H	H	H	H	H	H	A	H	H	A	H	H	A	A	B	H	B	B	H	H	A	B	A	H	A	A	A	A	H	H	H
A6_54	18911_70	49.5	17	1		A	H	A	H	B	A	A	H	B	A	A	H	H	H	H	H	H	H	H	A	H	H	A	H	H	A	A	B	H	B	B	H	H	A	B	A	C	A	A	A	A	H	H	D
A6_80	23205_94	49.9	17	0		A	H	A	H	B	A	-	H	B	A	A	H	H	H	H	H	H	H	H	A	H	H	-	H	H	A	A	B	H	B	B	H	H	A	B	A	H	A	A	A	A	H	H	H
A6_227	2935_93	49.9	17	0		A	H	A	H	B	A	A	H	B	A	A	H	-	H	H	H	H	H	-	A	H	H	-	H	H	A	A	B	H	B	B	H	H	A	B	A	H	A	A	A	A	H	H	H
A6_246	26998_84	50.1	17	2		A	C	A	H	-	A	A	H	B	A	D	H	H	H	H	-	H	H	H	-	H	H	-	H	A	-	A	B	H	B	B	H	H	A	B	A	-	A	A	A	A	H	H	D
A6_58	27675_79	50.3	17	1		A	H	A	H	B	A	A	H	B	A	H	H	H	H	A	H	H	H	H	A	H	H	-	H	H	A	A	B	H	B	B	H	H	A	B	A	H	A	A	A	A	H	H	H
A6_73	20283_90	50.3	17	0		A	H	A	H	B	A	A	H	B	A	H	H	H	H	H	H	H	H	H	A	H	H	A	H	H	A	A	B	H	B	B	H	H	A	B	A	H	A	A	A	A	H	H	H
A6_75	22468_94	50.3	17	0		A	H	A	H	B	A	A	H	B	A	H	H	H	H	H	H	H	H	H	A	H	H	A	H	H	A	A	B	H	B	B	H	H	A	B	A	C	A	A	A	A	H	H	H
A6_59	68766_71	50.8	18	0		A	H	A	H	B	A	-	H	B	A	H	H	H	H	H	D	H	H	H	A	H	H	-	H	H	A	A	B	H	B	B	H	H	A	B	A	H	A	A	A	A	H	H	A
A6_235	10419_90	50.8	18	0		A	H	A	H	B	A	-	H	B	A	H	H	H	H	H	H	H	H	H	A	H	H	-	H	H	A	A	B	H	B	B	H	H	A	B	A	H	A	A	A	A	H	H	H
A6_112	62974_70	50.9	18	1		A	H	A	H	B	A	A	H	B	A	D	H	H	H	H	H	H	H	H	A	H	H	A	D	H	A	A	B	H	B	B	H	H	A	B	A	H	A	A	A	A	H	H	H
A6_74	6501_91	50.9	18	0		A	H	A	H	B	A	A	H	B	A	D	H	H	H	H	H	H	H	H	A	H	H	A	H	H	A	A	B	H	B	B	H	H	A	B	A	H	A	A	A	A	H	H	H
A6_45	14589_106	50.9	18	0		A	H	A	H	B	A	A	H	B	A	H	H	H	H	H	H	H	H	H	A	H	H	A	H	H	A	A	B	H	B	B	H	H	A	B	A	H	A	A	A	A	H	H	H
A6_222	7772_87	51.3	18	0		A	H	A	H	B	A	A	H	B	A	H	H	H	H	H	H	H	C	H	A	H	H	A	H	-	A	A	B	H	-	B	H	H	A	-	A	H	A	A	A	A	H	H	H
A6_121	16343_89	51.4	18	0		A	H	A	H	B	A	-	H	B	A	H	H	H	H	H	H	H	H	H	A	H	H	-	D	H	A	A	B	H	B	B	H	H	A	-	A	C	A	A	A	A	H	H	H
A6_280	24328_87	51.4	18	0		A	H	A	H	B	A	A	H	B	-	H	H	H	H	H	-	H	H	H	A	H	C	A	H	H	A	A	B	H	B	B	H	H	A	B	A	H	A	A	A	A	H	C	H
A6_317	7248_101	51.5	18	0		A	H	A	H	B	A	A	H	B	A	H	H	H	H	-	H	H	H	H	A	H	H	A	H	H	A	-	B	-	B	B	H	H	A	B	A	H	A	A	A	A	H	H	H
A6_283	34410_84	51.8	18	0		A	H	A	H	B	A	H	H	B	A	H	H	D	H	H	H	-	H	H	-	H	H	-	H	-	-	A	B	H	B	B	H	-	A	B	A	C	A	A	-	A	H	H	H
A6_56	16206_99	52.2	18	0		A	H	A	H	B	A	A	H	B	A	H	H	H	H	H	H	H	H	H	A	A	H	-	H	H	A	A	B	H	B	B	H	H	A	B	A	H	A	A	A	A	H	H	H
A6_209	1461_100	52.2	18	0		A	H	A	H	B	A	A	-	B	A	A	H	H	H	-	H	H	H	H	A	H	H	A	H	H	A	A	B	D	B	B	H	H	A	B	A	H	A	A	A	A	H	H	H
A6_43	11271_93	52.2	18	0		A	H	A	H	B	A	A	H	B	A	H	H	H	H	H	H	H	H	H	A	H	H	A	H	H	A	A	B	H	B	B	H	H	A	B	A	H	A	A	A	A	H	H	H
A6_211	8781_87	52.2	18	0		A	H	A	H	B	A	A	H	B	!!A	A	H	D	H	H	H	H	H	H	A	H	H	A	H	H	A	A	B	H	B	B	H	H	-	B	A	H	A	A	A	A	H	H	H
A6_65	20349_93	52.9	19	0		A	H	A	H	B	A	A	H	B	H	H	H	D	H	H	H	H	H	H	A	H	H	A	D	H	A	A	B	H	B	B	H	H	A	B	A	H	A	A	A	A	H	H	H
A6_219	5098_88	52.9	19	0		A	H	A	H	B	A	A	H	B	H	H	H	H	H	H	H	H	H	H	A	H	H	A	H	H	A	A	B	H	B	B	H	H	-	B	A	H	A	A	A	A	H	H	H
A6_217	12039_100	53.3	20	0		A	H	A	H	B	A	A	H	B	H	A	H	H	H	H	H	H	H	H	A	H	H	A	H	H	A	A	B	H	B	B	H	-	-	B	A	H	A	A	A	A	H	H	H
A6_238	4587_87	54.3	21	0		A	H	A	H	B	A	A	H	B	H	H	H	D	H	H	H	H	H	H	A	D	H	A	-	H	A	A	B	H	B	B	H	H	A	B	A	H	A	A	A	A	H	H	H
A6_87	34183_102	54.9	22	0		A	H	A	H	B	A	A	H	B	-	H	H	H	H	H	H	H	H	H	A	H	-	A	H	H	A	A	B	H	B	B	H	H	A	B	A	H	A	A	A	A	H	H	D
A6_39	16730_92	56.6	23	0		A	H	A	H	B	A	A	H	B	H	A	H	H	H	H	H	H	H	H	A	H	H	-	H	H	A	A	B	H	B	B	H	H	A	B	A	H	A	A	A	A	H	H	H
A6_33	16122_85	56.6	23	0		A	H	A	H	B	A	A	H	B	H	A	H	H	H	H	H	H	H	H	A	H	H	-	A	H	A	A	C	H	B	B	H	H	A	C	A	H	A	A	A	A	H	H	D
A6_232	33068_86	57.1	23	0		A	H	A	-	B	A	A	H	B	H	H	H	H	H	H	H	H	H	H	A	H	-	A	H	H	A	A	B	H	B	B	H	H	A	B	A	H	A	A	A	A	H	H	H
A6_47	20077_97	57.1	23	0		A	H	A	H	B	A	A	H	C	H	D	H	H	H	H	H	H	H	H	A	D	H	A	H	H	A	A	B	D	B	B	H	H	A	B	A	H	A	A	A	A	H	H	H
A6_223	28762_107	57.1	23	0		A	H	A	H	B	A	A	H	B	H	D	H	H	H	-	H	H	C	H	A	H	H	A	H	H	A	A	B	H	B	B	H	H	A	B	A	H	A	A	A	D	H	H	A
A6_46	14170_85	57.1	23	0		A	H	A	H	B	A	A	H	B	H	D	H	H	H	H	H	H	H	H	!!A	H	H	A	H	H	A	A	B	H	B	B	H	A	A	B	A	H	A	A	A	A	H	-	D
A6_253	68818_74	58.3	24	0		A	H	A	H	B	A	-	H	B	H	A	H	H	C	H	H	H	H	H	H	!!H	H	-	H	H	A	A	B	H	B	B	H	H	A	B	A	H	A	A	A	!!A	H	H	H
A6_113	64938_72	59.3	25	0		A	H	A	H	B	A	A	H	B	H	H	-	H	H	H	H	-	H	H	-	B	H	A	H	H	A	A	B	H	B	B	H	H	A	B	A	-	A	A	A	C	H	H	H
A6_152	25982_79	59.7	26	0		A	H	A	H	B	A	A	H	B	H	D	H	H	H	H	H	!!H	H	H	H	B	!!H	-	H	H	A	A	B	H	B	B	H	H	A	B	A	H	D	A	A	H	H	H	H
A6_159	50190_77	60.5	27	0		A	H	A	H	B	A	A	H	B	H	D	H	H	H	H	H	B	H	H	H	B	B	-	H	H	A	A	B	H	B	B	H	H	A	B	A	H	A	A	A	B	H	H	H
A6_275	5718_81	60.6	27	0		A	H	A	H	-	A	A	H	B	H	H	H	H	H	H	H	B	H	H	H	-	B	-	H	H	-	A	B	H	B	B	H	H	A	-	A	H	A	A	-	H	H	H	H
A6_272	37945_72	60.7	27	0		A	H	A	C	B	A	A	H	B	-	D	H	D	H	H	H	B	H	H	H	B	B	A	H	H	A	A	B	H	B	B	H	H	A	B	A	H	A	A	A	H	H	H	H
A6_288	32528_87	60.8	27	0		A	D	A	H	B	A	A	H	B	-	D	H	D	H	H	H	B	H	H	H	B	B	A	H	H	A	A	B	H	B	B	H	H	A	B	A	H	A	A	A	H	H	-	H
A6_293	25585_74	60.8	27	0		A	D	A	H	B	A	A	H	B	-	D	H	A	H	H	H	B	H	H	H	B	B	A	H	H	-	A	B	H	B	B	H	H	A	B	A	H	A	A	A	H	H	H	H
A6_263	6815_80	60.8	27	0		A	H	A	H	B	A	!!A	H	B	H	H	H	-	H	H	H	-	H	H	-	B	H	A	H	H	A	A	B	H	B	B	H	H	A	B	D	H	A	A	A	H	-	H	H
A6_307	3745_86	61.2	28	0		A	H	-	H	B	A	H	H	B	H	H	H	H	H	H	H	B	H	H	H	B	B	-	H	H	A	-	B	H	B	B	H	H	A	B	A	H	-	A	A	H	H	H	-
A6_120	5916_74	61.2	28	0		A	H	A	H	B	A	H	H	B	H	H	H	H	H	H	H	B	H	H	H	B	B	A	H	H	A	A	B	H	B	B	H	H	A	B	A	H	A	A	A	H	H	H	H
A6_301	9599_90	61.9	28	0		A	!!H	A	H	B	A	H	H	B	H	A	H	H	H	H	H	B	H	H	H	B	B	A	H	H	A	A	B	H	B	B	H	H	A	B	A	H	A	A	A	B	H	H	H
A6_313	23191_74	63.1	29	2		A	B	A	H	-	A	H	H	B	H	H	H	-	H	H	H	B	H	H	-	B	B	-	H	-	-	A	B	-	B	B	H	H	A	B	A	H	-	A	-	B	H	H	!!H
A6_115	30269_93	64.2	30	0		A	B	A	H	B	A	H	H	B	H	H	H	H	H	H	H	B	H	H	H	B	B	A	H	H	A	A	B	H	B	B	H	H	A	B	A	H	A	A	A	H	H	H	A
A6_116	2931_80	64.2	30	0		A	B	A	H	B	A	H	H	B	H	H	H	H	H	H	H	B	H	H	H	B	B	A	H	H	!!A	A	B	H	B	B	H	H	A	B	A	H	A	A	A	H	H	H	A
A6_64	4608_67	66.3	31	1		A	B	A	C	B	D	-	H	B	H	H	H	H	A	H	H	B	H	H	H	B	B	A	H	H	!-	A	C	H	B	B	H	H	D	B	H	H	D	A	A	C	H	H	A
A6_141	22618_91	66.3	31	0		A	B	A	C	B	A	H	H	B	H	H	H	H	A	H	H	B	H	H	H	B	B	A	H	H	H	A	C	H	B	B	H	H	A	B	-	H	!!A	A	A	C	H	H	A
A6_319	30015_71	70.1	32	0		A	B	A	H	B	-	H	H	B	H	H	H	H	B	H	H	B	H	H	H	B	-	A	H	H	H	A	B	D	B	B	H	H	A	B	A	H	H	A	A	C	H	H	A
A6_286	12000_107	70.1	32	0		A	B	A	H	B	A	H	!!H	B	H	A	!!H	H	H	H	H	B	H	D	H	B	B	A	H	H	H	A	-	-	B	B	H	H	A	B	A	H	H	A	A	C	H	H	A
A6_352	6720_82	71.7	33	0		A	B	A	H	B	A	-	B	B	H	D	B	H	H	H	H	B	H	H	H	B	B	-	H	H	H	A	H	H	B	B	H	H	A	B	A	H	H	A	A	H	H	H	A
A6_162	6213_75	71.7	33	0		A	B	A	H	B	A	-	B	B	H	D	B	H	H	H	H	B	H	H	H	B	B	-	H	H	H	A	C	H	B	B	H	H	A	B	A	H	H	A	A	H	H	H	A
A6_230	3065_92	71.7	33	0		H	B	-	H	!!B	A	B	B	B	H	H	B	H	H	H	H	B	H	H	H	B	!!B	B	H	H	H	D	B	H	B	B	H	!!H	D	B	D	H	H	-	H	H	H	H	A
A6_171	15439_88	73.9	34	0		A	B	A	H	H	A	H	B	B	H	H	B	H	H	H	H	B	H	H	H	B	H	-	H	H	H	A	B	H	B	B	H	!D	A	B	A	H	H	A	A	C	H	H	A
A6_156	511_78	74.4	34	0		A	B	A	H	H	A	H	B	B	H	D	B	H	H	H	H	B	H	H	H	B	H	-	H	H	H	A	B	H	B	B	H	A	A	B	A	H	H	A	A	C	H	H	A
A6_155	30460_88	74.4	34	0		A	B	A	H	H	A	H	B	B	H	D	B	H	H	H	H	B	H	H	H	B	H	-	H	H	H	A	B	H	B	B	H	A	A	B	A	H	H	A	A	C	H	H	A
A6_274	20661_87	74.9	34	0		A	B	A	H	-	D	H	B	B	H	H	B	H	H	H	H	B	H	H	H	-	H	-	H	H	H	A	B	H	B	B	H	A	A	C	A	H	H	A	A	H	H	H	A
A6_357	9020_76	75.7	34	0		A	B	A	H	H	A	H	B	B	H	H	B	H	H	H	H	B	H	H	H	B	H	A	H	H	H	A	B	H	B	B	H	A	A	B	A	H	H	A	A	H	H	H	A
A6_354	28768_86	75.7	34	0		A	B	A	H	H	A	H	B	B	H	H	B	H	H	H	H	B	H	H	H	B	H	A	H	H	H	A	B	H	B	B	H	A	A	B	A	H	H	A	A	H	H	H	A
A6_140	9489_77	76.7	34	0		A	B	A	H	H	A	H	B	B	H	H	B	H	H	H	H	B	H	H	H	B	H	A	H	H	H	A	B	H	B	B	H	A	A	B	A	H	H	A	A	H	H	H	A
A6_131	40767_89	76.7	34	0		A	B	A	H	H	A	H	B	B	H	H	B	H	H	H	H	B	H	H	H	B	H	A	H	H	H	A	B	H	B	B	H	A	A	B	A	H	H	A	A	H	H	H	A
A6_9	*RGC58.2	78.7	34	#N/A		A	B	A	H	H	A	D	B	B	H	H	C	H	H	H	B	B	H	H	H	B	H	H	H	-	-	A	B	H	-	B	H	A	A	B	-	H	H	A	A	H	H	H	A
A6_298	30318_72	78.7	34	0		A	B	A	H	B	D	H	B	B	H	H	B	H	H	H	A	B	H	H	C	B	H	-	H	B	-	A	B	H	B	B	H	A	A	B	-	C	H	A	-	H	H	C	-
A6_360	16240_63	78.7	34	0		A	B	A	H	H	A	H	B	B	H	H	B	-	H	H	A	-	H	H	-	B	H	-	H	D	C	A	B	H	B	B	H	-	A	B	A	H	H	A	-	H	H	H	A
A6_322	8536_76	78.7	34	0		A	B	A	H	H	A	H	B	B	H	H	B	H	H	H	A	B	H	H	H	B	H	-	H	H	C	A	B	H	B	B	H	A	A	B	A	H	H	A	-	H	H	H	A
A6_130	7222_95	79.5	35	0		A	B	A	H	H	A	H	B	B	H	H	B	H	H	H	A	B	H	H	H	B	H	D	D	H	H	A	B	H	B	B	H	A	A	B	A	H	H	A	A	H	H	H	A
A6_108	1649_93	79.9	35	0		A	B	A	H	H	A	H	B	B	H	H	B	D	H	H	A	B	H	H	H	B	H	-	H	H	H	A	H	H	B	B	H	A	A	B	A	H	H	A	A	H	H	H	A
A6_136	5074_83	80.3	35	1		A	B	A	H	H	A	B	B	B	H	H	B	H	H	H	H	B	H	H	H	B	H	B	H	H	H	A	H	H	B	B	H	A	A	B	A	H	H	A	A	H	H	H	A
A6_55	10053_91	80.7	35	0		A	B	A	H	H	A	H	B	B	H	H	B	D	H	H	H	B	H	H	A	B	H	A	D	A	H	A	H	H	B	B	H	A	A	B	A	D	H	A	A	H	H	H	A
A6_126	19532_92	80.7	35	0		A	B	A	H	H	A	H	B	B	H	H	B	H	H	H	H	B	H	H	H	B	H	-	H	H	H	A	H	H	B	B	H	A	A	B	A	H	H	A	A	H	H	H	A
A6_287	20194_86	81.2	35	0		A	B	A	H	H	A	H	B	B	H	H	B	H	H	H	A	B	H	H	-	B	H	-	H	H	C	A	-	H	B	B	H	A	A	B	A	H	H	A	A	H	H	H	A
A6_291	44739_94	81.7	35	0		A	B	A	H	-	A	-	B	B	-	H	B	-	H	H	H	B	H	H	-	B	H	A	H	-	-	A	H	H	B	B	H	-	A	B	A	-	H	A	-	H	H	H	A
A6_266	15743_78	81.7	35	0		A	B	A	H	H	A	H	B	B	D	H	B	H	H	H	H	B	H	D	H	B	H	A	H	H	H	A	H	H	B	B	H	A	A	B	A	H	H	A	A	H	H	H	A
A6_351	15215_109	82.9	36	0		-	-	A	H	-	A	B	B	B	H	H	B	H	H	H	H	-	H	H	-	B	H	-	H	-	-	A	C	H	-	B	H	-	A	-	A	-	H	!!A	-	B	H	H	A
A6_95	13233_84	84.5	37	3		A	B	A	H	H	A	H	B	B	H	H	B	H	H	H	H	B	H	H	H	B	H	A	H	H	H	A	A	H	B	B	H	A	A	B	A	H	H	!D	A	H	H	H	A
A6_123	18491_87	85	38	3		A	B	A	H	H	A	H	B	B	H	H	B	H	H	H	H	B	H	A	H	B	H	-	H	H	H	A	A	H	B	B	H	A	!!A	B	A	H	H	H	A	B	H	H	A
A6_297	15212_77	87.3	39	0		A	B	A	H	H	A	H	B	B	H	D	B	H	H	C	H	B	H	H	H	B	H	A	H	H	H	A	A	-	B	B	H	A	H	B	A	H	H	H	A	H	H	H	A
A6_281	23660_93	87.3	39	3		A	B	A	H	H	A	H	B	B	H	D	B	H	H	C	H	B	H	H	H	B	H	A	H	H	H	A	A	-	B	B	H	A	H	B	A	H	H	H	A	H	H	H	A
A6_361	14303_87	90	40	1		A	B	A	-	H	A	-	B	B	H	H	B	H	H	H	H	B	H	H	H	-	H	-	H	H	H	-	D	H	B	B	H	A	H	B	A	H	-	H	A	B	H	-	-
A6_271	30364_90	90.8	40	1		A	B	-	H	H	D	-	B	B	H	H	B	H	H	H	H	B	H	H	H	B	H	-	H	D	H	-	A	H	B	B	H	A	H	B	A	H	-	H	A	C	H	H	-
A6_143	16798_91	91.1	40	2		A	B	H	H	H	A	B	B	B	H	H	B	H	H	H	H	B	H	H	H	B	H	B	A	H	H	H	A	H	B	B	H	A	H	B	A	H	B	H	A	B	H	H	C
A6_355	45316_83	92.1	41	0		A	B	H	H	H	A	B	B	B	H	H	B	H	H	H	H	B	H	H	-	B	H	-	H	H	H	H	D	H	B	B	H	A	H	B	A	H	B	H	A	H	H	H	H
A6_282	28382_74	94.2	42	3		A	B	-	H	H	A	-	B	B	H	H	B	H	H	H	H	B	H	H	H	B	H	-	H	H	H	-	A	H	B	B	H	A	H	B	A	H	-	H	A	H	H	H	-
A6_163	14409_90	94.3	42	0		A	B	A	H	H	A	B	B	B	H	H	B	H	H	H	H	B	H	H	H	B	H	-	H	H	H	A	A	H	B	B	H	A	H	B	A	H	B	H	A	C	H	-	A
A6_269	14024_60	94.4	42	3		A	B	-	H	H	A	-	B	B	H	H	B	H	H	H	H	B	H	H	H	B	H	-	H	H	H	-	A	H	!!B	B	H	A	H	B	A	H	-	H	A	H	H	H	-
A6_62	29300_88	96.2	43	1		A	B	A	H	H	A	H	B	!!B	!!H	H	B	H	H	H	H	B	H	H	H	B	H	-	H	H	H	A	A	H	H	B	!!H	A	H	B	A	H	H	H	A	H	H	H	A
A6_81	13998_85	98.5	44	1		A	B	A	H	H	A	H	B	H	A	H	B	H	H	H	H	B	H	H	H	B	H	A	H	H	H	A	A	H	H	B	B	A	H	B	A	H	H	H	A	C	H	H	A
A6_94	8205_85	98.5	44	1		A	B	A	H	H	A	H	B	H	A	H	B	H	H	H	H	B	H	H	H	B	H	A	H	H	H	A	A	H	H	B	B	A	H	B	A	H	H	H	A	B	H	H	A
A6_63	8590_104	98.5	44	3		A	B	A	H	H	A	H	B	H	A	H	B	H	H	H	H	B	H	H	H	B	H	A	H	H	H	A	D	H	H	B	B	A	H	B	A	H	H	H	A	C	H	H	A
A6_36	16197_89	99.3	45	0		A	B	A	H	H	A	H	B	H	A	H	B	H	H	H	H	B	H	H	H	B	H	-	H	H	H	A	A	H	H	B	B	A	H	B	A	H	H	H	A	H	H	H	A
A6_42	7959_90	99.3	45	3		A	B	A	H	H	A	H	B	H	A	H	B	H	H	!!H	H	B	H	H	H	B	H	A	H	H	H	A	A	H	H	B	B	A	H	B	A	H	H	H	A	H	H	H	A
A6_132	27198_106	100.8	46	1		A	B	A	H	H	D	H	B	H	A	H	B	H	H	B	H	B	H	H	H	B	H	A	H	H	H	A	A	H	H	B	B	A	H	B	A	H	H	H	A	C	H	H	A
A6_320	27761_103	100.8	46	0		A	B	A	H	H	A	H	B	H	A	H	B	H	H	B	H	B	H	H	H	B	H	-	H	D	H	A	D	H	H	B	B	A	-	B	A	H	H	H	A	H	H	H	A
A6_61	33669_88	100.8	46	0		A	B	A	H	H	A	H	B	H	A	H	B	H	H	B	H	B	H	H	H	B	H	-	H	H	H	A	A	H	H	B	B	A	H	B	A	H	H	H	A	H	H	H	A
A6_88	30811_76	100.8	46	0		A	B	A	H	H	A	H	B	H	A	H	B	H	H	B	H	B	H	H	H	B	H	-	H	H	H	A	A	H	H	B	B	A	H	B	A	H	H	H	A	H	H	H	A
A6_258	22859_91	100.8	46	1		A	B	A	H	H	A	H	B	H	A	H	B	H	H	B	H	B	H	H	H	B	H	B	H	H	H	A	A	H	-	B	-	A	H	B	A	H	H	H	A	H	H	H	A
A6_250	36496_76	100.8	46	1		-	B	A	H	H	A	H	B	H	A	H	B	H	H	B	H	B	H	H	H	B	H	-	H	H	-	A	A	H	H	B	B	A	H	B	-	H	H	H	A	C	H	H	A
A6_103	612_91	100.8	46	1		A	B	A	H	H	A	H	B	H	A	H	B	H	H	B	H	B	H	H	H	B	H	A	H	H	H	A	A	H	H	B	B	A	H	B	A	H	H	H	A	H	H	H	A
A6_104	19451_106	100.8	46	2		A	B	A	H	H	A	H	B	H	A	H	B	D	H	B	H	B	H	H	H	B	H	A	H	H	H	A	A	H	-	B	B	A	H	B	A	H	H	H	A	H	H	H	A
A6_118	4768_88	101.1	46	3		A	B	A	H	H	A	H	B	H	A	H	B	H	H	B	H	B	H	H	H	B	H	A	H	H	H	A	A	H	H	B	B	A	H	B	A	H	D	H	A	B	H	H	A
A6_51	4016_89	101.5	47	0		A	B	-	H	H	A	H	B	H	A	H	B	H	H	B	H	B	H	H	H	B	H	A	H	H	H	A	A	H	H	B	B	A	H	B	A	H	H	H	A	B	H	H	A
A6_90	20528_84	101.5	47	1		A	B	A	H	H	A	H	!!B	H	A	H	B	D	H	B	H	B	H	H	H	B	H	A	H	H	H	A	A	H	H	B	B	A	H	B	A	H	H	H	A	C	H	H	A
A6_236	21487_91	103.4	48	1		A	H	A	H	H	A	H	H	H	A	H	B	A	H	B	H	-	H	H	H	B	H	A	H	H	A	A	A	H	H	B	B	A	C	B	A	H	H	H	A	H	H	H	A
A6_72	13707_93	103.4	48	0		A	H	A	H	H	A	H	H	H	A	H	B	H	H	B	H	B	!!H	H	H	B	H	B	H	H	A	A	D	H	H	B	B	A	H	B	A	H	H	H	A	H	H	H	A
A6_84	3407_88	104.6	49	1		A	H	A	H	!!H	A	B	H	H	A	H	B	D	H	B	H	B	B	H	H	B	H	-	-	H	A	A	A	H	H	B	B	A	H	B	A	H	H	H	A	H	H	-	A
A6_252	1999_86	105.1	50	3		A	H	A	H	A	A	H	H	H	-	H	B	D	H	B	H	B	B	H	H	B	-	A	H	H	A	A	D	-	H	B	B	!!A	H	B	A	!!H	-	H	A	C	H	H	A
A6_98	17314_84	105.9	51	2		A	H	A	H	A	A	H	H	H	A	H	B	D	H	B	H	B	B	H	H	B	H	A	!!H	H	A	A	A	H	H	B	B	H	H	B	A	A	H	H	A	H	H	H	A
A6_244	6412_79	107.7	52	3		A	C	A	H	A	A	H	H	H	-	H	B	H	H	B	H	B	B	C	H	B	H	A	B	H	-	-	A	-	H	B	B	H	C	B	A	D	H	H	A	H	H	H	A
A6_245	14193_89	107.7	52	1		A	H	A	H	A	A	-	H	H	A	H	B	H	H	B	H	B	B	H	H	B	H	-	B	H	A	A	A	H	H	B	B	-	H	B	A	-	H	H	A	H	H	H	A
A6_254	19806_88	108.6	53	2		-	H	A	H	A	A	H	H	H	A	H	B	-	H	B	H	B	B	H	H	B	H	A	B	H	H	A	A	H	H	B	B	H	H	B	A	A	H	H	A	H	H	H	-
A6_38	7602_89	109.1	53	1		A	H	A	H	A	A	!!B	H	H	A	H	B	H	H	B	H	B	B	H	H	B	H	-	B	H	H	A	D	H	H	B	B	H	H	B	A	A	H	H	A	H	H	H	A
A6_67	26960_73	109.7	53	1		A	A	A	H	A	A	B	H	H	A	H	B	H	H	B	H	B	B	H	H	C	H	-	B	H	H	A	A	H	H	B	B	H	H	B	A	A	H	H	A	H	H	H	A
A6_256	151_84	109.7	53	2		A	A	A	D	A	A	-	H	H	A	H	B	H	-	B	H	B	B	H	H	B	H	-	B	H	H	A	A	C	H	B	B	H	-	B	A	D	H	H	A	H	H	H	A
A6_68	31662_80	109.7	53	3		A	A	A	H	A	A	H	H	H	A	H	B	H	H	B	H	B	B	H	H	B	H	B	B	H	H	A	A	H	H	B	B	H	H	B	A	A	H	H	A	H	H	H	A
A6_341	43288_87	111.2	54	3		A	A	A	H	A	A	-	H	H	A	H	B	-	H	B	-	B	B	H	-	B	H	-	B	H	H	A	A	H	-	B	B	H	H	B	A	A	H	-	A	H	H	H	A
A6_129	21626_81	111.2	54	1		A	A	A	H	A	A	-	H	H	A	H	B	H	H	B	H	B	B	H	H	B	H	-	B	H	H	A	A	H	H	B	B	H	H	B	A	A	H	H	A	H	H	H	A
A6_125	29575_87	111.2	54	2		A	A	A	H	A	A	B	H	H	A	H	B	H	H	B	H	B	B	H	H	B	H	-	B	H	H	A	A	H	H	B	B	H	H	B	A	A	H	H	A	H	H	H	A
A6_69	16040_82	112.7	54	1		A	A	A	H	A	A	-	H	H	A	H	B	H	H	B	H	B	B	H	H	B	H	-	B	H	H	A	A	H	H	B	B	H	H	B	A	A	H	H	A	H	H	H	A
A6_292	14077_90	112.7	54	1		A	A	A	H	A	A	B	H	H	A	!!H	B	-	H	B	H	B	-	H	H	B	H	-	B	H	H	A	A	H	H	B	B	H	H	B	!!A	A	H	H	A	H	H	-	A
A6_101	5065_81	113.9	55	1		!!A	A	A	!!H	A	A	!!B	H	H	A	B	B	H	H	B	H	B	C	H	H	B	H	H	B	H	H	A	A	H	H	B	B	H	H	B	B	A	H	H	A	H	H	H	A
A6_82	31642_95	115	56	2		H	A	A	B	A	D	!-	H	H	A	B	B	H	H	B	H	B	B	H	H	B	H	-	B	H	H	A	A	H	H	B	B	H	H	B	B	A	H	H	A	H	D	H	A
A6_97	17571_81	115.5	57	0		H	A	A	B	A	A	H	H	H	A	B	B	H	H	B	H	B	B	H	H	B	H	A	B	H	H	A	A	H	H	B	B	H	H	B	B	D	H	H	A	H	H	H	A
A6_86	20109_85	115.5	57	2		H	A	A	B	A	!!A	H	H	H	A	B	B	H	H	B	H	B	B	H	H	B	H	A	B	H	H	A	A	H	H	B	B	H	H	B	B	D	H	!!H	A	H	H	H	A
A6_83	4411_90	116.5	58	3		H	A	A	B	A	!D	H	H	H	A	B	B	H	H	B	H	B	B	H	H	B	H	A	B	H	H	A	D	H	H	B	B	H	H	B	B	A	H	A	A	H	H	H	A
A6_278	29919_94	116.7	58	2		H	A	A	B	A	!-	H	H	H	A	B	B	H	H	B	H	B	B	H	H	B	H	A	B	H	H	A	A	H	H	B	B	H	H	B	B	A	H	A	A	H	-	H	A
A6_241	1767_76	116.9	58	1		H	A	A	B	A	H	H	H	H	A	B	B	H	-	B	H	B	B	H	H	B	H	-	B	H	H	A	A	H	H	B	B	H	H	B	B	A	H	A	A	H	H	H	A
A6_294	18725_89	117.2	58	1		H	A	A	C	A	H	H	H	H	A	B	B	H	H	B	H	B	B	H	H	B	H	-	B	H	C	A	A	H	H	B	B	H	H	-	B	D	H	A	A	H	H	H	A
A6_343	9933_83	118.4	58	3		H	A	A	B	A	-	H	H	H	-	B	B	A	H	B	H	B	B	H	H	B	A	A	B	!!H	H	A	A	-	-	B	B	H	H	B	B	A	C	A	A	H	H	H	A
A6_327	34333_112	119.6	59	3		H	A	A	B	A	H	H	H	H	-	B	B	A	H	B	H	B	B	H	H	H	H	!!A	B	B	H	A	-	H	H	B	B	H	-	B	B	A	C	A	A	-	H	H	A
A6_262	4638_86	120.4	60	1		H	A	A	B	A	H	-	H	H	A	B	B	H	H	B	H	B	B	H	H	B	H	!-	B	B	H	A	A	H	H	B	B	H	H	B	B	D	H	A	A	H	H	H	A
A6_242	12087_86	120.9	60	2		D	A	!!A	C	A	D	A	D	H	A	B	B	A	H	B	H	B	B	H	H	-	H	!-	C	B	H	A	A	H	H	B	B	H	H	B	-	A	!!H	A	A	H	D	H	!!A
A6_247	3038_88	124.3	61	2		H	A	H	B	A	D	H	H	H	A	B	B	H	H	B	H	B	B	H	H	B	H	B	B	B	H	H	A	-	H	B	B	H	H	B	B	A	B	A	A	H	H	H	C
A6_268	6950_89	125.5	62	2		H	A	-	B	A	H	-	H	H	A	B	B	H	H	B	H	B	B	H	H	B	H	-	B	B	H	-	A	H	H	B	B	H	C	B	B	A	-	A	A	H	H	H	-
A6_40	33032_98	125.5	62	1		H	A	H	B	A	H	H	H	H	A	B	B	H	H	B	H	B	B	H	H	B	H	H	B	B	H	B	A	H	H	B	!!B	H	H	B	B	D	B	A	A	H	H	H	H
A6_240	2156_87	125.9	63	1		H	A	-	B	A	H	-	H	H	A	B	B	H	H	B	H	B	B	H	H	B	!!H	-	B	B	H	-	A	H	H	B	H	H	H	B	B	A	-	A	A	H	H	H	-
A6_265	5175_85	126.7	63_64	0		H	A	-	B	A	H	-	H	H	A	B	B	H	H	B	H	B	B	C	H	B	!-	-	B	B	H	-	A	H	H	B	H	H	H	B	B	A	-	A	A	H	H	H	-
A6_285	20204_107	126.7	64	0		H	A	C	B	-	H	H	H	H	A	B	B	H	H	B	!!H	B	B	H	H	B	A	-	B	B	!!H	B	A	H	H	B	H	-	H	-	B	A	C	A	A	H	H	H	H
A6_299	33433_86	129.2	65	0		H	A	-	B	A	H	-	H	H	A	B	B	H	H	B	B	B	B	H	H	B	A	-	B	B	B	-	A	H	H	B	H	H	H	B	B	D	B	A	A	H	H	H	-
A6_324	22229_90	129.2	65	3		H	A	-	B	A	H	-	H	H	A	B	B	H	H	B	B	B	B	H	H	B	A	-	B	B	B	-	D	H	H	B	H	H	H	B	B	A	-	A	A	H	H	H	-
A6_165	6064_83	129.2	65	1		H	A	H	C	A	H	H	H	H	A	B	B	H	H	B	B	B	B	H	H	B	A	B	B	B	B	B	A	H	H	B	H	H	H	B	B	A	B	A	A	H	H	H	H
A6_119	20348_87	130.6	65	3		H	A	H	B	A	D	!!H	H	H	A	B	B	H	H	B	B	B	B	H	H	B	A	!!B	H	B	B	B	A	H	H	B	H	H	H	B	B	D	B	A	A	H	H	H	H
A6_305	27693_107	131.9	66	3		H	A	H	B	A	D	A	H	H	A	B	B	H	H	B	B	B	B	H	H	B	A	A	H	B	B	B	A	H	H	B	H	H	H	B	B	D	B	A	A	C	H	H	H
A6_314	1998_86	132.7	66	3		H	A	-	C	A	H	A	H	H	A	B	B	H	H	B	B	B	B	H	H	B	A	A	H	B	B	-	A	H	H	B	H	H	H	B	B	A	-	A	A	H	H	H	-
A6_182	47438_108	134.5	66	2		C	A	!!H	C	A	A	A	H	H	A	B	B	H	H	B	B	B	B	B	H	B	A	A	B	B	H	!!B	D	H	H	B	H	H	H	B	B	A	!!B	A	A	H	H	H	!!H
A6_338	12799_90	136.6	67	3		H	A	A	B	A	H	A	H	H	A	B	B	H	H	B	B	B	B	B	H	B	A	A	B	B	B	H	A	H	-	B	-	H	H	B	B	A	H	A	A	H	H	H	A
A6_166	34437_94	136.6	67	1		H	A	A	B	A	H	A	H	H	A	B	B	H	H	B	B	B	B	C	H	B	A	A	B	B	B	H	D	H	H	B	H	H	H	B	B	A	H	A	A	H	H	H	A
A6_147	31948_103	136.6	67	1		H	A	A	B	A	H	A	H	H	A	B	B	H	H	B	B	B	B	C	H	B	A	A	B	B	B	H	A	H	H	B	H	H	H	B	B	D	H	A	A	H	H	H	A
A6_306	17002_86	137.5	68	2		H	A	A	C	A	H	A	H	H	A	B	B	H	C	B	B	B	B	H	H	B	A	A	B	B	B	H	A	H	H	B	H	H	H	B	B	A	H	A	A	H	H	H	A
A6_304	13798_83	139.2	68	2		H	A	-	-	A	H	-	H	H	A	B	B	H	-	B	B	B	H	H	H	-	A	-	H	B	B	-	A	H	H	B	H	H	-	B	B	A	-	A	A	H	H	H	-
A6_325	13241_81	139.2	68	0		H	A	-	-	A	H	-	H	H	A	B	B	H	-	B	B	B	-	H	H	-	A	-	H	B	B	-	A	H	H	B	H	H	-	B	B	A	-	A	A	H	H	H	-
A6_323	4465_110	140	67_68	1		H	A	A	B	A	H	-	H	H	A	B	B	H	H	B	B	B	B	H	-	B	A	B	H	-	B	H	A	H	-	B	-	-	H	B	B	A	H	A	A	H	H	-	A
A6_168	14397_83	140	67_78	1		H	A	A	B	A	H	-	H	H	A	B	B	H	H	B	B	B	B	H	H	B	A	-	H	B	B	H	A	H	H	B	H	H	H	B	B	A	H	A	A	H	H	H	A
A6_296	13231_90	140	67_68	2		H	A	-	B	A	H	-	H	H	A	B	B	H	H	B	B	B	B	H	H	B	A	-	H	B	B	-	A	H	H	B	H	H	H	B	B	A	-	A	A	H	H	H	-
A6_334	8447_88	140	68	0		H	A	-	B	A	H	-	A	H	A	B	B	H	H	B	B	B	B	H	H	B	A	-	H	B	B	-	A	H	H	B	H	H	H	B	B	A	-	A	A	C	H	H	-
A6_149	1269_88	140.4	69	2		H	A	A	B	A	H	H	H	H	A	B	B	!!H	H	B	B	B	B	H	H	B	A	-	H	B	B	H	A	H	H	B	H	H	H	B	B	A	H	A	A	H	H	H	A
A6_309	19216_87	143.6	70	2		H	A	A	C	A	H	A	B	H	A	B	B	A	H	B	B	-	B	H	H	B	A	-	H	-	B	H	A	H	H	B	H	H	H	B	B	A	H	A	A	H	H	H	A
A6_183	27754_97	144	71	3		H	A	A	B	A	D	A	B	H	A	B	B	A	H	B	B	B	B	H	H	B	A	A	H	B	B	H	A	H	H	B	H	H	H	B	B	D	H	A	A	H	H	H	A
A6_340	55464_82	144.2	71	1		H	A	-	B	A	H	A	B	H	A	B	B	A	H	B	B	B	B	H	H	B	A	A	H	B	B	-	A	H	H	B	H	H	B	B	B	D	-	A	A	H	H	H	-
A6_344	15338_77	144.2	71	3		H	A	-	B	A	H	A	B	H	A	B	B	A	H	B	B	B	B	H	H	B	A	A	H	B	B	-	A	H	H	B	H	H	C	B	B	A	-	A	A	H	H	H	-
A6_176	18934_84	144.8	72	0		H	A	H	B	A	D	D	B	H	A	B	B	A	H	B	B	B	B	H	H	B	A	A	H	B	B	B	A	H	H	B	H	H	H	B	B	A	B	A	A	H	H	H	H
A6_181	33170_85	145.6	73	2		H	A	A	C	A	H	A	B	H	A	B	B	A	H	B	B	B	B	H	H	B	A	A	H	B	B	H	A	H	H	B	H	H	H	B	B	A	H	A	A	H	H	H	A
A6_184	42428_85	145.6	73	2		H	A	A	B	A	H	A	B	H	A	B	B	A	H	B	B	B	B	H	H	B	A	A	H	B	B	H	A	H	H	B	H	H	H	B	!!B	D	C	A	A	H	H	H	A
A6_172	3496_84	146	74	1		H	A	H	B	A	H	H	B	H	A	B	B	A	H	B	B	B	B	H	H	B	A	B	H	B	B	B	A	H	H	B	H	H	H	B	H	A	B	A	A	H	H	H	H
A6_337	32426_85	146.4	75	0		H	A	-	B	A	A	-	B	H	A	B	B	A	H	B	B	B	B	H	H	B	A	-	H	B	B	-	A	H	H	B	H	H	H	B	H	A	-	A	A	H	H	H	-
A6_243	16946_89	146.8	75	2		H	A	A	B	A	H	A	B	H	A	B	B	A	H	B	B	-	B	H	-	B	A	A	H	B	-	H	A	-	-	-	H	-	H	-	H	A	H	A	A	H	H	H	A
A6_160	18950_80	147.2	76	1		H	A	A	B	A	H	A	B	H	A	B	B	A	H	B	B	B	B	H	H	B	A	-	H	B	B	H	A	H	H	B	H	H	H	B	D	A	H	A	A	H	H	H	A
A6_146	31869_81	149.1	76	1		H	A	H	B	A	H	A	B	H	A	B	B	A	H	B	B	B	B	H	H	B	A	A	H	B	B	B	A	H	H	B	H	H	H	B	H	D	B	A	A	H	H	H	H
A6_167	3286_75	149.3	76	2		H	A	H	B	A	H	A	B	H	A	B	B	A	H	B	B	B	B	A	H	B	A	-	H	B	B	B	A	H	H	B	H	H	H	B	H	A	B	A	A	!!H	H	H	H
A6_270	31401_74	154	77	3		-	A	A	B	A	H	A	B	H	A	B	B	A	H	B	B	B	B	A	H	B	A	A	H	B	B	A	A	-	H	B	H	H	H	B	H	A	H	A	A	B	H	H	A
A6_150	25375_90	154.8	78	3		H	A	A	B	A	H	A	B	H	A	B	B	A	H	B	B	B	B	H	H	B	A	A	H	B	B	A	A	H	H	B	H	H	H	B	D	D	H	A	A	B	H	H	A
A6_148	32579_84	155.8	79	1		H	A	A	B	A	H	A	B	H	A	B	B	A	H	B	B	B	H	H	H	B	A	A	C	B	B	A	A	H	H	B	H	H	H	B	H	A	C	A	A	B	H	H	A
A6_213	26695_93	155.8	79	3		H	-	A	B	-	H	-	B	H	-	B	B	A	H	B	B	B	B	H	H	B	-	A	H	B	B	A	H	H	H	B	H	H	H	B	H	-	H	A	-	B	H	H	-
A6_290	57631_75	155.8	79	0		H	A	A	B	A	H	A	B	H	A	B	B	A	H	B	B	B	B	D	H	B	A	-	H	B	B	A	A	H	-	B	H	H	H	B	H	A	H	A	A	B	H	H	A
A6_170	11980_78	155.8	79	1		H	A	A	B	A	H	A	B	H	A	B	B	A	H	B	B	B	B	H	H	B	A	A	H	B	B	A	A	H	H	B	H	H	H	B	H	A	H	A	A	B	H	H	A
A6_151	33010_82	155.8	79	2		H	A	A	B	A	H	A	!!B	H	!!A	B	B	A	H	B	B	B	B	H	H	B	A	A	H	B	B	A	A	H	H	B	H	H	H	B	H	A	H	A	A	B	H	H	A
A6_164	9897_83	156.9	80	0		H	A	A	B	A	H	A	H	H	H	B	B	A	H	B	B	B	B	-	H	B	A	A	H	B	B	A	A	H	H	B	H	H	B	B	H	A	H	A	A	B	H	H	A
A6_175	52957_80	156.9	80	0		H	A	A	B	A	H	A	H	H	H	B	B	A	H	B	B	B	B	H	H	B	A	A	H	B	B	A	A	H	H	B	H	H	H	B	H	A	H	A	A	B	H	H	A
A6_179	27386_79	156.9	80	0		H	A	A	B	A	H	A	H	H	H	B	B	A	H	B	B	B	B	H	H	B	A	-	H	B	B	A	A	H	H	B	H	H	H	B	H	A	H	A	A	B	H	H	A
A6_318	15223_102	157.3	81	1		H	A	A	B	A	H	A	H	H	H	B	B	A	H	B	B	B	B	H	H	B	A	-	H	B	B	A	A	H	H	B	H	A	H	B	H	H	H	A	-	B	H	H	A
A6_310	7547_78	157.3	81	2		H	A	A	B	A	H	A	C	H	H	B	B	A	H	B	B	B	B	H	H	B	A	A	H	B	B	A	A	H	H	B	H	H	H	B	H	D	C	A	A	B	-	H	A
A6_329	10641_83	157.3	81	0		H	A	A	B	A	H	A	H	H	H	B	B	A	H	B	B	B	B	H	H	B	A	-	H	B	B	A	A	H	H	B	H	H	C	B	H	A	H	A	!!A	B	H	H	A
A6_289	24037_82	157.7	82	1		H	A	A	B	A	H	A	H	H	H	B	B	A	H	B	B	B	-	H	-	B	A	A	H	B	B	A	A	H	H	B	H	-	B	B	H	A	H	A	H	B	H	H	A
A6_169	26729_69	157.7	82	1		H	A	A	C	A	H	A	H	H	H	B	B	A	H	B	B	B	B	H	H	B	A	A	H	B	B	A	D	H	H	B	H	H	H	B	H	A	H	A	H	!!B	H	H	A
A6_261	34415_86	158.5	83	1		H	A	A	B	A	D	A	H	H	H	B	B	A	H	B	B	B	B	H	H	B	A	A	H	B	B	A	D	H	H	B	H	H	H	B	H	A	H	A	H	H	C	-	A
A6_157	18478_90	158.5	83	0		H	A	A	B	A	H	-	H	H	H	B	B	A	H	B	B	B	B	H	H	B	A	A	H	B	B	A	A	H	H	B	H	H	H	B	H	D	H	A	H	H	H	H	A
A6_161	15925_88	158.5	83	0		H	A	A	B	A	H	A	H	H	H	B	B	A	H	B	B	B	B	H	H	B	A	A	H	B	B	A	A	H	H	B	H	H	H	B	H	A	H	A	H	H	H	H	A
A6_173	2448_78	158.5	83	0		H	A	A	B	!!A	H	A	H	H	H	B	B	A	H	B	B	B	B	H	H	B	A	-	H	B	B	A	A	H	H	B	H	!!H	B	B	H	A	H	A	H	H	H	H	A
A6_138	21842_73	161.6	84	1		H	A	A	B	H	H	A	H	H	H	B	B	A	H	B	B	B	B	D	H	B	A	A	H	B	B	A	A	H	H	B	H	A	H	B	H	A	H	A	H	H	H	H	H
A6_315	30169_84	162	85	0		H	A	A	C	H	H	A	C	H	H	B	B	A	H	B	B	B	B	A	H	B	A	A	-	B	B	A	A	H	H	B	H	A	H	B	D	D	H	A	H	H	H	H	H
A6_114	8018_87	162.3	85	0		H	A	A	C	H	D	A	H	H	H	B	B	A	H	B	B	B	B	A	H	B	A	A	H	B	B	A	A	H	H	B	H	A	H	B	H	A	H	A	H	H	H	H	H
A6_332	32178_82	163.1	85	0		B	A	-	B	H	H	-	H	H	H	B	B	A	H	B	B	B	B	A	H	B	A	-	H	B	B	-	A	H	H	B	H	A	H	B	D	A	-	A	H	H	H	H	-
A6_336	32979_103	165.7	86	3		B	A	H	B	H	H	A	H	H	D	B	B	A	H	B	B	B	B	D	H	B	A	B	H	B	B	H	A	H	H	B	H	A	H	B	H	A	B	A	H	H	H	H	B
A6_331	6614_87	166.4	86	0		H	A	H	H	H	H	H	H	H	-	B	-	A	H	B	B	B	B	A	H	B	A	-	H	B	B	H	A	H	H	B	H	A	H	B	H	A	B	A	-	H	H	H	B
A6_154	24961_96	166.8	86	0		H	A	H	B	H	H	H	H	H	H	B	B	A	H	B	B	B	B	H	H	B	A	B	H	B	B	H	A	H	H	B	H	A	H	B	H	A	B	A	H	H	H	H	B
A6_153	1614_97	166.8	86	3		H	A	H	B	H	H	H	H	H	H	B	B	A	H	B	B	B	B	H	H	B	A	A	H	B	B	H	A	H	H	B	H	A	H	B	H	A	B	A	H	H	H	H	B
A6_133	18544_85	169.5	87	0		H	A	A	B	H	A	A	H	H	H	B	B	A	H	B	B	B	B	H	H	B	A	-	H	B	B	A	A	H	H	B	H	A	H	B	H	A	H	A	H	H	H	H	H
A6_137	19279_82	169.5	87	3		H	A	A	C	H	H	A	H	H	H	B	B	A	H	B	B	B	B	A	H	B	A	A	H	B	B	A	A	H	H	B	H	A	H	B	H	A	H	A	H	H	H	H	H
A6_142	20728_84	169.5	87	1		H	A	A	B	H	H	A	H	H	H	B	B	A	H	B	B	B	B	D	H	B	A	A	H	B	B	A	D	H	H	B	H	A	H	B	H	!!A	H	A	H	H	H	H	H
A6_158	46091_79	170.2	88	1		H	A	A	B	H	H	A	H	H	H	B	B	A	H	B	B	B	B	D	H	B	A	-	H	B	B	A	A	H	H	B	H	-	H	B	D	H	C	A	H	H	H	H	H
A6_251	13417_84	170.2	88	0		H	A	A	B	H	H	-	H	H	H	B	B	A	H	B	B	B	B	H	H	B	A	-	H	-	-	A	A	H	H	B	H	-	H	-	H	-	H	A	-	H	H	H	H
A6_145	24656_101	172.5	89	3		H	A	A	C	H	H	A	H	H	H	B	B	A	H	H	B	B	C	D	H	B	A	A	H	B	B	A	A	H	H	B	H	A	H	B	H	H	H	A	H	H	H	H	H
A6_174	53057_82	173.3	90	0		H	A	A	C	H	H	A	H	H	H	B	B	A	H	H	B	B	B	H	H	B	A	A	H	B	B	A	A	H	H	B	H	A	H	B	D	H	H	A	H	H	C	H	H
A6_178	17241_78	173.5	90	3		H	A	A	B	H	H	A	H	H	H	B	B	A	H	H	B	B	B	D	H	B	A	A	H	B	B	A	A	H	H	B	H	A	H	B	H	H	H	A	H	H	H	H	H
A6_111	64580_69	173.8	90	1		H	A	A	B	H	H	A	H	H	H	B	B	A	H	H	B	B	C	A	H	B	A	A	H	B	B	A	A	H	H	B	H	A	H	B	H	H	H	A	H	H	H	H	H
A6_180	3110_84	174.8	91	0		H	A	A	B	H	H	A	H	H	H	B	B	A	B	H	B	B	B	A	H	B	A	A	H	B	B	A	A	H	H	B	H	A	H	B	H	H	A	A	H	H	H	H	H
A6_13	*INF31.2	174.8	91	#N/A		H	A	A	B	H	-	-	H	H	H	B	B	A	B	H	-	B	B	A	H	B	A	H	H	B	B	A	A	H	H	B	H	A	-	B	H	H	-	A	-	H	H	-	-
A6_177	18353_85	175.2	91	0		H	A	A	B	H	H	A	H	H	H	B	B	D	B	H	B	B	B	H	H	B	A	H	H	B	B	A	A	H	H	B	H	A	H	B	H	H	A	A	H	H	H	H	H
A6_302	13836_86	175.2	91	3		-	A	A	B	H	H	A	H	-	H	B	B	A	-	H	B	B	B	H	H	B	A	A	H	B	B	A	A	-	H	B	H	A	H	B	H	H	A	A	H	H	H	H	H
A6_321	12723_76	177.3	91	3		H	A	A	B	H	H	A	H	H	-	B	B	A	B	H	B	B	B	H	H	B	A	A	H	B	B	A	A	-	H	B	H	A	H	B	H	H	A	A	H	H	-	H	H
[truncated: 97 more columns]

## Sheet: 7A
SNP_name	Original tag name	Distance (cM)	Bin No.	No. of E. indica acc. In which tag is present		1	2	3	4	5	6	8	9	10	11	12	13	15	16	17	18	19	20	21	22	23	24	25	26	28	29	30	31	32	33	34	35	36	40	41	42	43	44	45	46	47	48	49	50
A7_448	50_89	0	1	2		H	H	-	H	B	A	-	H	B	H	A	H	H	H	B	H	B	H	B	A	H	H	-	H	B	C	-	B	B	H	H	H	A	H	H	B	A	-	A	A	B	H	H	-
A7_205	5297_80	0.8	1	2		H	H	A	H	B	A	A	H	B	H	A	C	H	H	B	H	B	H	B	A	H	H	A	H	B	H	H	B	B	H	H	H	A	H	H	B	A	H	A	A	B	H	H	H
A7_159	44093_81	1.2	2	3		H	H	A	H	B	A	A	H	B	H	A	H	H	H	B	H	B	H	B	A	H	H	A	H	B	H	H	B	B	H	H	H	A	H	H	B	A	H	A	A	B	H	H	H
A7_145	15085_86	2	3	0		H	H	A	H	B	A	A	H	B	H	A	H	H	H	B	H	B	H	B	A	H	H	A	H	B	H	H	B	B	H	H	H	H	H	H	B	A	H	A	H	B	H	H	H
A7_414	26451_106	3.8	4	2		H	H	A	H	B	A	A	B	B	H	A	H	H	A	B	H	B	H	B	A	H	H	A	H	B	C	H	B	B	H	H	H	H	H	H	B	A	H	A	B	B	H	H	H
A7_407	18868_78	4.5	5	2		H	H	A	H	B	A	A	B	B	H	A	C	A	H	B	H	B	H	B	A	H	H	A	H	B	-	H	B	B	H	H	H	H	H	H	B	A	H	A	B	B	H	A	H
A7_384	16173_87	5	6	0		H	H	A	H	-	A	D	B	B	-	A	H	A	H	B	H	B	H	B	A	H	H	-	H	B	B	H	B	B	H	H	H	B	H	-	-	A	H	A	B	B	H	H	H
A7_402	16623_85	5.4	7	2		H	H	A	H	B	A	A	B	B	H	A	H	A	H	B	H	B	H	B	A	H	H	-	H	B	-	H	B	B	-	H	H	B	H	H	B	A	H	A	B	B	H	H	-
A7_107	11552_87	5.4	7	0		H	H	A	H	B	A	A	B	B	H	A	H	A	H	B	H	B	H	B	A	H	H	A	H	B	B	H	B	B	H	H	H	B	H	H	B	A	H	A	B	B	H	H	H
A7_352	2239_91	6.9	8	0		H	H	-	H	-	A	A	B	B	H	A	H	A	H	B	H	-	H	H	A	H	H	-	H	B	H	H	B	H	!!H	H	H	B	H	-	B	A	H	A	B	H	H	H	H
A7_508	21076_86	10.8	9	0		H	H	A	H	B	A	A	B	B	H	A	H	A	H	B	H	B	H	C	A	H	H	D	H	B	B	H	!!B	H	A	-	H	B	H	H	B	A	H	A	B	H	H	H	H
A7_500	25174_84	12.1	10	1		H	H	A	H	B	A	A	B	C	B	A	H	A	H	B	H	B	H	C	A	H	H	H	!!H	B	H	H	H	B	A	H	H	B	H	H	B	A	H	A	B	C	H	H	H
A7_173	2315_101	14.3	11	2		H	H	A	H	B	A	H	B	B	A	A	H	A	H	B	H	B	H	H	A	H	C	B	B	B	H	H	H	B	A	H	H	B	H	H	B	D	H	A	H	H	H	H	H
A7_228	4719_82	14.9	11	3		H	H	A	H	B	A	A	B	B	A	A	H	A	H	B	H	B	H	H	A	H	A	A	B	B	H	H	H	C	A	H	H	B	H	H	B	A	H	A	H	H	H	H	H
A7_220	2168_89	15.3	12	2		H	H	A	H	B	A	A	B	B	A	A	C	A	H	B	H	B	H	H	A	H	D	A	B	B	H	H	H	B	A	H	H	B	H	H	B	D	H	A	H	H	H	H	H
A7_333	54094_91	18.3	12	0		H	H	H	H	B	D	H	B	B	A	A	H	A	H	B	H	B	H	H	A	H	H	-	B	B	C	B	H	B	A	H	H	B	H	H	B	H	B	A	H	H	H	-	B
A7_117	12974_78	18.3	13	1		H	H	H	H	B	D	H	B	B	A	A	H	A	H	B	H	B	H	H	A	H	H	H	B	H	-	B	H	B	A	H	H	B	H	H	B	D	B	A	H	H	H	H	B
A7_461	29055_84	21	14	2		H	H	-	H	B	A	H	B	B	A	A	H	A	H	B	H	B	H	H	A	H	H	-	B	B	H	-	H	B	A	H	H	B	H	H	!!B	A	-	A	H	H	H	H	-
A7_264	33378_88	23.3	15	3		H	H	A	H	B	A	H	B	B	A	A	C	A	A	B	H	B	H	H	A	H	A	H	B	B	H	H	H	B	A	H	H	B	H	C	A	D	H	A	H	H	H	H	H
A7_210	54578_84	23.3	15	2		H	H	A	H	B	A	H	B	B	A	A	C	A	H	B	H	B	H	H	A	H	H	H	B	B	H	H	H	C	A	H	H	B	C	H	A	A	H	A	H	H	H	H	H
A7_224	22215_60	23.3	15	3		H	H	A	H	B	A	H	B	B	A	A	C	A	H	B	H	B	H	H	A	C	H	A	B	B	H	H	H	B	A	H	H	B	H	H	A	A	H	A	H	H	H	H	H
A7_176	4151_106	23.7	16	3		H	H	A	H	!!B	A	H	B	B	A	A	C	A	H	B	H	B	H	!!H	!!A	!!H	H	H	B	B	H	H	H	B	A	H	H	B	H	H	A	D	H	A	H	H	H	H	H
A7_118	13383_90	27.6	17	0		H	H	H	H	A	A	H	B	B	A	A	H	A	H	B	H	B	H	A	H	!C	H	-	B	B	H	B	H	B	A	H	H	B	H	H	A	A	B	A	H	H	H	H	H
A7_488	9236_83	27.6	17	2		H	H	H	H	A	A	-	B	B	A	A	H	A	H	B	-	B	H	A	H	B	H	-	B	B	H	B	H	B	A	H	-	B	H	H	A	A	B	A	-	H	!!H	H	H
A7_431	33473_93	28	18	1		!!H	H	H	H	A	A	H	B	B	A	D	H	A	H	B	H	B	C	A	H	B	H	-	B	B	H	B	H	B	A	H	H	B	H	H	A	H	B	A	H	H	A	H	H
A7_435	2482_87	29.3	19	0		A	H	H	H	A	A	H	B	B	A	A	H	A	H	B	H	B	H	A	H	B	H	A	B	B	-	B	H	B	A	H	H	B	B	H	A	D	B	A	H	H	A	H	H
A7_195	11873_86	29.3	19	2		A	H	H	C	A	D	H	B	B	A	H	C	D	H	B	H	B	H	A	H	B	H	A	B	B	H	B	H	B	A	H	H	B	C	H	A	D	B	A	H	H	A	H	H
A7_237	31284_105	29.3	19	2		A	H	H	H	A	A	H	B	B	A	A	C	A	H	B	H	B	H	A	H	B	H	A	B	B	C	B	H	B	A	H	H	B	H	C	A	D	B	A	H	H	A	H	H
A7_245	2309_89	30.4	19	1		A	A	H	H	A	A	H	B	B	A	A	C	A	H	B	H	B	C	A	H	B	H	A	B	B	H	B	H	B	A	H	H	B	H	H	A	D	B	A	H	H	A	H	H
A7_256	28239_83	30.4	19	1		A	A	H	H	A	A	H	B	B	A	A	H	A	H	B	H	B	C	A	H	B	H	-	B	B	H	B	H	B	A	H	H	B	H	H	A	A	B	A	H	H	A	H	H
A7_248	2252_81	31.1	19	2		A	H	H	H	A	A	H	B	B	A	A	H	A	H	B	H	B	H	A	H	B	H	H	B	B	H	B	H	C	A	H	H	B	H	H	A	A	B	A	H	H	A	H	H
A7_244	20961_88	31.1	19	0		A	H	H	H	A	A	H	B	B	A	A	H	A	H	B	H	B	H	A	H	B	H	H	B	B	H	B	H	C	A	H	H	B	H	H	A	A	B	A	H	H	A	H	H
A7_261	3133_84	32	19	0		A	H	H	H	A	A	H	B	B	A	A	H	A	H	B	H	B	C	A	H	B	H	H	B	B	H	B	H	B	A	H	H	B	H	H	A	D	B	A	H	H	A	H	H
A7_479	5552_80	32	19	0		A	H	H	H	A	A	H	B	B	A	A	C	A	H	B	H	B	H	A	H	B	H	-	B	B	H	B	H	C	A	H	H	B	H	H	A	A	B	A	H	H	A	H	H
A7_263	31167_106	32.5	19	2		A	A	H	H	A	A	H	B	B	A	A	H	A	H	B	H	B	C	A	H	B	H	H	B	B	H	B	H	B	A	H	!!H	B	H	C	A	D	B	A	H	H	A	H	H
A7_208	27516_83	33.7	20	2		A	A	H	H	A	A	H	B	B	A	A	C	A	H	B	H	B	H	A	H	B	A	A	B	B	H	B	H	B	A	H	B	B	H	H	A	A	B	A	H	H	A	H	H
A7_194	20683_77	35.7	21	0		A	A	H	H	A	A	B	B	B	A	A	H	A	H	B	H	B	C	A	-	B	H	A	B	B	H	B	H	C	A	H	B	B	H	H	A	D	B	A	H	H	A	H	H
A7_429	55300_82	36.5	21	0		A	A	H	H	A	A	B	B	B	A	A	C	A	H	B	H	B	C	A	H	B	H	-	B	B	C	B	H	B	A	H	B	B	H	H	A	D	B	A	H	H	A	H	H
A7_397	24583_79	36.5	21	2		A	A	H	H	A	A	B	B	B	A	A	C	A	H	B	H	B	H	A	H	B	H	-	B	B	C	B	H	B	A	H	B	B	H	H	A	A	B	A	H	H	A	H	H
A7_410	16820_81	38.1	22	0		A	A	H	H	A	D	B	B	B	A	A	H	A	H	B	H	B	H	A	H	B	H	-	B	B	H	B	H	B	A	H	B	B	H	H	-	A	B	A	H	H	A	H	H
A7_417	21600_86	38.1	22	0		A	A	H	H	A	D	B	B	B	A	A	H	A	H	B	H	B	H	A	H	B	H	-	B	B	H	B	H	B	A	H	B	B	H	H	-	A	B	A	H	H	A	H	H
A7_234	8296_84	38.8	22	2		A	A	H	C	A	A	-	B	B	A	A	H	A	H	B	H	B	H	A	H	B	-	-	B	B	H	B	H	B	A	H	B	B	H	H	A	D	B	A	H	H	A	H	H
A7_250	28381_102	38.8	22	3		A	A	!!H	H	A	A	H	B	C	A	A	H	A	H	B	H	B	H	A	H	B	H	A	B	B	H	!!B	H	B	A	H	B	B	H	H	A	A	B	A	H	H	A	H	!!H
A7_452	5839_88	39.9	23	1		A	A	A	H	A	A	H	B	B	A	A	H	A	H	B	H	B	H	A	H	B	H	-	B	B	-	H	H	B	A	H	B	B	H	H	A	A	!!B	A	H	H	A	H	A
A7_358	3122_87	40.3	24	2		A	A	A	H	A	A	H	B	B	A	A	H	A	H	B	H	B	H	A	H	B	H	A	-	B	H	H	H	-	A	H	B	B	H	H	A	A	H	A	H	H	A	H	A
A7_478	8989_84	40.3	24	0		A	A	A	H	A	A	H	B	B	A	A	H	A	H	B	H	B	H	A	H	B	H	-	B	B	H	H	H	B	A	H	B	-	H	H	A	A	H	A	H	H	A	H	A
A7_459	9838_105	40.3	24	3		A	A	A	H	A	-	H	B	C	A	A	H	A	H	B	H	B	C	A	H	-	H	A	B	B	H	C	-	C	A	H	B	B	H	H	A	A	H	A	H	H	A	H	A
A7_251	23162_83	40.3	24	3		A	A	A	H	A	A	H	B	B	A	A	C	A	H	B	H	B	C	A	H	B	H	-	B	B	H	H	H	B	A	H	B	B	H	H	A	D	H	A	H	H	A	H	A
A7_241	12924_84	40.3	24	0		A	A	A	H	A	A	H	B	B	A	A	C	A	H	B	H	B	B	A	H	B	H	A	B	B	H	H	H	C	A	H	B	B	H	H	A	D	H	A	H	H	A	H	A
A7_216	21743_85	41.2	24	3		A	A	A	H	A	A	H	B	B	A	A	C	A	H	B	H	B	C	A	H	B	H	A	B	B	H	H	H	B	A	H	B	B	H	H	A	A	H	A	H	H	A	H	A
A7_453	2639_85	41.7	24	2		A	A	A	H	A	A	H	B	B	-	D	C	A	H	B	H	B	H	A	H	B	H	A	B	B	H	H	H	B	A	H	B	B	H	H	-	A	H	A	H	H	A	H	A
A7_473	5576_113	41.7	24	2		A	A	A	H	A	A	H	B	-	A	A	C	A	H	B	H	B	C	A	H	B	H	A	B	B	H	H	H	B	A	H	B	B	H	H	A	D	H	A	H	H	A	H	A
A7_504	17082_83	42.1	24	2		A	A	A	H	A	A	H	B	-	-	A	H	A	H	B	H	B	C	A	H	B	H	A	B	B	H	H	-	B	A	H	B	B	H	H	A	D	H	A	H	H	A	H	A
A7_321	49517_60	42.1	24	0		A	A	A	H	A	A	!!H	B	B	A	A	C	A	H	B	H	H	C	A	H	B	H	A	B	H	H	H	H	B	A	H	H	H	H	H	A	D	C	A	H	C	A	H	A
A7_492	58883_71	42.8	25	0		A	A	A	H	A	A	B	B	B	A	A	C	A	-	B	H	B	H	A	B	B	H	!!A	-	B	-	H	H	B	A	H	B	B	H	H	-	D	H	A	H	H	-	H	A
A7_470	1046_110	43.2	25_26	1		A	A	A	C	-	A	B	B	C	A	A	H	A	H	B	H	-	H	A	-	B	H	!-	B	-	H	H	H	B	A	H	B	-	H	H	-	A	H	A	H	H	A	H	A
A7_259	3095_82	43.5	26	2		A	A	A	H	A	A	B	B	B	A	A	H	A	H	B	H	B	H	A	H	B	H	B	B	B	H	H	H	B	A	H	B	B	H	H	A	D	H	A	H	H	A	H	A
A7_249	8575_82	43.9	27	1		A	A	A	H	A	A	B	B	B	A	A	H	A	H	B	H	B	H	A	H	B	H	B	B	B	H	H	H	C	A	H	B	B	H	H	A	A	H	A	H	H	A	H	A
A7_255	22850_86	43.9	27	3		A	A	A	H	A	A	B	B	B	A	A	H	A	H	B	H	B	C	A	H	B	H	B	B	B	H	H	H	B	A	H	B	B	H	C	A	A	H	A	H	H	A	H	A
A7_262	32179_90	43.9	27	2		A	A	A	H	A	A	B	B	B	A	A	C	A	H	B	H	B	H	A	H	B	H	B	B	B	H	H	H	C	A	H	B	B	H	H	A	A	H	A	H	H	A	H	A
A7_485	8124_62	44	27	0		A	A	A	H	A	A	B	B	B	A	A	H	A	H	B	H	B	H	A	H	B	H	-	B	B	-	H	H	B	A	D	B	B	H	H	A	A	H	A	H	H	A	A	A
A7_202	31301_94	44.1	27	3		A	A	A	H	A	A	B	B	B	A	A	H	A	H	B	H	B	H	A	H	B	H	B	B	B	H	H	H	B	A	H	B	B	H	H	A	A	H	A	H	H	A	H	A
A7_260	4996_92	44.2	27	0		A	A	A	H	A	A	B	B	B	A	A	H	A	H	B	H	B	H	A	H	B	H	B	B	-	H	H	H	H	A	H	B	B	H	H	A	A	H	A	H	H	A	H	A
A7_233	11524_102	44.4	27	3		A	A	A	H	A	A	B	B	B	A	A	H	A	H	B	H	B	H	A	H	B	H	B	B	B	H	H	H	B	A	H	B	B	H	C	A	D	H	A	H	H	A	H	A
A7_266	3693_89	44.6	27	0		A	A	A	H	A	A	-	B	B	A	A	H	A	H	B	H	B	H	A	-	B	H	-	B	B	H	H	D	B	A	H	B	B	H	H	A	H	H	A	H	H	A	H	A
A7_444	3743_76	45.3	27	0		A	A	A	H	-	A	-	B	B	A	A	H	A	H	B	H	B	B	A	H	B	H	-	B	B	H	H	H	B	A	H	B	B	H	H	A	H	H	A	H	H	A	H	A
A7_404	18782_87	45.9	27	2		A	A	A	-	A	A	B	B	B	A	A	H	A	H	B	H	B	-	A	-	B	H	B	B	B	H	H	H	B	A	H	B	B	H	-	A	-	H	A	H	-	A	H	A
A7_186	13180_93	46.4	27	1		A	A	A	H	A	A	B	B	B	A	A	C	A	H	B	H	B	C	A	H	B	H	-	B	B	H	H	H	B	A	H	B	B	H	H	A	D	B	A	H	H	A	H	A
A7_466	788_85	47	27	0		A	A	A	H	A	A	B	B	B	A	A	H	A	H	B	H	B	C	A	H	B	H	-	B	B	H	H	H	B	A	H	B	-	H	H	A	D	H	A	H	H	A	H	A
A7_123	14074_88	48	27	2		A	A	A	H	A	A	B	B	B	A	A	C	A	H	B	H	B	B	A	H	B	H	B	B	B	H	H	H	B	A	H	B	B	H	H	A	D	H	A	H	H	A	H	A
A7_477	14533_111	48	27	2		A	A	A	H	A	A	B	B	B	A	A	H	A	H	B	H	-	C	A	H	B	H	B	B	B	H	H	H	B	A	H	B	B	H	H	A	A	H	A	H	H	A	H	A
A7_243	13739_90	49	27	3		A	A	A	C	A	A	B	B	B	A	A	H	A	H	B	H	B	C	A	H	B	H	B	B	B	H	H	H	B	A	H	B	B	H	H	A	A	H	A	H	H	A	H	A
A7_242	9478_81	49.5	27	0		A	A	A	H	A	A	B	B	B	A	A	H	A	H	B	H	B	B	A	H	B	H	-	B	B	H	H	H	B	A	H	B	B	H	H	A	D	C	A	H	H	A	H	A
A7_175	7454_84	49.5	27	0		A	A	A	H	A	A	B	B	B	A	A	H	A	H	B	H	B	B	A	H	B	H	B	B	B	H	H	H	B	A	H	B	B	H	C	A	D	H	A	H	H	A	H	A
A7_238	10943_88	49.9	27	1		A	A	A	C	A	A	B	B	B	A	A	C	A	H	B	H	B	H	A	H	B	H	-	B	B	H	H	H	B	A	H	B	B	H	H	A	A	H	A	H	H	A	H	A
A7_240	33789_108	49.9	27	2		A	A	A	H	A	A	B	B	B	A	A	H	A	H	B	H	B	H	A	H	B	H	B	B	B	H	H	H	B	A	H	B	B	H	H	A	D	H	A	H	H	A	H	A
A7_257	19087_99	50.5	27	3		A	A	A	H	A	A	B	B	B	A	A	H	A	H	B	H	B	H	A	H	B	H	B	B	-	H	H	H	-	A	H	B	B	H	H	A	D	H	A	H	H	A	H	A
A7_226	18146_81	50.5	27	0		A	A	A	H	A	A	B	B	B	A	A	H	A	H	B	H	B	H	A	H	B	H	B	B	B	C	H	H	B	A	H	B	B	H	H	A	D	H	A	H	H	A	H	A
A7_177	7447_87	51	27	3		A	A	A	H	A	A	B	B	B	A	A	H	A	H	B	H	B	H	A	H	B	H	B	B	B	H	H	H	B	A	H	B	B	H	H	A	D	H	A	H	H	A	H	A
A7_247	2621_86	52.2	27	1		A	A	A	H	A	A	B	B	B	A	A	H	A	H	B	H	B	H	A	H	B	H	-	B	B	H	H	H	B	A	H	B	B	H	B	A	A	H	A	H	H	A	H	A
A7_396	19461_82	52.6	27	1		A	A	A	H	A	A	B	B	B	A	A	C	A	H	B	H	B	H	A	H	B	H	B	B	B	H	-	H	B	A	H	B	B	H	H	A	A	H	A	-	H	A	-	A
A7_418	7142_83	52.6	27	1		-	A	A	H	A	A	B	B	B	A	A	C	A	H	B	H	B	H	A	H	B	H	B	B	B	H	H	H	B	A	H	B	B	H	H	A	D	H	A	H	H	A	H	A
A7_455	5618_106	52.6	27	3		A	A	A	C	A	A	B	B	C	-	A	H	A	H	B	H	B	H	A	H	B	A	B	B	B	H	H	H	-	A	H	B	B	H	H	A	D	H	A	H	B	A	H	A
A7_229	21397_90	53.7	27	3		A	A	A	H	A	A	B	B	B	A	A	H	A	H	B	H	B	H	A	H	B	H	B	B	B	H	H	H	B	A	H	B	B	H	H	A	D	H	A	H	H	A	H	A
A7_253	4499_70	53.7	27	1		A	A	A	H	A	A	B	B	B	A	A	C	A	H	B	H	B	H	A	H	B	H	B	B	B	-	H	H	B	A	H	B	B	H	C	A	H	H	A	H	H	A	H	A
A7_184	19351_81	53.7	27	0		A	A	A	H	A	A	B	B	B	A	A	H	A	H	B	H	B	H	A	H	B	H	B	B	B	H	H	H	B	A	H	B	B	H	C	A	D	H	A	H	H	A	H	A
A7_16	*PSE130	55.3	27	#N/A		A	A	A	H	A	A	B	B	B	A	A	H	A	H	B	H	B	H	A	H	B	H	B	B	-	H	H	H	H	A	H	B	B	H	H	A	A	H	A	H	H	A	H	A
A7_15	*PSE10	55.3	27	#N/A		A	A	A	H	A	A	B	B	B	A	A	-	A	H	B	H	C	H	A	H	B	H	B	B	-	H	H	H	H	A	H	-	B	H	H	A	A	H	A	H	H	A	H	A
A7_88	32844_82	57	28	3		A	A	A	H	A	A	B	B	B	A	A	C	A	H	B	H	B	C	A	H	B	D	B	B	B	H	H	H	B	A	H	B	B	H	H	A	!!A	H	A	H	H	A	H	A
A7_168	19910_87	57	29	1		A	A	A	H	A	A	B	B	B	A	A	!!H	A	H	B	H	B	H	A	H	B	H	B	B	B	C	H	H	B	A	H	B	B	H	H	A	!D	H	A	H	H	A	H	A
A7_227	26835_89	57.5	30	0		A	A	A	H	A	A	B	B	B	A	A	B	A	H	B	H	B	H	A	H	B	H	B	B	B	H	H	H	C	A	H	B	B	H	!!H	A	!D	H	A	H	H	A	H	A
A7_421	242_87	58.4	31	1		A	A	A	H	A	A	B	B	B	A	A	B	A	H	B	H	B	-	A	H	B	H	-	B	B	!!H	H	H	B	A	H	B	B	H	B	A	!D	H	A	H	H	A	H	A
A7_297	44527_94	59.4	32	0		A	A	A	!!H	A	A	B	B	B	A	A	B	A	A	B	-	B	!!H	A	H	B	H	C	B	B	!C	H	H	B	A	H	B	B	-	B	-	H	A	A	H	B	A	H	A
A7_337	51507_66	64	33	2		A	A	A	B	A	A	B	B	!!B	A	A	B	A	H	B	H	B	B	A	H	-	H	B	-	B	B	H	-	B	A	H	B	B	-	B	A	D	H	A	H	H	A	H	A
A7_419	28926_63	64.7	34	3		A	A	A	B	A	D	B	B	H	A	A	B	A	H	B	H	B	B	A	H	B	H	-	B	B	B	H	D	B	A	H	B	B	H	B	D	H	H	A	H	H	A	H	A
A7_56	2989_77	65	34_35	0		A	A	A	B	A	A	B	B	H	A	A	B	A	H	B	H	B	B	A	H	B	H	B	B	B	B	H	H	B	A	H	B	B	H	B	-	H	C	A	C	H	A	H	A
A7_133	18658_85	65.1	35	2		A	A	A	B	D	A	B	B	H	A	A	B	A	H	B	H	B	B	A	C	B	H	-	B	B	B	H	H	B	D	H	B	B	H	B	A	D	H	A	H	H	A	H	A
A7_386	3598_84	65.6	36	1		A	A	A	B	-	A	B	B	H	A	A	B	A	H	B	H	B	B	A	-	B	H	B	B	B	B	H	H	B	A	H	B	B	H	B	A	D	C	A	H	H	A	H	A
A7_187	25479_90	65.6	36	2		A	A	A	B	A	A	B	B	H	A	A	B	A	H	B	H	B	B	A	H	B	H	-	B	B	B	H	H	B	A	H	B	B	H	B	A	H	H	A	C	H	A	H	A
A7_214	29091_94	65.6	36	1		A	A	A	B	A	A	B	B	H	A	A	B	A	H	B	H	B	B	A	H	B	H	B	B	B	B	H	H	B	A	H	B	B	H	B	A	D	H	A	H	H	A	H	A
A7_401	5241_81	65.6	36	1		A	A	A	B	-	A	B	B	H	-	A	B	A	H	B	H	B	B	A	-	B	H	B	B	B	B	H	H	B	A	H	B	B	H	B	A	D	H	A	-	H	A	H	A
A7_215	31435_96	65.6	36	1		A	A	A	B	A	A	B	B	H	A	A	B	A	H	B	H	B	B	A	H	B	H	B	B	B	B	H	H	B	A	H	B	B	H	B	A	D	H	A	H	H	A	H	A
A7_201	24936_75	66	36	0		A	A	A	B	A	A	B	B	C	A	A	B	A	H	B	H	B	B	A	H	B	H	B	B	B	B	H	H	B	A	H	B	B	H	B	A	D	H	A	H	H	A	H	A
A7_424	30833_115	66	36	3		A	A	A	B	A	A	B	B	H	A	A	B	A	H	B	H	B	B	A	H	B	H	B	B	B	B	H	H	B	A	H	B	B	H	B	A	D	H	A	H	H	A	H	A
A7_209	3335_75	66.4	36	1		A	A	A	B	A	A	B	B	H	A	A	B	A	H	B	H	B	B	A	H	B	H	B	B	B	-	H	H	B	A	H	B	B	H	B	A	D	H	A	H	H	A	H	A
A7_223	7404_83	66.4	36	2		A	A	A	B	A	A	B	B	H	A	A	B	A	H	B	H	B	B	A	H	B	H	-	B	B	B	H	H	B	A	H	B	B	H	B	A	!!H	H	A	H	H	A	H	A
A7_142	5591_88	66.4	36	1		A	A	A	B	A	A	B	B	C	A	A	B	A	H	B	H	B	B	A	H	B	-	B	B	B	B	H	H	B	A	H	B	B	H	B	A	!D	H	A	H	H	A	H	A
A7_427	13139_77	66.4	36	0		A	A	A	B	A	A	B	B	H	A	A	B	A	H	B	H	B	B	A	H	B	H	B	B	B	B	H	H	B	A	H	B	B	H	B	A	!D	H	A	H	A	A	H	A
A7_230	6719_82	67.2	36	2		A	A	A	B	A	A	!!B	B	B	A	A	B	A	H	B	H	B	C	A	H	B	H	B	B	B	B	H	H	B	A	H	B	B	H	B	A	!D	H	A	H	H	A	H	A
A7_495	16006_78	67.2	36	0		A	A	A	B	A	A	!-	B	C	A	A	B	A	H	B	H	B	B	A	H	B	H	!!B	B	B	B	H	H	-	A	H	B	B	H	B	-	!D	-	A	H	H	A	H	A
A7_426	25662_80	70	37	0		A	A	A	B	A	A	!-	B	C	A	A	B	A	H	B	H	B	B	A	H	B	H	!-	B	B	B	H	H	B	A	H	B	B	H	B	A	!D	H	A	H	H	A	H	A
A7_104	34325_84	70	37	3		A	A	A	B	A	A	!-	B	B	A	A	!!B	A	H	B	H	B	B	A	H	B	H	!-	B	B	B	H	H	B	A	H	B	B	H	B	A	!D	H	A	H	H	A	H	A
A7_222	19556_81	77.8	38	1		A	A	A	B	A	A	H	B	B	A	A	H	A	H	B	H	B	B	A	H	B	H	A	B	B	B	H	D	H	A	A	B	B	H	B	A	A	B	A	H	H	A	H	A
A7_206	28326_93	77.8	38	1		A	A	A	B	A	A	H	B	C	A	A	H	A	H	B	H	B	B	A	H	B	H	A	B	B	B	H	D	H	A	A	B	B	H	B	A	A	B	A	H	H	A	H	A
A7_451	7009_79	78.5	38	1		A	A	A	B	A	A	-	B	H	A	A	-	A	H	B	H	B	B	A	H	B	H	-	B	B	B	H	H	-	A	-	B	B	H	B	A	A	H	A	H	H	A	H	A
A7_149	1694_91	78.5	38	2		A	A	A	B	A	A	H	B	H	A	A	H	A	H	B	H	B	B	A	H	B	H	A	B	B	B	H	H	H	A	A	B	B	H	B	A	D	H	A	H	H	A	H	A
A7_199	6418_98	78.5	38	3		A	A	A	B	A	A	H	B	H	A	!!A	H	A	H	B	H	B	B	A	H	B	H	A	B	B	B	H	H	H	A	A	B	B	H	B	A	D	C	A	H	H	A	H	A
A7_182	14796_107	84.2	39	0		A	A	A	B	A	A	B	B	H	A	H	H	A	H	B	H	B	B	A	H	B	H	-	B	B	B	H	H	B	A	H	B	B	H	B	A	D	B	A	H	H	A	H	A
A7_204	12376_83	85.8	39	1		A	A	A	B	A	A	-	B	C	A	H	H	A	H	B	H	B	B	A	H	B	H	-	B	B	B	H	H	B	A	H	B	B	H	B	A	D	H	A	H	H	A	H	A
A7_225	449_90	85.8	39	1		A	A	A	B	A	A	-	B	C	A	H	H	A	H	B	H	B	B	A	H	B	H	-	B	B	B	H	H	B	A	H	B	B	H	B	A	A	H	A	H	H	A	H	A
A7_188	16654_103	85.8	39	2		A	A	A	B	A	A	H	B	H	A	H	H	A	H	B	H	B	B	A	H	B	H	-	B	B	B	H	H	B	A	H	B	B	H	B	A	D	H	A	H	H	A	H	A
A7_258	57588_84	85.8	39	3		A	A	A	B	A	A	-	B	H	A	H	H	A	H	B	H	B	B	A	H	B	H	-	B	B	B	H	H	B	A	H	B	B	H	B	A	A	H	A	H	H	A	H	A
A7_450	9258_78	87	39	2		A	A	A	B	A	A	H	B	H	-	H	C	A	-	B	D	B	C	A	H	B	D	A	B	B	B	H	-	B	A	H	B	B	H	B	A	A	H	A	H	H	A	H	A
A7_480	27055_68	87	39	0		A	A	A	B	!!A	A	H	B	H	A	H	H	A	H	B	H	B	B	A	H	B	H	-	B	B	B	H	H	B	A	H	B	B	H	-	A	D	C	A	H	H	A	H	A
A7_465	21685_82	89.2	40	3		A	A	A	B	H	A	H	B	A	A	H	H	A	H	H	H	H	B	A	H	B	H	-	B	B	B	H	H	B	A	H	B	B	H	B	A	D	H	A	-	H	A	H	A
A7_239	47554_102	89.6	40	2		A	A	A	B	H	A	H	B	A	A	H	H	A	H	B	H	B	B	A	H	B	H	A	B	B	B	H	H	B	A	H	B	B	H	B	A	D	H	A	H	H	A	H	A
A7_162	21538_112	90.8	40	2		A	A	A	B	H	A	H	B	C	A	H	H	A	H	B	H	B	B	A	H	B	H	H	B	B	B	H	H	B	A	H	B	B	H	B	A	D	H	A	H	H	A	H	A
A7_170	4432_89	91.6	40	0		A	A	A	B	H	!!A	H	B	H	A	H	C	A	H	B	H	B	B	A	H	B	H	-	B	B	B	H	H	!!B	A	H	B	B	H	B	A	A	H	A	-	H	A	H	A
A7_334	12611_84	93.1	41	0		-	A	A	B	H	H	H	B	C	-	H	H	A	H	B	H	B	B	-	H	B	H	B	B	B	B	H	H	H	A	C	B	B	H	B	A	D	C	A	H	H	A	A	A
A7_99	13257_81	96.6	41	0		A	A	H	B	H	H	B	B	H	A	H	H	A	H	B	H	-	B	A	H	B	H	B	H	B	B	B	H	H	A	H	-	B	H	B	A	D	B	A	H	H	A	H	H
A7_68	18097_83	96.6	41	3		A	A	H	B	H	H	B	B	H	A	H	H	A	H	B	H	B	B	A	H	B	H	B	H	B	B	B	H	H	A	H	B	B	H	B	A	D	B	A	H	H	A	H	H
A7_135	143_58	98.4	41	1		A	A	H	B	H	H	H	B	H	A	H	H	A	H	B	H	B	B	A	H	B	H	A	B	B	B	B	H	H	A	H	B	B	H	B	A	H	B	A	H	H	A	H	H
A7_161	18712_86	100.8	41	2		A	A	A	B	H	H	H	B	H	A	H	C	A	H	B	H	B	B	A	H	B	H	A	B	B	B	H	H	H	A	H	B	B	H	B	A	D	C	A	H	H	A	H	A
A7_156	13553_81	100.8	41	3		A	A	A	B	H	D	H	B	H	A	H	H	A	H	B	H	B	B	A	H	B	H	A	H	B	-	H	H	H	A	H	B	B	H	B	A	D	H	A	!!H	H	A	H	A
A7_490	14129_69	103.9	42	0		A	A	A	C	-	H	H	B	H	A	!!H	H	A	H	B	H	B	B	A	H	B	A	-	B	!!B	-	H	H	H	A	H	B	-	H	-	A	A	H	!!A	!-	H	A	H	A
A7_359	1856_77	105.5	43	0		A	A	A	B	-	H	-	B	H	A	B	H	A	H	B	H	B	B	A	-	B	A	-	B	H	B	H	H	H	A	H	B	B	H	B	A	A	H	H	B	H	A	-	A
A7_181	26319_80	107	44	2		A	A	A	B	H	H	H	B	H	A	B	H	A	H	B	H	B	B	A	H	B	H	A	B	H	B	H	H	H	A	H	B	B	H	B	A	D	H	H	B	H	A	H	A
A7_155	30536_88	107	44	1		A	A	A	B	H	H	H	B	H	A	B	H	A	H	B	H	B	B	D	H	B	H	A	B	H	B	H	H	H	A	H	B	B	H	B	A	D	C	H	B	H	A	H	A
A7_458	4418_82	107	44	1		A	A	A	B	-	H	-	B	H	A	B	H	A	A	B	H	B	B	A	H	-	H	-	B	H	B	H	H	H	A	H	B	B	H	B	A	H	H	H	B	H	A	H	A
A7_48	14060_69	110	45	3		A	A	H	B	H	H	B	B	H	A	B	H	A	H	B	H	B	B	D	H	B	H	-	B	H	B	B	H	C	A	H	B	B	H	B	A	D	B	H	B	H	A	H	H
A7_91	25897_82	110.5	45_46	1		A	A	D	B	H	H	B	B	H	A	B	C	A	H	B	H	B	B	!!A	H	B	H	-	B	H	B	B	H	H	A	H	B	B	H	B	A	A	B	H	B	H	A	H	H
A7_121	9296_98	111.4	46	3		A	A	A	C	H	H	B	B	H	A	B	C	A	H	B	H	B	B	H	H	B	H	A	B	H	B	B	H	H	A	H	B	B	H	B	A	A	B	H	B	H	A	H	A
A7_436	47322_108	113	46	2		A	A	A	C	H	H	H	B	C	A	B	C	A	H	B	H	B	B	D	H	B	H	A	B	H	B	H	H	C	A	H	B	B	-	B	A	A	H	H	B	C	A	H	A
A7_136	15991_91	113.4	46	1		A	A	A	B	H	H	H	B	B	A	B	C	A	H	B	H	B	B	H	H	B	H	A	B	H	B	H	H	H	A	H	B	B	H	B	A	H	H	H	B	H	A	H	A
A7_106	2642_86	113.4	46	2		A	A	A	B	H	H	H	B	H	A	B	H	A	H	B	H	B	B	H	H	B	H	A	B	H	B	H	H	C	A	H	B	B	H	B	A	D	H	H	B	H	A	H	A
A7_343	13897_89	113.4	46	0		A	A	A	B	-	H	H	B	H	A	B	H	A	H	B	H	!!B	B	H	H	B	H	-	B	H	B	H	H	H	A	H	B	B	H	B	A	H	H	H	B	H	A	H	A
A7_380	24526_101	115	47	3		A	A	A	!!B	!!H	H	H	B	H	A	B	C	A	H	B	H	H	B	D	!!H	-	H	A	B	-	B	H	H	H	A	!!H	B	B	H	B	A	D	H	H	-	H	A	H	A
A7_143	5878_92	117.8	48	3		A	A	A	H	B	H	H	B	H	A	B	H	A	H	B	H	H	B	H	A	B	H	A	B	H	B	H	H	H	A	B	B	B	H	B	A	A	H	H	B	H	A	H	A
A7_324	35865_106	118.6	49	0		A	A	A	H	-	H	H	B	H	A	B	H	A	H	B	H	H	B	H	A	B	H	-	B	H	B	H	H	H	A	B	B	B	H	H	A	-	H	H	H	H	A	H	A
A7_382	16825_92	118.6	49	2		A	A	A	H	B	H	H	B	H	A	B	H	A	H	B	H	H	B	H	A	B	H	A	B	H	B	H	H	H	A	B	B	B	H	B	A	A	H	H	B	H	A	H	A
A7_316	13538_91	119.4	49	1		A	A	A	H	B	H	B	B	H	A	B	H	A	-	B	H	H	B	H	A	B	H	A	B	H	B	H	-	H	A	B	B	B	H	B	A	H	H	H	B	H	A	H	A
A7_73	6150_82	120.5	50	1		A	A	A	H	B	H	H	B	H	A	B	H	A	H	B	H	H	B	H	A	B	H	A	B	H	B	H	H	H	A	B	B	B	H	B	A	D	H	H	B	H	A	H	A
A7_336	986_91	121.6	51	0		A	A	A	H	B	H	A	B	H	A	B	H	A	H	B	H	H	B	H	A	B	D	A	B	H	B	H	H	H	A	B	B	B	H	B	A	D	H	H	B	H	A	H	-
A7_92	27732_104	121.6	51	2		A	A	A	H	B	H	A	B	H	A	B	H	A	H	B	H	H	B	H	A	B	H	A	B	C	B	H	H	H	A	B	B	B	C	B	A	D	H	H	B	H	A	H	A
A7_314	32419_70	123.4	51	2		A	A	A	H	B	H	H	B	H	A	B	H	A	H	B	H	H	B	H	A	B	D	A	B	H	B	H	D	B	A	B	B	B	H	B	A	D	H	H	B	H	A	H	A
A7_315	48016_82	123.4	51	2		A	A	A	H	B	H	H	B	H	A	B	H	A	H	B	H	H	B	H	A	B	D	A	B	H	B	H	D	B	A	B	B	B	H	B	A	D	H	H	B	H	A	H	A
A7_301	770_76	126.4	51	0		A	A	-	H	B	H	-	B	H	A	B	H	A	H	B	H	H	B	H	A	B	H	-	B	H	B	-	H	B	A	B	B	B	H	B	A	D	-	H	B	H	A	H	-
A7_295	22935_84	128.3	51	0		A	A	-	H	B	-	-	B	-	A	B	H	A	H	B	H	H	B	H	A	B	H	B	B	B	B	-	H	H	A	B	B	B	H	B	A	A	-	H	B	H	A	H	-
A7_100	18338_93	129.5	51	1		A	A	H	H	B	H	A	B	H	A	B	H	A	H	B	H	H	B	H	A	B	H	-	B	H	B	B	H	H	A	B	B	B	H	B	A	A	B	H	B	H	A	H	H
A7_86	9291_90	130.4	51	1		A	A	H	H	B	H	H	B	H	A	B	H	A	H	B	H	H	B	H	A	B	D	-	B	H	B	B	H	H	A	B	B	B	H	B	A	A	B	H	B	H	A	H	D
A7_341	13092_88	131	51	0		A	A	A	-	B	H	A	B	H	A	B	H	A	H	B	H	-	B	H	A	B	H	-	B	H	B	B	H	H	A	B	B	B	H	B	A	D	B	H	B	H	A	H	A
A7_307	13402_89	132.5	51	1		A	A	A	H	B	H	A	B	H	A	B	C	A	H	B	H	H	B	H	-	B	D	-	!!B	C	B	H	!!H	H	A	B	B	B	H	B	A	D	H	H	B	H	-	H	A
A7_87	28315_100	134.7	52	3		A	A	A	H	B	H	A	B	H	A	B	H	A	H	B	H	H	B	H	A	B	H	-	H	H	B	H	B	H	A	B	B	B	H	B	A	D	H	H	B	H	A	H	A
A7_369	31754_112	134.7	52	3		A	A	A	H	B	H	A	B	H	A	B	H	A	H	B	H	H	B	H	A	B	H	A	H	H	B	H	B	H	A	B	B	B	H	B	A	D	H	H	B	!!H	A	H	A
A7_449	23642_69	135.9	53	3		A	A	A	H	B	H	A	B	H	A	B	H	A	H	B	H	H	B	-	A	B	H	A	H	H	B	H	B	H	A	B	B	B	H	B	A	A	C	H	B	!C	A	H	A
A7_348	5575_71	135.9	53	2		A	A	A	H	B	C	A	B	H	A	B	H	A	H	B	H	H	B	H	A	-	H	A	H	H	B	-	-	C	A	B	B	B	H	B	A	D	H	H	B	B	A	H	A
A7_70	9322_91	135.9	53	0		A	A	A	H	B	H	-	B	H	A	B	H	A	H	B	H	H	B	H	A	B	H	-	H	H	B	H	B	H	A	B	B	B	H	B	A	A	H	H	B	B	A	H	A
A7_112	4758_92	136.6	53	1		A	A	A	H	B	H	A	B	H	A	B	H	A	H	B	H	H	B	H	A	B	H	A	H	H	B	H	B	H	A	B	B	B	H	B	A	D	H	H	B	B	A	H	A
A7_109	17035_79	136.6	53	0		A	A	A	H	B	H	A	B	H	A	B	H	A	H	B	H	H	B	H	A	B	H	A	D	H	B	H	B	H	A	B	B	B	H	B	A	D	H	H	B	B	A	H	A
A7_496	39048_103	137.3	53	1		A	A	A	H	B	H	A	B	H	A	B	H	A	H	B	H	H	B	A	A	B	D	A	H	H	B	H	-	H	A	B	B	B	-	B	A	D	-	H	B	B	A	D	A
A7_125	50162_85	137.7	53	1		A	A	A	H	B	H	A	B	H	A	B	H	A	A	B	H	H	B	A	A	B	H	-	H	H	B	H	B	H	A	B	B	B	H	B	A	A	H	H	B	B	A	H	A
A7_157	15951_81	137.7	53	0		A	A	A	H	B	H	A	B	H	A	B	H	A	A	B	H	H	B	-	A	B	H	-	H	H	B	H	B	H	A	B	B	B	H	B	A	A	H	H	B	B	A	H	A
A7_94	59769_89	138.7	53	3		A	A	A	H	B	H	H	B	H	A	B	H	A	H	B	H	H	B	D	A	B	H	B	H	H	B	H	B	H	A	B	B	B	H	B	A	A	H	H	B	B	A	H	A
A7_20	*PSE16.2	139.1	54	#N/A		A	D	A	H	B	H	H	B	H	A	B	H	A	H	B	H	H	B	A	A	B	H	H	-	-	-	H	B	H	A	B	B	B	H	B	A	A	H	H	B	B	A	H	A
A7_144	9276_87	140.2	54	0		A	A	A	H	B	H	A	B	H	A	B	H	A	H	B	H	H	B	D	A	B	H	A	H	H	B	H	B	H	A	B	B	B	H	B	A	A	H	H	B	B	A	H	A
A7_72	38868_81	140.2	54	1		A	A	A	H	B	H	-	B	H	A	B	H	A	H	B	H	H	!!B	H	A	B	H	-	H	H	B	H	B	H	A	B	B	!!B	H	B	A	A	H	H	B	B	A	H	!!A
A7_329	19683_74	142.4	55	0		A	A	A	H	B	H	A	B	H	A	B	H	A	H	B	!!H	H	H	H	A	B	!!H	A	H	H	B	H	B	B	A	B	B	H	H	B	A	A	H	H	B	B	A	H	H
A7_294	45869_88	143.2	56	1		A	A	A	H	B	H	A	B	H	-	B	H	A	H	B	B	H	H	H	A	B	!-	A	H	H	B	H	B	H	A	B	B	H	H	B	A	A	H	H	B	B	A	-	H
A7_102	3601_88	143.8	57	2		A	A	A	H	B	H	A	B	H	A	B	H	A	H	B	B	H	H	H	A	B	A	A	H	H	B	H	B	H	A	B	B	H	H	B	A	A	H	H	B	B	A	H	H
A7_79	19264_82	143.8	57	3		A	!!A	A	H	B	H	A	B	H	A	B	H	A	H	B	B	H	H	H	A	B	A	-	H	H	B	B	B	H	A	B	B	-	H	B	A	A	B	H	B	B	A	H	B
A7_65	10036_72	145.5	58	0		A	H	A	H	B	H	A	B	H	A	B	H	A	H	B	B	H	H	H	A	B	A	A	H	H	B	H	B	H	A	B	B	H	H	B	A	D	H	H	B	B	A	H	H
A7_323	9389_92	145.5	58	1		A	H	A	H	B	-	A	B	H	A	B	H	A	H	B	B	H	H	D	A	B	A	A	H	!!H	B	H	C	H	A	B	B	H	H	B	A	A	H	H	B	B	A	H	H
A7_22	*LFM232	146.9	59	#N/A		A	H	A	C	B	-	-	!!B	H	A	B	H	A	H	B	-	H	H	A	A	B	A	H	H	B	B	H	B	H	A	B	B	H	-	B	A	A	-	H	-	B	A	-	-
A7_96	6422_92	147.8	60	2		A	H	A	H	B	H	A	H	H	A	B	H	A	H	B	B	H	H	H	A	B	A	-	H	B	B	H	B	H	A	B	B	H	H	B	A	A	H	H	B	B	A	H	H
A7_110	19425_103	148.2	61	1		A	H	A	H	B	H	A	H	H	A	B	H	A	H	B	B	-	H	D	A	B	A	-	H	B	B	H	B	H	!!A	B	B	H	H	B	A	A	H	H	B	B	A	H	H
A7_47	31548_70	149.4	62	1		A	H	A	H	B	H	A	H	H	A	!!B	H	A	H	B	B	H	H	H	A	B	A	B	H	B	B	H	B	H	H	B	B	H	H	B	A	D	H	H	B	B	A	H	H
A7_344	35980_75	150.2	63	1		A	-	A	H	B	!!H	A	H	H	A	H	H	A	H	B	B	-	-	H	A	B	A	-	H	B	!!B	H	B	H	H	B	B	H	H	B	A	A	H	H	B	B	A	H	H
A7_97	10347_75	152.2	64	2		A	H	!!A	H	B	A	A	H	H	A	H	H	A	H	B	B	H	H	D	A	B	A	-	H	B	H	H	B	H	H	B	B	H	H	B	A	D	H	H	B	B	A	H	H
A7_287	45239_92	152.2	64	3		A	H	!-	H	B	A	A	H	H	A	H	H	A	H	B	B	H	H	H	A	B	A	-	H	B	-	-	B	H	C	B	B	H	H	B	A	D	-	H	B	B	A	H	-
A7_289	26817_78	152.2	64	0		A	H	!-	H	B	A	A	H	H	A	H	H	A	H	B	B	H	H	H	A	B	A	-	H	B	H	-	B	H	C	B	B	H	H	B	A	D	-	H	B	B	A	H	-
A7_302	41080_87	152.2	64	0		A	H	!-	H	B	A	A	H	H	A	H	H	A	H	B	B	H	H	H	A	B	A	-	H	B	H	-	B	H	H	B	B	H	H	B	A	D	B	H	B	B	A	H	-
A7_55	10179_95	153.3	65	1		A	H	H	H	B	A	A	H	H	A	H	H	A	H	B	B	H	H	H	A	B	A	-	H	B	H	H	B	H	H	B	B	H	H	B	-	D	H	H	B	B	A	H	H
A7_345	28742_75	153.8	65	3		A	H	H	H	B	A	-	H	H	A	H	H	A	H	B	B	H	H	H	A	B	A	-	H	B	H	H	B	C	H	B	B	H	-	B	A	A	H	H	B	B	A	C	H
A7_61	36915_85	154.9	66	0		A	H	H	H	B	A	A	H	H	A	H	H	A	H	B	B	H	H	H	A	B	A	A	H	B	-	H	B	H	H	B	B	H	H	B	H	D	H	H	B	B	A	H	H
A7_66	36799_90	157.2	66_67	1		A	H	H	D	B	A	A	D	H	A	H	H	A	H	B	B	H	H	H	A	B	A	A	H	B	H	H	B	C	H	B	B	H	H	B	A	A	H	H	B	B	A	C	B
A7_90	1234_74	157.2	67	2		A	H	H	D	B	A	A	A	H	A	H	H	A	H	B	B	H	H	H	A	B	A	A	H	B	H	H	B	C	H	B	B	H	H	B	A	A	H	H	B	B	A	C	B
A7_303	12566_75	159.4	68	2		A	H	-	H	B	D	-	A	H	A	H	H	A	H	B	B	H	H	H	A	B	A	-	H	B	H	-	B	H	H	B	B	H	H	B	-	A	-	H	B	B	A	H	-
A7_331	38823_84	159.4	68	1		A	H	H	H	B	A	A	A	H	A	H	H	A	-	B	B	H	H	H	A	B	A	A	H	B	H	H	B	H	B	B	B	H	H	B	H	A	H	H	B	B	A	H	H
A7_84	16089_84	160.7	68	2		A	C	H	H	B	A	A	A	H	A	H	H	A	H	B	B	H	H	H	A	B	A	A	H	B	H	H	B	H	H	B	B	H	H	B	H	D	H	H	B	C	A	B	H
A7_296	38382_88	161.5	68	1		A	H	-	H	B	A	-	A	H	A	H	H	A	H	B	B	H	H	H	A	B	A	B	H	B	H	H	B	H	-	B	B	H	H	B	H	A	H	H	B	B	A	C	H
A7_46	29306_103	161.6	68	2		A	H	H	H	B	A	H	A	H	A	H	H	A	H	B	B	H	H	H	A	B	A	B	H	B	H	H	B	H	H	B	B	H	H	B	D	D	H	H	B	B	A	H	H
A7_293	16754_76	162	69	3		A	H	H	H	B	A	-	A	H	A	H	H	A	B	B	B	H	H	B	A	B	A	-	H	B	H	H	B	H	C	B	B	H	H	B	H	A	H	H	B	B	A	H	H
A7_77	36873_85	163.2	70	2		A	H	H	H	B	A	-	A	H	A	H	H	A	B	B	B	H	H	H	A	B	A	-	H	B	H	H	B	H	H	B	B	H	H	B	H	D	H	H	B	B	A	H	H
A7_101	33428_79	163.2	70	1		A	H	H	H	B	A	-	A	H	A	H	H	A	B	B	B	H	H	H	A	B	A	-	H	B	H	H	B	H	H	B	B	H	H	B	H	D	H	H	B	B	A	H	H
[truncated: 97 more columns]

## Sheet: 8A
SNP_name	Original tag name	distance (cM)	Bin No.	No. of E. indica acc. In which tag is present		1	2	3	4	5	6	8	9	10	11	12	13	15	16	17	18	19	20	21	22	23	24	25	26	28	29	30	31	32	33	34	35	36	40	41	42	43	44	45	46	47	48	49	50
A8_133	7586_89	0	1	0		H	H	H	B	B	H	-	A	B	H	H	H	H	H	B	H	B	B	H	A	B	H	-	H	-	H	-	A	B	B	B	A	H	H	H	B	H	H	A	A	H	A	H	-
A8_149	2666_72	2.8	2	1		H	C	H	B	B	C	A	-	B	H	H	H	H	H	B	H	B	B	H	A	B	H	A	H	B	H	A	A	B	B	B	A	H	H	H	B	-	H	A	-	C	A	H	A
A8_103	24259_84	3	2	2		H	H	H	B	B	H	A	A	B	H	H	H	H	H	B	H	B	B	H	A	B	H	A	H	B	H	A	A	B	B	B	A	-	H	H	B	H	H	A	-	H	A	H	A
A8_148	24305_67	3	2	0		H	H	B	B	-	H	A	A	B	H	H	H	H	C	B	H	-	B	H	-	B	H	-	B	B	-	A	A	B	B	B	A	-	H	-	B	H	H	A	-	H	A	H	A
A8_83	2034_78	6	3	0		H	H	H	B	B	H	-	A	B	H	H	H	H	B	B	H	B	H	H	A	B	H	-	H	B	B	A	A	B	B	B	A	H	H	H	B	H	H	A	H	H	A	H	A
A8_95	10032_86	6.4	3	3		H	H	H	B	B	H	A	A	B	H	H	H	H	B	B	H	B	H	B	A	B	H	A	H	B	B	A	A	B	B	B	A	H	H	H	B	H	H	A	H	H	A	H	A
A8_62	24815_84	7.3	4	3		H	H	H	B	B	H	A	A	B	H	H	B	H	B	B	H	B	H	C	A	B	H	A	H	B	B	A	A	B	B	B	A	H	B	H	B	H	H	A	H	H	A	H	A
A8_56	22696_83	7.8	4	1		C	H	H	B	B	H	A	A	B	H	H	B	H	B	B	H	B	H	C	A	B	H	A	H	B	B	A	A	B	B	B	A	H	H	H	B	H	D	A	C	H	A	H	A
A8_172	7677_74	8.7	5	1		H	H	H	B	B	H	A	A	B	H	H	B	-	B	B	H	B	H	B	A	B	H	-	H	B	-	H	A	B	B	B	A	H	H	-	B	-	H	A	H	B	A	H	A
A8_193	13543_86	9.1	6	0		H	H	H	B	B	H	A	A	B	H	H	B	H	B	H	H	B	H	B	A	B	H	-	H	B	B	H	A	B	B	B	A	H	H	H	-	H	H	A	-	H	A	H	A
A8_90	2225_86	9.1	6	1		H	H	H	B	B	H	A	A	B	H	H	B	H	B	H	H	B	H	C	A	B	H	A	H	B	B	H	A	H	B	B	A	H	H	D	B	H	H	A	H	H	A	C	A
A8_164	10895_72	9.1	6	3		H	H	H	B	B	-	A	A	B	-	H	B	H	B	H	H	B	H	C	A	B	H	A	H	B	B	H	A	C	B	B	A	H	H	H	B	H	H	A	H	C	A	H	A
A8_73	66208_82	10.2	6	0		B	H	H	B	B	H	A	A	B	H	H	B	H	B	H	H	B	H	B	A	B	H	A	H	B	B	H	A	B	B	B	A	H	H	H	B	H	A	A	H	H	A	C	A
A8_102	6818_74	10.2	6	3		B	H	H	C	B	H	A	A	B	H	H	B	H	B	H	H	B	H	C	A	B	H	A	H	B	B	H	A	C	B	B	A	H	H	H	B	H	A	A	H	H	A	C	A
A8_78	16909_61	11.1	6	2		C	H	H	B	B	H	A	A	B	H	H	B	H	B	H	H	B	H	H	A	B	H	H	H	B	B	H	A	B	B	B	A	H	H	H	B	H	D	A	H	C	A	H	A
A8_196	19537_108	12.1	6	3		H	H	H	B	B	H	H	A	B	C	H	B	H	B	H	H	B	H	H	A	B	H	D	H	B	B	H	A	B	B	B	A	H	H	A	B	H	H	A	H	H	A	H	A
A8_94	19092_84	12.1	6	3		H	H	H	B	B	H	A	A	B	H	H	B	H	B	H	H	B	H	C	A	B	H	A	H	B	B	H	A	B	B	B	A	H	H	H	B	H	H	A	H	B	A	H	A
A8_98	28350_91	12.1	6	0		H	H	H	B	B	H	A	A	B	H	H	B	H	B	H	H	B	H	C	A	B	H	-	H	B	B	H	A	B	B	B	A	H	C	H	B	H	H	A	H	H	A	H	A
A8_106	14769_81	12.5	7	3		H	H	H	C	B	H	A	A	B	H	H	B	H	B	H	H	B	H	C	A	B	H	A	H	B	B	H	A	B	B	B	A	H	H	H	B	H	H	A	H	H	A	H	A
A8_205	30660_64	12.5	7	0		H	H	H	B	B	H	A	A	B	H	H	B	-	B	H	H	B	H	H	A	B	H	-	H	B	-	H	A	B	B	B	A	H	H	H	B	H	H	A	H	H	A	B	A
A8_93	29741_80	12.5	7	2		C	H	H	B	B	H	A	A	B	H	H	B	H	B	H	H	B	H	C	A	B	H	-	H	B	B	H	A	B	B	B	A	H	H	H	B	H	H	A	H	H	A	H	A
A8_188	28641_83	12.9	7	3		H	!!H	H	B	B	H	H	A	B	H	H	B	H	B	B	H	B	H	C	A	-	B	B	H	B	B	A	A	B	B	B	A	H	H	H	B	H	H	A	H	H	!!A	H	A
A8_182	7293_82	14.1	8	0		H	B	H	B	B	H	-	A	B	H	H	B	H	B	H	H	-	H	C	A	B	H	-	H	B	B	H	A	B	B	B	A	H	H	-	B	H	H	A	H	H	H	H	A
A8_32	12425_85	14.1	8	3		H	B	H	B	B	H	H	A	B	H	H	B	H	B	H	H	B	H	H	A	B	H	B	H	B	B	H	A	B	B	B	-	H	H	H	B	H	H	A	H	H	H	H	A
A8_48	19440_73	14.6	9	2		H	B	H	B	B	H	H	A	B	H	H	B	H	B	H	H	B	H	H	A	B	H	-	H	B	B	H	!!A	B	B	B	!!A	H	C	H	B	H	H	A	!!H	H	H	H	A
A8_112	8965_85	17	10	0		H	B	H	B	B	H	A	!!A	B	H	H	B	H	B	H	H	B	H	H	A	B	H	-	H	B	B	H	H	B	B	B	H	H	H	-	B	H	-	A	B	H	H	H	A
A8_27	68431_88	20.3	11	0		H	B	H	B	B	H	A	H	B	H	H	B	H	B	H	H	B	H	H	A	B	H	A	H	B	B	H	H	!!B	B	B	H	H	H	H	B	H	H	A	B	H	H	H	A
A8_29	33315_78	20.3	11	2		!!H	B	H	B	B	H	A	H	B	H	H	B	H	B	H	!!H	B	H	H	A	B	H	A	!!H	B	B	H	H	!C	B	B	H	H	H	H	!!B	H	H	A	B	H	H	H	A
A8_42	12329_71	22.5	12	2		A	B	H	B	!!B	H	A	H	B	H	H	B	H	B	H	A	B	H	H	A	B	H	-	A	B	-	H	H	H	!!B	B	H	H	H	H	!C	H	H	A	B	H	H	C	A
A8_155	26865_83	24.5	13	2		A	B	H	B	H	H	A	H	B	H	H	B	H	B	H	-	B	H	H	A	B	H	A	A	B	B	H	H	H	H	B	H	H	H	H	A	H	H	A	B	H	H	H	A
A8_69	28585_86	25.1	14	0		A	B	H	B	H	H	A	H	B	H	H	B	H	B	H	A	B	H	H	A	B	H	-	A	B	B	H	H	H	H	B	H	H	H	H	A	H	H	A	B	H	H	H	A
A8_53	38485_84	25.7	15	2		A	B	H	B	H	H	A	H	B	H	H	B	H	B	H	A	B	H	H	A	B	H	H	A	B	B	H	H	H	H	B	H	H	H	H	A	H	H	A	B	C	H	C	A
A8_59	6520_75	25.7	15	1		A	B	H	C	H	H	A	H	B	H	H	B	H	B	H	A	B	H	H	A	B	H	-	A	B	B	H	H	H	H	B	H	H	H	H	A	H	H	A	B	H	H	H	A
A8_31	17475_89	26.1	16	0		A	B	H	B	H	C	A	H	B	H	H	B	C	B	H	A	B	H	C	A	B	H	-	A	B	B	H	H	H	H	B	H	H	H	H	A	-	H	A	B	H	H	H	A
A8_167	6042_74	26.5	16	3		A	-	H	B	H	H	A	H	B	H	H	B	H	B	H	A	-	H	H	A	B	H	A	A	B	B	H	-	H	-	B	H	H	H	H	A	H	H	A	-	H	H	H	A
A8_173	4663_83	27.2	17	0		A	B	H	B	C	H	A	H	B	H	H	B	H	B	H	A	B	H	H	A	B	H	-	A	B	B	H	H	C	H	B	H	H	H	H	A	H	D	A	B	!!H	H	H	A
A8_39	13075_76	28.7	18	3		A	B	H	B	H	H	-	H	B	H	A	B	H	B	H	A	B	H	H	A	B	H	-	A	B	B	H	H	H	H	B	H	H	H	H	A	H	H	A	B	B	H	H	A
A8_74	34458_79	28.7	18	2		A	B	H	B	H	H	A	H	B	H	A	B	H	B	H	A	B	H	H	A	B	H	A	A	B	B	H	H	H	H	B	H	H	H	H	A	H	D	A	B	B	H	H	A
A8_79	27006_61	28.9	18	1		A	B	H	B	H	H	A	H	B	H	A	B	H	B	H	A	B	H	C	A	B	H	A	A	B	-	H	H	H	H	B	H	H	H	H	A	H	H	A	B	B	H	H	A
A8_85	32168_84	29	18	2		A	B	H	B	H	H	A	H	B	H	A	B	H	B	H	A	B	H	H	A	B	H	A	A	B	B	H	H	H	H	B	H	H	H	H	A	H	H	!!A	B	B	H	H	A
A8_116	49941_61	30.4	19	3		A	B	H	B	H	H	A	H	B	H	H	B	H	B	H	A	B	H	C	A	B	H	A	A	B	B	H	H	C	H	B	H	H	H	H	-	H	H	H	B	B	H	H	A
A8_2	*PSE574	30.8	20	#N/A		A	B	H	B	H	D	A	H	B	H	H	C	H	B	H	H	B	H	H	A	B	H	A	D	-	C	H	H	H	D	B	H	H	D	H	-	H	-	H	B	B	H	H	D
A8_160	21169_109	31.2	20	3		A	B	H	B	H	H	A	H	B	H	H	B	H	B	H	A	B	H	C	A	B	H	H	A	B	B	H	H	H	H	B	H	H	H	H	A	H	H	H	B	B	H	B	A
A8_129	8782_83	31.2	20	1		A	-	H	B	H	H	A	H	B	H	H	B	H	B	C	A	B	H	H	A	B	H	-	-	B	B	H	H	H	H	B	H	H	H	H	A	C	H	H	B	B	C	H	A
A8_125	28079_103	31.2	20	0		A	B	H	B	H	H	A	!!H	B	H	H	B	H	B	H	A	B	H	H	A	B	H	-	A	B	B	H	H	H	H	B	H	H	H	H	A	H	H	H	B	B	H	H	A
A8_139	4258_83	31.9	21	1		A	B	H	B	H	-	A	B	B	D	H	B	H	B	H	A	B	H	H	A	B	H	A	A	B	B	H	H	B	H	B	H	H	H	H	A	H	D	H	B	B	H	H	A
A8_24	15773_93	32.3	22	0		A	B	H	B	H	H	A	B	B	H	H	B	H	B	H	A	B	H	H	A	B	H	-	A	B	B	H	H	H	H	B	H	H	H	H	A	H	H	H	B	B	H	H	A
A8_124	834_83	32.3	22	0		A	B	H	B	H	H	A	B	B	H	H	B	H	B	-	A	-	H	B	A	B	C	-	A	-	!!B	H	H	C	H	-	H	H	C	-	A	B	H	H	B	B	H	B	A
A8_121	20732_112	32.7	23	3		A	B	H	B	H	H	A	B	B	H	H	B	H	B	H	A	B	H	H	A	B	H	A	A	B	H	H	H	H	H	B	H	H	-	H	A	H	H	H	B	B	H	H	A
A8_22	16447_89	32.7	23	1		A	B	H	B	H	H	A	B	B	H	H	B	H	B	H	A	B	H	C	A	B	H	-	A	!!B	H	H	H	H	H	!!B	H	H	H	H	A	H	H	H	B	B	H	H	A
A8_19	34514_92	33.8	24	3		A	B	H	B	H	H	A	B	B	H	H	B	H	B	H	A	B	H	C	A	B	H	A	A	H	H	H	H	C	H	H	H	H	H	H	A	H	H	H	B	B	H	H	A
A8_122	16306_83	34.2	24	3		A	B	H	B	H	H	A	B	B	H	H	B	H	B	H	A	B	H	H	A	B	H	A	A	H	H	H	H	H	H	H	H	H	H	H	A	H	!!H	H	B	B	H	H	A
A8_142	21535_90	36	25	3		A	B	H	B	H	H	A	B	B	H	H	B	H	B	H	A	B	H	B	A	B	H	A	A	-	-	H	H	H	-	H	H	H	H	-	A	H	A	H	B	B	H	H	A
A8_21	44763_93	36.9	26	3		A	B	H	B	H	H	A	B	B	H	H	B	H	B	H	A	B	H	H	A	B	C	A	A	H	H	H	H	H	H	H	H	H	H	H	A	H	A	H	B	B	H	H	A
A8_20	14902_86	37.4	27	2		A	B	H	B	H	H	A	B	B	H	H	B	H	B	H	A	B	H	H	A	B	H	A	A	H	H	H	H	H	H	H	H	H	H	H	A	H	A	H	B	B	H	H	A
A8_30	34126_110	37.4	27	3		A	B	H	B	H	H	A	B	B	H	H	B	H	B	H	A	B	H	H	A	B	B	A	A	H	H	H	H	H	H	H	H	H	!!H	H	A	H	A	H	B	B	H	C	A
A8_190	2211_85	39.6	28	3		A	B	H	B	H	H	A	B	B	H	H	B	C	B	H	A	B	H	H	A	B	B	A	A	H	H	C	H	H	H	H	H	H	A	H	A	H	A	H	B	B	H	H	A
A8_138	32970_110	39.6	28	3		A	B	H	B	H	H	A	B	B	H	H	B	H	B	H	A	B	H	H	A	B	H	A	A	H	H	H	H	H	H	H	H	H	-	H	A	H	A	H	B	B	H	H	A
A8_67	21815_90	39.6	28	2		A	B	H	B	H	H	A	B	B	H	H	B	H	B	H	A	B	H	H	A	B	H	A	A	H	H	H	H	H	H	H	H	H	A	-	A	H	A	H	B	B	H	H	A
A8_63	16453_91	39.8	28	2		A	B	H	B	H	H	A	B	B	H	H	B	C	B	H	A	B	H	H	A	B	H	A	A	H	H	H	H	H	-	H	H	H	A	H	A	H	A	H	B	B	H	H	A
A8_25	28949_85	40.3	28	0		A	B	H	B	H	H	A	B	B	H	H	B	H	B	H	A	B	H	H	A	B	H	-	A	H	H	H	H	H	H	H	H	H	A	H	A	H	A	H	B	B	H	H	A
A8_60	11291_81	40.7	29	3		A	B	H	!!B	H	H	A	B	B	H	H	B	H	B	H	A	B	H	H	A	B	H	A	-	H	H	H	D	H	H	H	H	H	A	-	A	H	A	H	B	B	H	H	A
A8_143	33288_110	42.5	30	2		A	B	H	H	H	H	A	B	B	-	H	B	H	B	H	A	B	H	H	A	B	H	A	A	H	H	H	H	H	H	H	H	!!H	A	H	A	H	A	H	B	B	H	H	A
A8_214	21887_81	43.1	31	1		A	B	H	H	-	-	A	B	B	H	H	B	H	B	H	A	B	H	H	A	B	H	-	A	H	H	H	H	H	H	H	H	A	A	-	A	H	A	H	B	B	H	H	A
A8_61	23864_102	43.5	31	3		A	B	H	H	H	H	!!A	B	B	H	H	B	H	B	H	A	B	H	H	A	B	H	A	A	H	H	H	H	H	H	H	H	A	A	H	A	H	A	H	B	B	H	H	A
A8_154	37150_61	44.7	32	0		-	-	H	-	-	H	!-	B	B	H	H	B	C	B	H	A	B	H	H	A	B	C	-	A	H	-	H	H	D	H	H	H	-	A	H	D	H	A	H	-	B	H	H	A
A8_178	6743_73	44.7	32	0		A	B	H	H	H	H	H	B	B	H	H	B	H	B	H	A	B	H	H	A	B	H	-	A	H	H	H	H	H	H	H	H	A	A	H	A	H	A	H	B	B	H	H	A
A8_65	49211_113	44.7	32	3		A	B	H	H	H	H	H	!!B	B	H	H	B	H	B	H	A	B	H	H	A	B	C	H	A	H	H	H	H	H	H	H	H	A	A	H	A	H	A	H	B	B	H	H	A
A8_54	26520_89	46.2	33	0		A	!!B	H	H	H	H	-	H	B	H	H	B	H	B	H	A	B	H	H	A	B	H	-	A	H	H	H	H	H	H	H	H	A	A	H	A	H	A	H	B	B	H	H	A
A8_181	28215_78	47.5	34	0		A	H	H	H	-	H	-	H	B	H	H	B	C	B	H	A	B	H	H	A	!!B	H	-	A	!!H	-	H	H	H	H	-	H	-	A	H	A	-	A	H	-	B	H	H	A
A8_104	28784_62	50.4	35	2		A	H	H	H	H	H	B	H	B	H	H	B	H	B	H	A	B	H	H	A	H	H	B	A	A	H	H	H	H	H	H	A	A	A	H	A	H	A	H	B	B	H	H	A
A8_68	31250_108	50.4	35	3		A	H	H	H	H	H	H	H	B	H	H	B	H	B	H	A	B	H	H	A	H	H	A	A	A	H	H	H	D	H	H	A	A	A	H	A	H	A	H	B	B	H	H	A
A8_175	25350_76	52.3	36	1		A	H	-	H	C	H	-	H	B	H	H	B	H	B	H	A	B	H	H	A	H	H	-	A	A	H	-	H	H	H	H	H	A	A	H	A	H	-	H	B	B	H	H	-
A8_174	34049_84	52.3	36	2		A	H	-	H	C	H	-	H	B	H	H	B	H	B	H	A	B	H	H	A	H	H	-	A	A	H	-	H	H	H	H	H	A	A	H	A	H	-	H	B	B	H	H	-
A8_202	18935_86	52.3	36	2		A	H	-	H	H	H	-	H	!!B	H	H	B	H	B	H	A	B	H	H	A	H	H	-	!!A	A	H	-	H	H	H	H	H	A	-	H	A	H	-	H	B	B	H	H	-
A8_117	11804_80	53.9	37	2		A	H	H	D	H	H	D	H	!-	D	H	B	H	-	H	A	B	H	D	A	H	-	A	H	A	H	H	H	H	H	H	H	A	A	H	A	H	A	H	-	B	H	H	A
A8_26	3289_82	53.9	37	0		A	H	H	H	H	H	!!H	H	H	H	H	!!B	H	B	H	A	B	H	H	A	H	H	A	H	A	H	H	H	H	H	H	H	A	A	H	A	H	A	H	B	B	H	H	A
A8_180	28077_86	55.3	38	1		A	H	-	H	H	H	B	H	H	H	H	H	H	B	H	A	B	H	H	A	H	H	-	H	A	H	-	C	H	H	H	H	A	A	H	A	H	-	!!H	B	B	H	H	-
A8_28	20721_88	55.7	39	3		A	H	!!H	H	H	H	B	H	H	H	H	H	H	B	H	A	B	H	H	A	H	H	-	H	A	H	!!H	H	H	H	H	H	A	A	H	A	H	A	A	B	B	H	H	H
A8_163	28468_72	56.9	40	2		A	H	!-	H	H	H	-	H	H	H	H	H	H	B	H	A	B	H	H	A	H	H	-	H	A	H	!-	H	H	H	H	H	A	A	H	A	H	-	A	B	B	H	H	-
A8_213	9040_85	57.6	40	0		A	H	!-	H	-	H	-	H	H	H	H	H	H	B	H	A	B	H	H	A	H	H	!!A	H	A	H	B	H	H	H	H	H	A	A	-	A	-	A	A	B	B	H	H	-
A8_97	5856_82	57.6	40	0		A	H	B	H	H	H	-	H	H	H	H	H	H	B	H	A	B	H	H	A	H	H	!-	H	A	H	B	H	H	H	H	H	A	A	H	A	H	!!A	A	B	B	H	H	B
A8_166	32468_108	58.1	41	3		A	H	B	H	H	H	B	H	H	H	H	H	H	B	H	A	B	B	H	A	H	H	B	H	A	H	B	H	H	H	H	H	A	A	-	A	H	H	A	B	B	H	H	B
A8_88	42147_108	58.5	42	0		A	H	B	H	H	H	B	H	H	H	H	H	H	B	H	A	B	H	H	A	H	H	-	H	A	H	B	H	H	H	H	H	A	A	H	A	H	H	A	B	B	H	H	B
A8_70	5959_89	58.5	42	0		A	H	B	H	H	H	H	H	H	H	H	H	H	B	H	A	B	H	H	A	H	H	-	H	A	H	B	H	H	H	H	H	A	A	H	A	H	B	A	B	B	H	H	B
A8_134	67656_70	58.8	42	2		A	H	-	H	H	H	-	H	H	!!H	H	H	H	B	H	A	B	H	H	A	H	H	-	H	A	H	B	H	H	H	H	H	A	A	H	A	H	-	A	B	B	H	H	-
A8_162	5188_85	59.6	43	0		A	H	-	H	H	H	-	H	H	B	H	H	H	B	H	A	B	H	H	A	H	H	-	H	A	H	-	H	H	H	H	H	A	A	H	!!A	H	-	A	B	B	H	H	-
A8_51	18722_89	60.7	44	3		A	H	B	H	H	H	B	H	H	B	H	H	H	B	H	A	B	H	H	A	H	H	B	H	A	H	B	H	H	H	H	H	A	A	H	H	H	H	A	B	B	H	H	B
A8_80	500_84	60.9	44	0		A	H	B	H	H	H	B	H	H	B	H	H	H	B	H	A	B	C	H	A	H	H	B	H	A	H	B	H	H	H	H	H	A	A	H	H	H	H	A	B	B	H	H	B
A8_76	15669_87	60.9	44	0		A	H	B	H	H	H	B	H	H	B	H	H	H	B	H	A	B	H	H	A	H	H	-	H	A	H	B	H	H	H	H	H	A	A	H	H	H	A	A	B	B	H	H	B
A8_135	1798_84	60.9	44	0		A	H	-	H	H	H	-	H	H	B	H	H	H	B	H	A	B	H	H	A	H	H	-	H	A	H	-	H	H	H	H	H	A	A	H	H	H	-	A	B	B	H	H	-
A8_75	31174_99	61.3	44	2		A	H	B	H	H	H	B	H	H	B	H	H	H	B	H	A	B	H	H	A	H	H	!!B	B	A	H	B	H	H	H	H	H	A	A	H	H	H	H	A	B	B	H	H	B
A8_183	15025_79	62	44	3		A	H	-	H	H	H	-	H	H	B	H	H	H	B	H	A	B	H	H	A	H	H	!-	B	A	H	B	H	H	H	H	H	A	A	H	H	H	-	A	B	B	H	H	-
A8_195	62126_84	62	44	1		A	H	-	H	H	H	-	H	H	B	H	H	H	B	H	A	B	H	H	A	H	H	!-	B	A	H	B	H	H	H	H	H	A	A	H	H	H	-	A	B	B	H	H	-
A8_218	9863_102	62.5	44	3		A	H	B	H	H	H	!!B	H	H	B	H	H	H	B	H	A	B	H	A	A	H	H	!-	-	A	H	B	H	H	H	H	-	A	A	-	H	-	!!H	A	B	B	H	H	!!B
A8_156	65423_81	63.3	44	0		A	H	-	H	-	-	!-	H	H	B	H	H	H	B	H	A	-	H	H	-	-	H	!-	C	A	H	-	H	H	H	H	H	A	A	H	H	H	!-	A	B	B	H	H	!-
A8_186	4487_88	64.8	44	1		A	H	!!B	H	H	H	!-	H	H	B	H	H	H	B	H	A	B	B	H	-	H	H	!-	B	A	H	B	H	H	H	H	H	A	D	H	H	H	A	A	B	B	H	-	!-
A8_168	2229_81	67	44	1		A	C	!-	H	H	H	!-	H	H	B	H	H	H	B	H	A	B	B	H	A	H	H	!-	B	-	C	B	H	H	H	-	H	A	A	B	H	C	-	A	B	B	H	H	!-
A8_127	63387_83	67	44	1		A	C	!-	H	H	H	!-	H	H	B	H	H	H	B	H	A	B	B	H	A	H	H	!-	B	-	B	!!B	H	H	H	-	H	A	A	B	!!H	H	-	A	B	B	H	H	!-
A8_49	23177_89	75.1	45	2		A	H	H	H	H	H	H	H	H	H	H	H	H	B	D	A	B	H	H	A	H	H	A	H	A	H	H	H	H	H	H	H	A	A	-	A	H	A	A	B	B	H	H	H
A8_44	16611_83	75.4	45	1		A	H	H	H	H	H	H	H	H	H	H	H	H	B	H	A	B	H	H	A	H	H	A	H	A	H	H	H	H	H	H	H	A	A	H	A	H	A	A	B	B	H	H	H
A8_114	16071_86	75.8	45	0		A	H	H	H	H	H	H	H	H	H	H	H	D	B	H	A	B	H	H	A	H	H	A	H	A	H	H	H	H	H	H	H	A	A	H	A	-	A	A	B	B	H	H	H
A8_130	18769_86	76.2	45	1		A	H	H	H	H	H	H	H	H	B	H	H	H	B	H	A	B	H	H	A	H	H	-	H	A	H	H	H	H	H	H	H	A	A	H	A	H	A	A	B	B	H	H	H
A8_137	21223_82	76.2	45	0		A	H	H	H	-	H	-	H	H	B	H	H	H	B	H	A	B	C	H	A	H	H	-	H	-	H	H	H	H	H	H	H	A	A	H	A	H	A	A	B	B	H	H	H
A8_55	16573_78	76.5	45	0		A	H	H	H	H	H	H	H	H	B	-	H	H	B	H	A	B	H	H	A	H	H	A	H	A	H	H	H	H	-	H	H	A	A	H	A	H	A	A	B	B	H	H	H
A8_35	32401_100	76.5	45	1		A	H	H	H	D	H	H	H	H	B	H	H	H	B	H	A	B	H	H	A	H	H	-	H	A	H	H	H	H	H	H	H	A	A	H	A	H	A	A	B	B	H	H	H
A8_36	24954_83	76.5	45	2		A	D	H	D	H	H	H	H	H	B	H	H	H	B	H	A	B	H	H	A	H	H	A	H	A	H	H	H	H	H	H	H	A	A	H	A	H	A	A	B	B	H	H	H
A8_159	11845_88	76.5	45	2		A	H	H	H	H	H	H	H	H	B	H	H	H	B	H	A	B	H	H	A	H	H	A	H	A	H	H	H	-	H	H	H	A	-	H	A	H	A	A	B	B	H	B	H
A8_165	2761_78	76.5	45	3		A	H	H	H	H	H	H	H	H	B	H	H	C	B	H	A	B	H	H	A	H	H	-	H	A	H	C	H	H	H	H	H	A	A	H	!!A	H	A	A	B	-	H	-	A
A8_23	17716_94	77.8	46	2		A	H	H	H	H	H	H	H	H	B	H	H	H	B	H	A	B	H	H	A	H	H	A	!!H	A	H	C	H	H	H	H	H	A	A	H	!-	H	A	A	B	B	H	H	H
A8_38	9414_87	78.3	47	1		A	H	H	H	H	H	H	H	H	B	H	H	H	B	H	A	B	H	H	A	H	H	A	B	A	H	H	H	H	H	H	H	A	A	H	H	H	A	A	B	B	H	H	H
A8_34	2432_83	78.4	47	0		A	H	H	H	H	H	H	H	H	B	H	H	H	B	H	A	B	H	H	A	H	H	A	B	A	H	H	H	H	H	H	H	A	A	H	H	H	A	A	B	B	H	H	H
A8_158	9566_84	78.6	47	1		A	H	H	H	H	H	H	H	H	-	H	H	H	B	H	A	B	H	H	A	H	H	A	B	A	H	H	H	H	H	C	H	A	A	H	H	H	A	A	B	B	H	H	D
A8_132	39039_104	78.6	47	2		A	H	H	H	H	H	H	H	H	B	H	H	H	B	H	A	-	H	H	A	H	H	-	B	A	H	H	H	H	H	H	H	A	A	-	H	-	A	A	B	B	H	H	H
A8_150	8195_103	78.6	47	0		A	H	H	H	C	H	H	H	H	B	H	H	H	B	H	A	B	H	-	A	H	H	-	B	A	H	H	H	-	H	H	H	A	A	H	H	H	A	A	B	B	H	H	H
A8_37	17551_100	79.7	48	3		A	H	H	H	H	H	H	H	H	B	H	H	H	B	H	A	B	H	H	A	H	H	A	B	A	H	C	H	H	H	H	H	A	A	H	H	H	D	A	B	B	H	H	H
A8_47	30986_94	79.7	48	3		A	H	H	H	H	H	H	H	H	B	H	H	H	B	H	A	B	H	H	A	H	H	A	B	A	H	H	H	H	H	H	H	A	A	H	H	H	A	A	B	B	H	H	H
A8_81	4670_84	80.8	49	3		A	H	H	H	C	H	H	H	H	B	H	H	H	B	H	A	B	H	H	A	H	H	A	B	A	H	H	H	H	H	H	H	A	A	H	H	H	A	A	B	B	H	H	H
A8_157	2676_74	81.5	49	0		A	H	H	-	-	H	H	H	H	B	H	H	H	B	D	A	B	H	H	-	C	H	-	B	-	-	H	H	H	H	H	H	-	-	C	H	H	A	A	-	B	H	H	H
A8_210	17771_73	81.5	49	3		A	H	H	H	H	C	H	H	D	-	H	H	H	B	H	A	B	H	H	A	A	H	A	B	A	H	H	H	H	H	H	H	A	A	H	H	H	A	A	B	B	H	H	H
A8_212	29012_81	82.5	49	1		A	H	A	H	H	H	H	H	H	B	H	-	H	B	H	A	B	H	H	A	-	H	-	B	-	H	H	H	H	H	H	-	A	A	H	-	H	A	A	B	B	H	H	H
A8_87	60278_80	83.1	49_50	2		A	H	C	H	H	H	H	H	H	B	H	H	H	B	H	A	B	H	H	A	H	H	A	B	A	-	H	H	H	H	H	H	A	A	H	H	D	A	A	B	B	H	H	H
A8_58	19375_87	83.6	50	1		A	H	H	H	H	H	H	H	H	B	H	H	H	B	H	A	B	H	H	A	H	H	A	B	A	H	H	H	H	-	H	H	A	A	H	H	H	A	A	B	B	H	H	H
A8_43	19660_88	83.6	49_50	3		A	H	H	H	H	H	!!H	H	D	B	H	H	H	B	H	A	B	H	H	A	H	H	A	B	A	H	H	H	H	H	H	H	A	A	H	H	H	A	A	B	B	H	H	H
A8_41	566_83	83.8	50_51	0		A	H	H	H	H	H	!-	H	H	B	H	H	H	B	H	A	B	H	H	A	H	H	-	B	A	H	H	H	H	H	H	H	A	A	H	H	H	A	A	B	B	H	H	!!H
A8_77	4247_89	84.3	51	2		A	H	H	H	H	H	B	H	H	B	H	H	H	B	H	A	B	H	H	A	A	H	H	B	A	H	!!H	H	H	H	H	H	A	A	H	H	H	A	A	B	B	H	H	!D
A8_185	10496_85	84.3	51_52	2		A	H	-	H	H	H	-	H	H	B	H	H	H	B	H	A	B	H	H	A	H	H	-	B	A	-	!-	H	H	H	H	H	A	A	H	H	-	-	A	B	B	H	H	!-
A8_203	7572_81	86.5	52	1		A	-	B	-	H	H	B	H	H	B	H	H	H	B	H	A	B	H	H	A	H	-	-	B	A	H	B	H	H	H	H	H	A	A	-	H	-	H	A	B	B	H	H	B
A8_84	61378_85	86.5	52	2		A	H	B	H	H	H	B	H	H	B	H	H	H	B	H	A	B	H	H	A	H	H	H	B	A	H	B	H	H	H	H	H	A	A	H	H	H	H	A	B	B	H	H	B
A8_96	10993_102	86.8	52	3		A	H	B	H	H	H	B	H	H	B	H	H	H	B	D	A	B	H	H	A	H	H	H	B	A	H	B	H	H	H	H	H	A	A	H	H	H	H	A	B	B	H	H	B
A8_100	46062_105	86.8	52	2		A	H	B	H	C	H	B	H	H	B	H	H	H	B	H	A	B	H	H	A	H	H	H	B	A	H	B	H	H	H	H	H	A	A	H	H	H	-	A	B	B	H	H	B
A8_151	12390_79	87.4	53	2		A	H	-	H	H	H	B	H	H	B	H	H	H	B	H	A	B	H	H	A	H	H	H	B	A	H	-	H	H	H	H	H	A	A	H	H	H	-	A	B	B	H	H	-
A8_146	60647_84	87.4	53	0		A	H	-	H	H	H	-	H	H	B	H	H	H	B	H	A	B	H	H	A	H	H	-	B	A	H	-	H	H	H	H	H	A	A	H	H	H	-	A	B	B	H	H	-
A8_8	*PSE69.2	87.9	53	#N/A		A	H	H	H	H	H	B	H	H	B	H	H	H	B	H	H	B	H	H	A	H	H	H	B	A	H	B	H	H	H	H	H	A	A	C	H	H	H	A	B	B	H	H	B
A8_201	32583_112	89.4	54	2		A	H	H	H	B	H	B	H	-	-	H	H	H	B	H	A	B	H	-	A	H	-	A	B	A	H	-	H	H	H	H	H	A	A	H	C	H	H	A	B	B	H	H	B
A8_217	13698_101	90.5	54	1		A	H	A	H	B	H	-	H	A	-	H	H	H	B	H	A	B	H	H	A	D	H	A	B	A	H	B	H	H	H	H	H	A	A	H	H	H	A	A	B	B	H	H	B
A8_108	16976_83	90.8	54	0		A	H	A	H	B	H	!!B	H	H	B	-	H	H	B	H	A	B	H	H	A	H	H	A	B	A	H	B	H	H	-	H	-	A	A	H	H	H	A	A	B	B	H	H	B
A8_86	17575_87	91.6	55	2		A	H	A	H	H	H	H	H	H	B	H	H	H	B	H	A	B	H	H	A	H	H	A	B	A	H	!!B	H	H	H	H	H	A	A	H	H	H	A	A	B	B	H	H	!!B
A8_128	5013_88	92.7	56	1		A	H	A	H	H	H	-	H	-	B	H	H	H	B	A	A	-	H	H	A	H	H	-	B	A	H	H	H	H	H	H	H	A	A	-	H	H	A	A	B	B	H	H	H
A8_33	14842_79	92.7	56	2		A	H	A	H	H	H	H	H	H	B	H	H	H	B	H	A	B	H	H	A	H	H	A	B	A	H	H	H	H	H	H	H	A	A	H	H	H	A	A	-	B	H	H	H
A8_50	21396_93	92.7	56	1		A	H	A	H	H	H	H	H	H	B	H	H	H	B	H	A	B	H	H	A	H	H	-	B	A	H	H	H	H	H	H	H	A	A	H	H	H	A	A	B	B	H	H	H
A8_82	18979_104	93.1	56	2		A	H	A	H	B	H	H	H	H	B	H	H	H	B	H	A	B	H	H	A	H	H	A	B	A	H	C	H	H	H	H	H	A	A	H	H	H	A	A	B	B	H	H	H
A8_46	18351_101	93.1	56	3		A	H	A	H	B	H	H	H	H	B	H	H	H	B	H	A	B	H	H	A	H	H	A	B	A	H	H	H	H	H	H	H	A	A	H	H	H	A	A	B	B	H	H	H
A8_119	936_67	93.1	56	1		A	H	A	H	-	H	H	H	H	B	H	H	H	B	H	A	-	H	H	A	H	H	-	B	-	-	H	H	H	H	H	H	A	A	H	H	H	A	A	-	B	H	H	H
A8_191	8591_85	93.5	56	1		A	H	-	H	C	H	-	H	H	B	H	H	H	B	H	A	B	H	H	A	H	H	-	B	A	H	-	H	H	H	H	H	A	A	H	H	H	-	A	B	B	H	H	-
A8_207	21298_82	93.9	57	0		A	H	-	H	B	H	-	H	A	B	H	H	H	B	H	A	B	H	H	A	H	H	A	B	A	H	-	H	H	H	H	H	A	A	H	H	H	-	A	B	B	H	H	-
A8_199	30471_87	93.9	57	3		A	H	-	H	B	H	-	H	H	B	H	H	H	B	H	A	B	H	H	A	H	H	A	B	A	H	-	H	H	H	H	H	A	A	H	H	H	-	A	B	B	H	H	-
A8_71	20128_87	94.3	58	1		A	H	A	H	B	C	H	H	H	B	H	H	H	B	H	A	B	H	H	A	H	H	A	B	A	H	H	H	H	H	H	H	A	A	H	H	H	A	A	B	B	H	H	H
A8_52	3321_93	94.3	58	2		A	H	A	H	B	H	H	H	H	B	H	H	H	B	H	A	B	H	H	A	H	!!H	-	B	A	H	H	H	H	H	H	H	A	A	H	H	H	A	A	B	B	H	H	H
A8_45	26043_75	94.7	59	2		A	H	A	H	B	H	H	H	H	B	H	H	H	B	H	A	B	H	H	A	H	A	A	B	A	H	H	H	H	H	H	H	A	A	H	H	H	A	A	B	B	H	H	H
A8_91	3249_102	95.1	60	2		A	H	A	!!H	B	H	H	H	H	B	H	H	H	B	D	A	B	H	H	A	H	A	-	B	A	H	H	H	H	H	H	H	A	A	H	H	H	A	A	B	!!B	H	-	H
A8_204	6472_71	95.9	61	0		A	H	-	A	B	H	A	H	H	B	H	H	H	B	H	A	B	H	H	A	H	A	-	B	A	H	-	H	H	H	-	H	A	A	H	H	H	-	A	-	H	H	H	-
A8_57	14565_105	95.9	61	0		A	H	A	A	B	H	H	H	H	B	H	H	H	B	H	A	B	H	A	A	H	A	-	B	A	H	H	H	H	H	H	H	A	A	H	H	H	A	A	B	H	H	H	H
A8_64	28481_84	96.2	61	2		A	H	A	A	B	H	H	H	H	B	H	H	H	B	!!H	A	B	H	H	A	H	A	A	B	A	H	H	H	H	H	H	H	A	A	H	H	H	A	A	B	H	H	H	H
A8_189	36512_82	96.6	62	2		A	H	A	A	B	H	H	H	H	B	H	H	H	B	B	A	B	H	H	A	H	A	-	B	A	H	H	H	H	H	H	H	A	A	H	H	H	A	A	B	H	H	H	H
A8_136	23034_82	96.6	62	0		A	H	A	A	B	H	H	H	-	B	H	-	H	B	B	A	B	H	-	A	-	A	-	B	A	H	H	H	-	H	H	H	A	A	!!H	H	H	A	A	B	H	H	H	-
A8_206	4623_88	97.5	63	2		A	H	-	A	B	H	H	H	H	B	!!H	H	H	B	B	!!A	B	H	H	A	H	A	A	B	A	H	-	H	H	H	H	H	A	A	B	H	H	-	A	B	H	H	H	-
A8_109	17510_78	100.3	64	0		A	H	A	A	B	H	B	H	H	B	B	H	H	B	B	H	B	H	H	A	H	A	H	B	A	H	H	H	H	H	H	H	A	!!A	B	D	H	A	A	B	H	H	-	H
A8_12	*PSE118	102.9	65	#N/A		A	H	H	A	B	H	B	H	H	B	B	H	H	B	B	H	B	H	H	H	H	A	H	B	-	H	H	H	H	H	H	H	A	H	B	C	H	A	A	B	H	H	H	H
A8_99	25569_82	102.9	65	0		A	H	H	A	B	H	B	H	D	B	B	H	H	B	B	H	B	H	H	A	H	A	H	B	A	H	B	H	H	H	H	H	A	H	B	H	H	H	A	B	H	H	H	B
A8_105	31759_87	104.2	65	3		A	H	A	A	B	H	H	H	D	B	B	H	H	B	B	H	B	H	H	A	H	A	A	B	A	H	-	H	H	H	!!H	!!H	!!A	H	B	H	H	A	A	B	H	H	H	-
A8_107	13238_82	106.4	66	2		A	H	A	A	B	H	H	H	H	B	B	H	H	B	B	H	B	H	H	A	H	A	A	B	A	H	H	H	H	C	B	A	H	H	B	H	H	A	A	B	H	H	H	H
A8_219	4689_106	106.4	66	3		A	H	A	A	B	H	H	H	D	B	C	H	H	B	B	H	B	H	H	A	H	A	A	B	A	H	H	H	H	H	B	A	H	-	B	H	H	A	A	B	H	H	H	H
A8_216	21471_89	107.5	67	1		A	H	A	A	B	H	-	H	D	B	B	H	H	B	B	H	B	C	H	A	H	A	-	B	A	H	-	H	H	H	B	A	-	H	B	H	H	-	A	B	H	H	H	-
A8_176	77806_82	107.5	67	0		A	H	A	A	B	H	H	H	H	B	B	H	H	B	B	H	B	H	H	A	H	A	A	B	A	H	-	B	H	H	B	A	H	H	B	H	H	-	A	B	H	H	H	-
A8_211	11774_81	107.5	67	0		A	H	A	A	B	H	H	H	H	B	-	H	H	B	B	H	B	H	H	A	H	A	A	-	A	H	-	C	-	H	B	A	H	H	B	H	H	-	A	-	-	H	H	-
A8_209	27978_82	109.2	67	3		A	H	H	A	-	H	H	H	H	B	B	H	H	B	B	H	B	H	H	A	H	A	A	B	A	H	B	H	H	H	B	A	-	H	B	H	H	H	A	B	H	H	H	B
A8_66	27685_98	110	68	2		A	H	H	A	B	H	B	H	H	B	B	H	H	B	B	H	B	H	H	A	H	A	B	B	A	H	B	H	H	H	B	A	H	H	B	H	H	H	A	B	H	H	H	B
A8_115	34336_89	115.1	69	1		A	H	A	A	-	H	H	H	H	B	B	H	H	-	B	H	-	H	H	A	H	A	-	B	A	H	H	C	H	H	B	A	H	H	-	H	H	A	A	-	H	H	H	H
A8_179	14975_83	115.6	70	0		A	H	-	A	B	H	H	H	A	B	B	H	H	B	-	H	B	H	H	A	H	A	-	-	A	H	-	-	H	H	B	A	H	H	B	H	H	-	A	B	H	H	H	-
A8_144	8692_88	118.1	71	3		A	H	A	A	-	H	H	H	-	B	B	H	A	B	B	-	B	-	H	A	H	A	A	B	A	H	H	B	H	-	B	A	H	H	C	H	H	A	A	B	H	C	H	-
A8_101	67607_83	118.1	71	1		A	H	-	A	B	H	H	H	H	B	B	H	H	B	B	H	B	H	H	A	H	A	-	B	A	H	H	B	H	H	B	A	H	H	B	H	H	A	A	B	H	H	H	H
A8_72	20006_98	118.9	72	1		A	H	A	A	B	H	H	H	H	B	B	H	H	B	B	H	B	H	H	A	H	A	-	H	A	H	H	B	H	H	B	A	H	H	B	H	H	A	A	B	H	H	H	H
A8_152	9440_100	120.8	73	3		A	H	A	A	B	H	D	H	A	-	B	H	H	B	B	H	B	H	H	A	H	A	A	H	A	H	H	-	H	H	B	A	H	H	B	H	H	A	A	B	H	H	H	H
A8_89	15214_86	120.8	73	0		A	H	A	A	B	H	H	H	D	H	B	H	H	B	B	H	B	H	H	A	H	A	A	H	A	H	B	B	H	H	B	A	H	H	B	H	H	A	A	B	H	H	H	B
A8_140	25948_88	122.4	74	0		A	H	-	A	B	H	H	H	B	H	B	H	-	B	B	H	B	H	H	A	H	A	-	H	A	H	-	B	H	H	B	A	H	H	B	H	H	-	A	B	H	H	H	-
A8_169	30758_89	122.8	75	0		A	H	-	A	B	H	D	H	B	H	B	H	H	B	B	H	B	H	H	A	H	A	-	H	A	H	-	B	H	H	B	A	H	H	B	H	H	-	A	B	H	H	H	-
A8_171	27300_81	122.8	75	3		A	H	A	A	B	H	D	H	B	H	B	H	H	B	B	H	B	H	C	A	H	A	-	H	A	H	H	B	H	H	B	A	H	H	B	H	H	A	A	B	H	H	H	H
A8_145	31995_85	126.2	76	1		A	H	A	A	B	H	-	H	B	H	B	H	H	B	B	H	B	H	H	A	H	A	-	H	A	H	-	H	H	H	B	A	H	H	B	H	H	-	H	B	H	H	B	-
A8_131	27278_87	126.6	77	0		A	H	-	A	B	H	-	H	B	H	B	H	H	B	B	H	B	H	C	A	H	A	-	H	A	H	-	H	H	H	B	A	H	H	B	H	H	-	H	B	H	H	B	-
A8_161	32749_84	127.8	78	1		A	H	A	A	B	H	D	H	B	H	B	H	D	-	B	H	B	H	H	A	H	A	-	A	A	H	H	H	H	H	B	A	H	H	C	H	-	D	H	B	H	H	B	H
A8_92	24875_84	130.5	79	3		A	H	A	A	B	H	-	H	B	H	B	H	H	B	B	H	B	H	H	A	H	A	A	A	A	H	B	H	H	B	B	A	H	H	B	H	H	A	H	B	H	H	B	-
A8_194	23373_92	131.6	79	0		A	H	H	A	B	H	-	H	B	H	B	D	H	B	B	H	B	H	H	A	H	A	-	A	A	H	B	H	H	B	B	A	H	H	B	H	H	H	H	B	H	H	B	B
[truncated: 97 more columns]

## Sheet: 9A
SNP_name	Original tag name	Distance (cM)	Bin No.	No. of E. indica acc. In which tag is present		1	2	3	4	5	6	8	9	10	11	12	13	15	16	17	18	19	20	21	22	23	24	25	26	28	29	30	31	32	33	34	35	36	40	41	42	43	44	45	46	47	48	49	50
A9_118	32458_87	0	1	0		H	-	A	H	H	H	A	H	B	H	H	B	H	H	B	H	H	H	H	A	A	-	A	H	A	B	A	A	B	A	H	H	A	-	B	B	-	A	A	H	B	A	-	H
A9_21	19994_94	2.6	2	0		H	A	A	H	H	H	B	H	B	H	H	B	H	D	B	H	H	H	H	A	A	A	B	H	H	B	A	D	B	A	H	H	A	-	B	H	H	A	A	H	B	A	H	H
A9_33	13317_97	4.6	3	0		H	A	A	H	H	H	C	H	B	H	H	B	H	H	B	H	H	H	H	A	A	A	B	H	H	B	A	A	B	A	H	H	A	-	B	C	H	A	A	H	B	A	H	H
A9_55	65453_60	5	4	1		H	A	A	H	H	H	B	H	B	H	H	B	H	H	B	H	H	H	H	A	A	A	B	H	H	B	A	A	B	A	H	H	A	-	B	H	H	A	A	H	B	A	H	H
A9_117	30788_93	5.5	4	0		A	-	A	H	H	H	-	H	B	H	H	B	H	H	B	H	H	H	H	-	-	A	-	H	D	-	A	A	B	A	H	H	-	A	B	H	H	A	A	H	B	A	H	H
A9_128	23008_90	6.5	5	0		H	A	H	H	H	D	-	H	B	H	H	H	H	H	B	H	H	H	H	-	A	A	-	H	-	B	-	D	B	-	H	H	-	-	C	C	H	-	-	H	B	A	H	-
A9_127	30041_93	7.5	5	0		H	A	A	H	H	H	A	H	B	H	H	H	H	H	B	H	H	H	H	-	A	-	-	H	H	B	A	A	B	A	C	H	-	-	C	H	H	A	A	H	B	-	H	H
A9_154	24400_87	8.3	5	0		H	A	-	H	H	H	B	H	B	H	H	H	H	H	B	H	H	H	H	A	A	B	-	H	-	B	B	A	B	A	H	H	A	-	B	H	H	-	A	H	B	A	H	H
A9_146	23001_94	8.3	5	0		H	A	A	H	H	H	-	H	B	H	H	H	H	H	B	H	H	H	H	A	A	B	-	H	H	B	A	H	B	A	H	H	A	-	B	H	H	A	A	H	B	-	H	H
A9_164	29980_75	9.1	6	0		D	A	A	H	H	H	B	H	B	H	H	H	H	H	B	H	H	H	H	A	A	B	-	H	H	B	A	D	B	A	H	H	A	-	B	B	H	A	A	H	B	-	H	H
A9_37	87364_68	11.7	6	0		H	A	A	H	H	H	A	H	B	H	H	H	H	H	B	H	H	H	H	A	A	B	A	H	H	B	A	A	C	A	H	H	B	-	B	C	H	A	A	H	B	A	H	H
A9_156	58574_77	12.1	6	0		H	A	A	H	-	H	A	H	B	H	H	H	H	H	B	H	H	-	H	A	A	B	-	C	H	B	A	A	B	A	H	H	B	A	B	C	H	A	A	H	B	-	H	H
A9_140	27828_85	12.1	6	2		H	A	A	H	-	H	A	H	B	H	H	H	H	H	B	H	H	H	H	A	A	B	A	H	H	B	A	A	!!B	A	H	H	-	A	C	C	-	A	A	H	B	-	H	H
A9_64	22824_91	12.1	6	0		H	A	A	H	H	H	A	H	B	H	H	H	H	H	B	H	H	H	H	A	A	B	A	H	H	B	A	H	!C	A	H	H	B	-	C	B	H	A	A	H	B	A	D	H
A9_111	33930_82	12.5	7	0		-	-	A	H	H	H	A	H	B	-	H	H	D	H	-	H	H	H	-	A	A	B	A	-	H	B	A	A	!-	A	H	H	-	A	B	B	H	A	A	H	-	-	-	-
A9_43	600_84	13.3	7	0		H	A	A	H	H	H	A	H	B	H	H	H	H	H	B	H	H	H	H	A	A	B	A	H	H	B	A	A	!C	A	H	H	B	-	B	C	H	A	A	H	B	-	H	H
A9_132	23657_91	14	8	0		H	A	A	H	H	H	-	!!H	B	H	H	H	H	!!H	B	!!H	H	H	H	A	A	!!B	A	!!H	H	!!B	A	A	!-	A	!!H	H	B	A	!!B	H	H	A	A	H	B	A	H	H
A9_27	25691_93	25.4	9	0		A	A	A	H	H	H	H	B	B	H	H	H	H	B	B	B	H	H	C	A	A	H	B	B	H	H	A	A	H	A	B	H	H	A	H	B	H	A	A	H	B	A	H	H
A9_133	1979_85	25.4	9	1		H	A	-	H	H	H	-	B	B	H	H	H	H	B	B	-	H	H	H	A	A	H	-	B	H	H	-	A	H	A	B	H	H	A	H	B	H	-	A	H	B	A	H	-
A9_47	28125_86	25.8	9	0		H	A	A	H	H	H	H	B	B	H	H	H	H	B	B	B	H	H	H	A	A	H	-	B	H	H	A	A	H	A	B	H	H	A	H	B	H	A	A	H	B	A	H	H
A9_147	15657_87	26	9	2		H	A	-	H	H	-	-	B	B	-	H	H	H	B	B	-	H	H	H	A	-	H	-	B	H	H	-	A	H	A	B	H	H	A	H	B	H	-	A	H	B	A	H	-
A9_24	35483_88	26.2	9	2		H	A	A	H	H	H	A	B	B	H	H	H	H	B	B	B	H	H	H	A	A	H	A	B	H	H	A	A	H	A	B	H	H	A	H	B	H	A	A	H	B	A	H	H
A9_148	12740_89	26.5	9	0		H	A	-	H	H	H	-	B	B	H	H	H	H	B	B	B	H	H	H	A	A	H	-	B	H	H	-	A	H	A	B	H	H	A	H	B	H	-	A	H	B	A	H	-
A9_31	23342_93	26.5	9	1		H	A	A	H	H	H	A	B	B	H	H	H	H	B	B	B	H	H	H	A	!!A	H	-	B	H	H	A	!!A	H	A	B	H	H	A	H	B	H	A	A	H	B	A	H	H
A9_136	23172_91	27.6	10	2		H	A	A	H	H	H	-	B	B	H	H	H	H	B	B	B	H	C	C	A	H	H	-	B	H	-	A	H	-	A	B	H	-	A	H	B	-	A	A	H	B	A	H	H
A9_51	31888_92	27.6	10	2		H	A	A	H	H	H	A	B	B	H	H	H	H	B	B	B	H	H	H	A	H	H	A	B	H	H	A	H	H	A	B	H	H	A	H	B	H	A	A	H	B	A	H	H
A9_72	64749_61	30.7	11	3		H	A	H	H	H	H	A	B	B	H	H	H	H	B	B	B	H	H	H	A	H	H	A	B	H	H	H	H	H	A	B	H	H	A	H	B	H	H	A	H	B	A	H	B
A9_68	20144_93	31.1	12	3		H	A	H	H	H	H	A	B	B	H	H	H	H	B	B	B	H	H	C	A	H	H	H	!!B	H	H	H	H	H	A	B	H	H	A	H	B	H	H	A	H	B	A	H	B
A9_69	14751_87	34.6	13	1		H	A	A	H	H	H	A	-	B	H	H	H	H	B	B	B	H	H	C	A	H	H	-	H	H	H	A	H	H	A	B	H	H	A	H	B	H	A	A	H	B	A	H	H
A9_130	29686_88	34.6	13_14	0		H	A	A	H	H	H	A	-	B	H	H	H	H	B	-	B	H	H	H	A	H	H	-	H	D	H	A	H	H	A	B	H	H	A	C	-	H	A	A	H	B	A	H	H
A9_52	31959_82	35	14	3		H	A	A	H	H	H	A	B	B	H	H	H	H	B	B	B	H	H	H	A	H	H	A	H	H	H	A	H	H	A	B	H	H	A	H	B	H	A	A	H	B	A	H	H
A9_5	*PSE113.1	35.4	15	#N/A		H	A	A	H	H	H	-	B	B	H	H	H	H	B	B	H	H	H	H	A	H	H	A	H	H	H	A	H	H	-	B	H	H	-	H	-	H	H	A	H	B	A	H	H
A9_67	28956_85	35.8	15	3		H	A	A	H	H	H	A	B	-	H	H	H	H	B	-	B	H	H	H	A	H	H	H	H	H	H	A	H	H	A	B	H	H	A	H	B	H	A	A	H	B	A	H	H
A9_141	33374_82	35.8	15	3		H	A	A	H	H	H	A	B	B	H	H	H	H	B	-	-	H	H	H	A	H	H	H	-	A	H	A	H	H	A	B	H	H	A	H	B	H	A	A	H	B	A	H	H
A9_66	33290_84	35.8	15	1		H	A	A	H	H	H	A	B	B	H	H	H	H	B	B	B	H	B	H	A	H	H	H	H	H	H	A	H	H	A	B	H	H	A	H	B	H	A	A	H	B	A	H	H
A9_166	28482_85	36.2	16	2		H	A	A	H	H	H	A	B	B	H	H	H	H	B	B	B	H	H	H	A	H	-	H	H	H	H	A	H	H	A	B	H	H	A	H	B	H	A	A	H	B	A	H	H
A9_170	28626_80	36.2	15_16	0		H	A	A	H	-	H	A	B	B	H	H	H	H	B	B	B	H	H	H	A	H	H	-	H	H	H	A	H	H	A	B	H	-	A	H	B	H	A	A	H	B	A	H	H
A9_57	22018_82	36.2	15_16	2		H	A	A	H	-	H	A	B	B	!!H	H	H	H	B	B	B	H	H	H	A	H	H	H	H	H	H	A	H	H	A	B	H	H	A	H	B	H	A	A	!!H	B	A	H	H
A9_3	*UGEP56	38.7	17	#N/A		H	A	A	H	H	-	-	B	B	A	H	H	H	B	B	-	H	H	H	A	H	H	A	H	H	H	A	H	H	A	B	H	H	-	H	B	H	-	A	!-	B	A	-	-
A9_175	51105_70	41.7	17	0		H	A	-	H	H	H	-	B	B	A	H	H	H	B	B	B	H	H	H	A	-	H	-	H	H	H	-	H	H	A	B	H	H	A	H	B	H	-	A	A	B	A	H	-
A9_79	10839_85	41.7	17	0		H	A	H	H	H	H	B	B	B	A	C	H	D	B	B	B	H	H	H	A	H	H	H	H	H	H	H	H	H	A	B	H	H	A	H	B	H	H	A	A	B	A	H	B
A9_178	5140_112	42.1	18	3		H	A	H	H	H	H	H	B	B	A	H	H	H	B	B	B	H	H	H	A	H	H	H	H	H	H	H	H	H	A	B	H	H	A	H	B	H	H	A	A	B	A	H	B
A9_71	8829_79	42.1	18	0		H	A	H	H	H	H	H	B	B	A	H	H	H	B	B	B	H	H	H	A	H	H	H	H	H	H	H	H	H	A	B	H	H	A	H	B	H	H	A	A	B	A	H	B
A9_158	27379_85	42.5	18	0		H	A	H	A	H	H	H	B	B	A	H	H	H	B	B	-	H	H	H	A	H	H	H	H	H	H	H	-	H	A	B	H	H	A	H	B	H	H	A	A	B	A	H	B
A9_180	41734_69	42.5	18_19	0		H	-	-	A	H	H	-	B	B	A	H	H	A	B	B	B	H	H	H	A	H	H	-	H	H	H	H	H	H	A	B	H	H	A	H	B	H	-	A	A	B	A	H	B
A9_20	33266_86	45.2	18_19	0		H	A	A	A	H	H	A	B	B	A	H	H	H	B	B	B	H	H	H	A	H	H	-	H	H	H	A	H	H	A	B	H	H	A	H	B	H	A	A	A	B	A	H	H
A9_29	2859_93	45.2	18	0		H	A	A	D	H	H	A	B	B	A	H	H	H	B	B	B	H	H	H	A	H	H	!!H	H	H	H	A	H	H	A	B	H	H	A	H	B	A	A	A	A	B	A	H	H
A9_54	727_86	45.9	18_19	0		H	A	A	H	H	H	A	B	B	A	H	H	H	B	B	B	H	H	-	A	H	H	!-	H	H	H	A	H	H	A	B	H	H	A	H	B	H	A	A	A	B	A	H	H
A9_48	31870_90	46.4	18_19	1		H	A	A	H	H	H	A	B	B	A	H	H	H	B	B	B	H	H	H	A	H	H	!-	H	H	H	A	H	H	A	B	H	H	A	H	B	H	A	A	A	B	A	H	H
A9_40	25827_89	46.7	18_19	2		H	A	A	H	H	H	A	B	B	A	H	H	H	B	B	B	H	H	H	A	H	H	!-	H	H	H	A	H	H	A	B	H	H	A	H	B	H	A	A	A	B	A	H	H
A9_150	28395_89	46.7	18_19	1		H	A	-	D	H	D	-	B	B	A	H	H	H	B	B	B	H	H	H	A	H	H	!-	H	H	H	-	H	H	A	B	-	H	A	H	-	H	-	A	A	B	A	H	-
A9_149	12850_83	46.7	18_19	3		H	A	-	H	H	H	-	B	B	A	H	H	H	B	B	B	H	H	H	A	H	H	!-	H	H	H	-	H	H	A	B	H	H	A	H	B	H	-	A	A	B	A	H	-
A9_49	21453_104	47.1	19	3		H	A	A	H	H	H	A	B	B	A	H	H	H	B	B	B	H	H	H	A	H	H	A	H	H	H	A	H	H	A	B	H	H	A	H	B	H	A	A	A	B	A	H	H
A9_142	7214_74	47.1	18_19	0		H	A	A	H	H	H	-	!!B	B	A	H	H	H	-	B	B	H	H	H	A	H	H	-	H	H	H	A	H	H	A	B	H	H	A	H	B	H	A	A	A	B	A	H	B
A9_42	17622_87	48.4	20	0		H	A	A	H	H	H	A	A	B	A	H	H	H	B	B	B	H	H	H	A	H	H	A	H	H	H	A	H	H	A	B	H	H	A	H	B	H	D	A	-	B	A	H	H
A9_50	28888_87	48.4	20	0		H	A	A	H	-	H	A	A	B	A	H	H	H	B	B	B	H	H	H	A	H	H	-	H	H	H	A	H	H	A	B	H	H	A	H	B	H	A	A	A	B	A	H	H
A9_134	4123_83	48.4	20	0		H	A	A	H	H	H	A	A	B	A	H	H	H	B	B	B	-	C	H	A	H	H	-	H	H	H	A	H	H	A	B	H	H	A	H	B	H	A	A	A	B	A	H	H
A9_1	*PSE3	48.4	20	#N/A		H	A	A	H	H	H	A	A	B	A	H	H	H	B	B	H	H	H	H	A	H	H	A	H	H	H	H	H	H	A	B	H	H	A	H	B	H	A	A	A	B	A	H	H
A9_167	33387_86	48.7	20	0		H	A	-	H	H	H	A	A	B	A	H	H	H	B	B	B	H	C	H	-	H	H	-	H	H	H	-	H	H	A	B	H	H	A	H	B	H	-	A	A	B	A	H	B
A9_36	29984_87	48.7	20	3		H	!!A	A	H	H	H	A	A	B	A	H	H	H	B	B	B	H	C	H	A	H	H	A	H	H	H	A	H	H	!!A	B	H	H	A	H	!!B	H	A	A	A	!!B	A	H	H
A9_124	54998_81	50.2	21	3		H	H	A	H	H	H	A	A	B	A	H	H	H	B	B	B	H	H	H	A	H	H	A	H	H	H	A	H	-	H	B	H	H	A	H	H	H	A	A	A	H	A	H	H
A9_32	16115_92	50.2	21	1		H	H	A	H	H	H	A	A	B	A	C	H	H	B	B	B	H	H	H	A	H	H	A	H	H	H	!!A	H	H	H	B	H	H	A	H	H	H	A	A	A	H	A	H	H
A9_153	12790_61	51.7	22	0		H	H	A	D	H	H	A	A	B	A	C	H	H	B	B	B	H	H	H	-	D	H	-	H	-	-	H	H	H	H	B	H	H	A	-	H	H	A	A	-	H	A	H	H
A9_28	25129_89	51.7	22	3		H	H	A	H	H	H	A	A	B	A	H	H	H	B	B	B	H	B	H	A	H	H	A	H	H	H	H	H	H	H	B	H	H	A	H	H	H	A	A	A	H	A	H	H
A9_120	34242_87	51.7	22	3		H	H	A	D	H	H	A	A	B	A	H	H	H	B	B	B	-	H	H	A	H	H	A	H	-	H	H	H	H	-	B	H	H	A	-	H	H	A	A	A	H	A	H	-
A9_26	7883_97	51.7	22	2		H	H	A	H	H	H	A	A	B	A	H	H	H	B	B	B	H	H	H	A	H	H	A	H	H	H	H	H	H	H	B	H	H	A	H	H	H	A	A	A	H	A	H	-
A9_46	21227_87	52.1	22	0		H	H	A	H	H	H	A	A	B	A	H	H	H	B	B	B	H	H	H	A	D	H	-	H	H	H	H	H	H	H	B	H	H	A	H	H	H	A	A	A	H	A	H	H
A9_161	13854_82	52.1	22	1		H	H	A	H	H	H	A	A	B	A	H	H	H	B	B	B	H	C	H	A	H	H	-	H	H	H	H	H	H	H	B	H	H	A	H	H	H	A	A	A	H	A	H	H
A9_30	18552_90	52.1	22	1		H	H	A	H	H	H	A	A	B	A	H	H	H	B	B	B	H	H	H	A	H	H	A	H	H	H	H	H	H	H	B	H	H	A	H	H	H	A	A	A	H	A	H	H
A9_110	5834_82	52.1	22_23	2		H	H	A	H	H	H	A	A	-	A	H	H	H	B	B	-	H	H	H	A	H	H	A	H	H	H	-	H	H	H	B	H	H	A	H	H	H	A	A	A	H	A	H	-
A9_159	29873_87	52.9	23	0		H	H	-	H	-	H	A	A	B	A	H	H	H	B	B	B	-	H	H	A	H	H	-	H	-	-	H	H	H	-	B	H	-	A	H	H	-	A	A	A	H	A	-	H
A9_126	5214_98	52.9	23	3		H	H	A	H	H	H	A	A	B	A	H	H	H	B	B	B	H	H	H	A	-	H	A	H	H	H	H	H	H	H	B	H	H	A	H	C	H	A	A	A	H	A	H	H
A9_115	15522_91	54.9	24	1		H	H	A	-	H	H	A	A	B	A	C	H	H	B	B	B	-	H	H	A	H	H	H	H	H	H	H	H	H	H	B	A	H	A	H	H	H	A	A	A	H	A	-	H
A9_38	33178_92	54.9	24	2		H	H	A	H	H	H	A	A	B	A	H	H	H	B	B	B	H	H	H	A	H	H	H	H	H	H	H	H	H	H	B	H	H	A	H	H	H	A	A	A	H	A	H	H
A9_56	17657_88	55.4	24	2		H	H	A	D	H	H	H	A	B	A	H	H	H	B	B	B	H	H	H	A	H	H	B	H	H	H	H	H	H	H	B	H	H	A	H	H	H	A	A	A	H	A	H	H
A9_45	12081_107	55.4	24	1		!!H	H	A	H	H	D	-	A	B	A	H	H	H	B	B	B	H	H	H	A	H	H	B	A	D	H	H	H	H	H	B	H	H	A	D	H	H	A	A	A	H	A	H	H
A9_25	33368_86	56.3	25	0		A	H	A	D	D	H	-	A	B	A	H	H	H	B	B	B	H	H	H	A	D	H	-	H	H	H	H	H	H	H	B	H	H	A	H	H	H	A	A	A	H	A	H	H
A9_22	8704_90	56.3	25	0		A	H	A	H	H	H	-	A	B	A	H	H	H	B	B	B	H	H	H	A	H	H	-	H	H	H	H	H	H	H	B	H	H	A	H	H	H	A	A	A	H	A	H	H
A9_131	21129_92	57.5	26	2		A	H	A	H	H	H	-	A	B	A	H	H	H	B	B	B	H	H	H	A	H	H	-	H	H	H	H	H	H	-	B	H	-	A	H	H	H	A	!!A	A	H	A	H	H
A9_137	34247_85	58.2	27	0		A	H	A	H	-	H	A	A	B	A	H	H	H	B	B	B	H	H	H	A	H	H	-	H	C	H	H	H	H	H	B	H	H	A	H	H	H	A	H	-	H	A	H	-
A9_39	5215_92	58.2	27	3		A	H	A	H	H	H	-	A	B	A	H	H	H	B	B	B	H	H	H	A	H	H	B	H	H	H	H	H	H	H	B	H	H	A	H	H	H	A	H	A	H	A	H	H
A9_34	11918_93	58.2	27	2		A	H	A	H	H	H	-	A	B	A	C	H	H	B	B	-	H	H	H	A	H	H	-	H	H	H	H	H	H	H	B	H	H	A	H	H	H	A	H	A	H	A	H	H
A9_41	5121_83	58.7	27	1		A	H	A	H	H	H	A	A	B	A	H	H	H	B	B	B	H	H	H	A	H	H	H	H	C	H	H	H	H	H	B	H	H	A	H	H	H	A	H	A	H	A	H	H
A9_144	14280_91	58.8	27	0		A	H	A	H	H	H	A	A	B	A	-	H	C	B	B	B	H	!!H	H	!!A	H	H	D	H	B	H	H	H	-	H	B	H	H	A	H	H	H	A	H	A	H	A	H	H
A9_109	5846_111	63.2	28	2		A	H	A	H	H	H	A	A	B	A	H	H	H	C	B	-	H	B	H	H	D	-	H	H	B	H	H	D	H	H	B	H	H	A	H	H	H	A	H	A	H	A	H	H
A9_65	14627_82	63.2	28	2		A	H	A	H	H	H	A	A	B	A	H	H	H	!!B	B	B	H	B	H	H	H	H	H	D	C	H	H	!!H	H	H	B	H	H	A	-	H	H	A	H	A	H	A	H	H
A9_63	32827_73	64.7	29	2		A	H	A	H	H	H	C	A	B	A	H	H	H	H	B	B	H	B	H	H	D	H	B	H	C	-	!!H	A	H	H	B	H	H	A	H	C	H	A	H	A	H	A	H	H
A9_116	29804_70	65.5	29_30	0		A	H	-	H	H	H	-	A	B	A	H	-	H	H	B	B	H	B	H	H	H	H	-	H	H	H	!-	A	-	H	-	H	H	A	H	-	H	-	H	A	H	A	H	-
A9_155	13470_76	67.5	30	0		A	H	A	D	H	H	A	A	B	A	H	H	H	H	B	B	H	B	H	H	A	H	-	A	C	H	B	A	H	H	B	H	H	A	H	H	H	-	H	A	H	A	H	B
A9_138	24341_88	67.5	30	0		A	H	A	D	H	H	A	A	B	A	H	H	H	H	B	B	H	B	H	H	A	H	-	A	C	!!H	B	A	H	H	B	H	H	A	H	H	H	A	H	A	H	A	H	B
A9_121	27744_90	68.1	30	3		A	H	-	H	-	H	-	A	B	A	H	H	H	H	B	-	-	B	H	H	A	H	-	A	H	!-	-	D	H	-	B	-	!!H	A	H	H	-	-	H	A	H	A	H	-
A9_125	8446_80	70.8	31	1		A	H	A	H	D	H	-	A	B	A	H	H	H	H	B	B	H	B	H	H	A	H	-	D	-	B	-	A	H	-	B	H	B	A	H	H	H	A	H	A	H	A	H	-
A9_58	5430_72	71.2	31	0		A	H	A	H	H	H	-	A	B	A	H	H	H	H	B	B	H	B	H	H	H	H	-	H	H	B	B	A	H	H	B	H	B	A	H	H	H	A	H	A	H	A	H	B
A9_160	12354_88	71.2	31	0		A	H	A	H	H	H	-	A	B	A	H	H	H	H	B	B	H	B	H	H	H	H	-	H	H	B	B	A	H	H	B	H	B	A	-	H	H	A	H	A	H	A	H	B
A9_62	8503_86	72.3	31	2		A	H	H	H	H	H	!!A	A	B	A	H	H	H	H	B	B	H	B	H	H	H	H	-	D	C	B	B	D	H	H	B	H	B	A	A	H	H	H	H	A	H	A	H	B
A9_171	46689_103	72.8	32	3		A	H	H	H	H	H	H	A	B	A	H	H	H	-	B	B	H	B	H	H	D	H	B	H	C	B	B	A	H	-	B	H	B	!!A	H	H	H	H	H	A	H	A	H	B
A9_61	24898_90	74.4	33	0		A	H	H	H	H	H	H	A	B	A	H	H	H	H	B	B	H	B	H	H	H	H	B	H	H	B	!!B	A	H	H	B	H	B	H	H	H	H	H	H	A	H	A	H	B
A9_129	1330_112	78.3	34	2		A	H	A	H	A	-	H	A	B	A	H	H	H	H	B	B	H	B	H	H	H	-	H	H	C	B	!-	A	H	H	B	H	B	-	H	H	H	A	H	A	H	A	H	H
A9_44	12984_70	79.1	34	1		A	H	A	H	A	H	H	A	B	A	H	H	H	H	B	B	H	B	H	H	H	H	D	H	C	B	H	H	H	H	B	H	B	H	-	H	!!H	A	H	A	H	A	H	H
A9_35	10168_92	82.3	35	2		A	H	A	H	A	H	-	A	B	A	H	H	H	H	B	B	H	B	D	H	A	H	-	H	C	B	H	A	H	H	B	H	B	H	A	H	A	A	H	A	H	A	H	H
A9_145	18059_93	82.8	35	1		A	H	A	H	A	H	-	A	B	A	H	H	H	H	B	B	H	B	D	H	A	H	-	H	C	B	H	D	H	H	B	H	B	H	-	H	A	A	H	A	H	A	H	H
A9_165	4978_79	82.8	35	1		A	H	A	H	A	H	-	A	B	!!A	!!H	H	H	H	B	B	H	B	H	H	A	H	-	H	B	B	H	H	!!H	H	B	H	!!B	H	-	H	A	A	H	A	H	A	-	H
A9_74	14784_81	91	36	0		A	H	A	H	H	H	H	A	B	H	B	H	H	H	B	B	H	B	H	H	D	H	-	H	H	B	D	D	B	H	B	H	H	H	B	H	A	A	H	A	H	A	H	A
A9_60	25109_93	91.4	37	0		A	H	A	H	H	H	H	A	B	H	B	H	H	H	B	-	H	B	H	H	H	H	B	H	H	B	H	A	B	H	B	H	H	H	B	H	A	A	H	A	H	A	H	A
A9_73	12608_92	91.4	37	0		A	H	A	H	H	H	H	A	B	H	B	H	H	H	B	B	H	B	H	H	D	H	-	H	C	B	H	A	B	H	B	H	H	H	B	H	A	A	H	A	H	A	H	A
A9_157	30202_70	91.8	37	3		A	H	A	H	H	H	A	-	B	H	B	H	H	H	B	-	H	B	!!H	H	H	H	-	H	H	B	H	A	B	H	B	H	H	-	B	!!H	A	A	H	A	H	A	H	A
A9_81	4061_89	93.1	38	1		A	H	A	H	H	H	A	A	B	H	B	H	H	H	B	B	H	B	A	H	H	H	B	H	H	B	H	A	B	!!H	B	H	H	H	B	B	A	A	H	A	H	A	H	A
A9_162	24401_65	93.6	39	0		-	H	A	H	H	H	A	A	B	H	B	A	H	H	B	B	!!H	B	A	H	H	H	-	H	C	B	H	A	-	B	B	H	H	H	B	-	A	A	H	A	H	A	H	A
A9_152	23841_93	94.7	40	0		A	H	A	H	H	H	A	A	B	H	B	-	H	H	B	B	B	B	A	H	H	H	-	H	H	B	H	A	-	B	-	H	H	H	B	B	A	A	H	A	H	A	H	A
A9_177	13213_110	95.2	40	1		A	H	-	H	-	H	A	A	B	H	B	H	H	H	B	B	B	B	A	H	-	H	-	H	C	B	!!H	A	B	B	B	-	H	D	B	-	A	A	H	A	H	A	B	A
A9_182	12231_76	95.7	40	1		A	H	A	H	-	H	A	A	B	H	B	H	H	H	B	B	B	B	A	H	H	H	-	H	H	B	!D	A	B	B	B	H	H	H	B	B	A	A	H	A	H	A	H	A
A9_77	53282_87	96.8	41	2		A	H	A	H	H	H	A	A	B	H	B	H	H	H	B	B	B	B	A	H	H	H	A	A	C	B	A	A	B	B	B	H	H	H	B	B	A	A	H	A	H	A	H	A
A9_84	18285_99	96.8	41	3		A	H	A	H	H	H	H	A	B	H	B	H	H	H	B	B	B	B	A	H	H	H	-	H	B	B	A	D	B	B	B	H	H	H	B	B	A	A	H	A	H	A	H	A
A9_86	7637_84	97.2	42	1		A	H	A	H	H	H	A	A	B	H	B	H	H	H	B	B	B	B	A	H	H	H	B	H	C	B	A	A	B	B	B	H	H	H	B	B	A	A	H	A	H	A	H	A
A9_78	25808_90	97.7	43	1		A	H	A	H	H	H	A	A	B	H	B	H	H	H	B	B	B	B	A	H	H	H	-	H	C	B	A	A	B	B	B	H	H	H	B	B	A	A	H	A	H	A	H	A
A9_85	38711_97	99.7	44	3		A	H	A	H	H	H	H	A	B	H	B	H	H	H	B	B	B	B	A	H	A	H	H	H	C	B	A	D	B	B	B	H	H	H	B	B	A	A	H	A	H	A	H	A
A9_173	113_82	101.2	45	2		A	H	A	H	H	H	-	A	B	H	H	H	H	H	B	B	B	B	A	H	A	H	-	H	H	B	A	A	B	B	B	H	H	H	B	B	A	A	H	A	H	A	H	A
A9_75	6693_74	101.2	45_46	3		A	H	A	H	H	H	H	A	B	H	H	H	H	H	B	B	B	B	A	H	A	H	-	D	H	B	A	A	B	B	B	H	H	H	B	B	A	A	H	A	H	A	C	A
A9_59	32516_85	102	45_46	3		A	H	A	H	H	-	A	A	B	H	H	H	H	H	B	B	B	B	A	H	A	H	A	D	H	B	A	A	B	B	B	H	H	H	B	B	A	A	H	A	H	A	H	A
A9_82	6619_106	102	46	0		A	H	A	H	H	H	A	A	B	H	H	H	H	H	B	B	B	B	A	H	A	H	-	H	H	B	A	A	B	B	B	H	H	H	B	B	A	A	H	A	H	A	H	A
A9_80	15942_90	102	46	0		A	H	A	H	C	H	A	A	B	H	H	H	H	H	B	B	B	B	A	H	A	H	-	H	H	B	A	A	B	B	B	H	H	H	B	B	A	A	H	A	H	A	H	A
A9_76	13221_80	102.8	46	1		A	H	A	H	H	H	A	A	B	H	B	H	H	H	B	B	B	B	A	H	A	H	-	D	D	B	A	A	C	B	B	H	H	H	C	B	A	A	H	A	H	A	H	A
[truncated: 97 more columns]

## Sheet: 1B
SNP_name	Original tag name	Distance (cM)	Bin No.	No. of E. indica acc. In which tag is present		1	2	3	4	5	6	8	9	10	11	12	13	15	16	17	18	19	20	21	22	23	24	25	26	28	29	30	31	32	33	34	35	36	40	41	42	43	44	45	46	47	48	49	50
B1_370	27336_83	0	1	1		A	C	H	A	B	A	B	A	B	D	A	H	A	A	H	B	H	B	H	A	D	A	-	H	A	H	H	H	C	H	H	H	A	H	C	C	H	H	A	B	H	A	H	B
B1_260	25032_108	2.2	1	1		A	H	H	A	B	A	B	A	B	H	A	H	A	A	H	B	H	B	H	A	B	A	B	H	A	H	H	H	B	H	H	H	A	H	H	C	H	H	A	B	H	A	H	B
B1_213	31172_89	5.3	2	0		A	H	A	D	B	A	H	A	B	D	A	H	A	A	H	B	H	B	H	A	B	A	A	H	A	H	A	H	B	H	H	H	A	H	H	H	H	H	A	B	H	A	C	H
B1_228	5942_86	5.3	2	0		A	H	A	A	B	A	H	A	B	D	A	H	A	A	H	B	H	B	H	A	B	A	A	H	A	H	A	H	B	H	H	H	A	H	H	H	D	H	A	B	H	A	H	H
B1_762	54220_72	5.6	2	0		A	C	A	A	B	A	H	-	B	H	A	H	A	A	H	B	H	B	H	A	B	A	-	H	A	H	A	H	B	H	H	H	A	H	H	H	D	H	A	B	H	A	H	H
B1_273	14972_85	5.7	2	0		A	B	A	A	B	A	H	A	B	H	A	H	A	A	H	B	H	B	H	A	B	A	A	H	A	H	A	H	B	H	H	H	A	H	H	C	H	D	A	B	H	A	C	H
B1_234	20938_90	6.1	2	1		A	C	A	A	B	A	H	A	B	H	A	H	A	A	H	B	H	B	H	A	B	A	-	H	A	H	A	H	B	H	H	H	A	H	H	H	H	H	A	B	H	A	H	H
B1_811	54526_71	6.4	2	0		A	C	A	A	B	A	H	A	B	H	A	H	A	A	H	B	H	B	H	A	B	-	A	H	A	-	A	H	B	H	H	H	A	H	H	C	D	H	A	B	H	A	C	H
B1_778	24281_80	7.9	3	0		A	B	A	A	B	A	H	A	B	H	A	H	A	A	H	B	H	B	H	A	B	A	A	H	A	H	A	H	B	H	H	H	A	H	C	C	H	H	A	B	H	A	C	H
B1_679	1707_101	9.1	4	1		A	B	A	A	B	A	H	A	B	H	A	H	A	A	H	B	H	B	H	A	H	-	A	H	A	H	A	A	B	H	H	H	A	H	C	H	H	H	A	B	H	A	H	H
B1_682	28894_90	9.7	4	0		A	C	A	A	B	A	H	A	B	D	A	H	A	A	H	B	H	B	H	A	H	A	-	H	A	H	A	H	B	H	H	H	A	H	H	H	H	H	A	B	B	A	H	H
B1_307	18786_94	9.7	4	0		A	C	A	A	B	A	H	A	B	D	A	H	A	A	H	B	H	B	H	A	H	A	A	H	A	H	A	H	B	H	H	H	A	H	H	C	D	D	A	B	H	A	B	H
B1_245	10423_87	10.4	4	0		A	H	A	A	B	A	H	A	B	D	A	H	A	A	H	B	H	B	H	A	H	A	-	H	A	H	A	H	B	H	H	H	A	H	H	H	H	H	A	B	H	A	B	H
B1_229	23664_86	10.4	4	0		A	H	A	A	B	A	H	A	B	D	A	H	A	A	H	B	H	B	H	A	D	A	A	H	A	H	A	H	B	H	H	H	A	H	H	C	H	H	A	B	H	A	H	H
B1_276	18901_79	11.5	5	1		A	H	A	A	B	A	H	A	B	D	A	H	A	A	H	B	H	B	H	A	H	A	-	H	A	H	A	H	B	H	H	H	A	H	H	H	H	H	A	!!B	H	A	H	H
B1_689	14379_91	12.7	6	0		A	H	A	A	B	A	H	A	B	H	A	H	A	A	-	B	H	B	H	A	-	A	-	H	A	H	A	H	B	H	H	H	A	A	B	H	-	-	A	H	H	A	H	H
B1_230	29558_83	12.7	6	0		A	H	A	A	B	A	H	A	B	D	A	H	A	A	H	B	H	B	H	A	D	A	A	H	A	H	A	H	B	H	H	H	A	H	C	B	H	H	A	H	H	A	H	H
B1_664	17821_58	13.9	6	0		A	H	A	A	-	A	H	A	B	A	A	H	A	A	H	B	H	B	H	A	A	A	-	H	A	-	A	H	B	H	H	H	A	H	-	H	H	H	A	H	H	A	C	H
B1_310	55868_62	14	6	0		A	B	A	A	B	A	!!H	A	B	H	A	H	A	A	H	B	H	B	H	A	H	A	A	H	A	H	A	H	B	H	H	H	A	H	C	C	H	H	A	H	C	A	B	H
B1_309	11071_93	15.4	7	0		!!A	H	A	H	B	A	A	A	B	H	A	H	A	A	H	B	H	B	H	A	H	!!A	A	H	A	H	A	H	B	H	H	H	A	H	H	!!H	H	H	A	H	H	A	B	H
B1_355	16397_83	26	8	0		H	B	B	H	B	A	H	A	B	A	A	H	A	H	H	B	H	H	H	A	H	H	-	H	A	H	H	H	B	H	H	H	A	H	C	B	A	!!H	A	H	B	A	H	B
B1_206	7483_85	27.6	9	0		D	B	A	H	B	A	A	A	B	A	A	H	A	H	H	B	H	H	H	A	H	H	A	H	A	H	A	H	B	H	H	H	A	H	H	B	A	A	A	H	B	A	H	D
B1_197	22475_91	28	9	0		H	B	A	H	B	A	A	A	B	A	A	H	A	H	H	B	H	H	H	A	H	H	A	H	A	H	A	H	B	H	H	H	!!A	H	H	B	A	A	A	H	B	A	H	D
B1_699	15483_88	28.3	10	0		H	B	A	H	-	A	A	A	B	A	A	H	A	H	H	B	H	H	H	A	H	H	-	H	A	-	A	H	B	H	H	H	!-	H	H	B	A	A	A	-	B	A	H	A
B1_227	22207_101	37.5	11	0		D	H	A	A	B	A	A	A	H	A	A	H	A	A	H	B	H	B	H	A	D	H	A	H	A	H	A	H	C	H	H	H	H	H	H	B	A	A	A	H	H	A	B	H
B1_746	16547_88	37.8	11	2		A	H	A	A	B	A	A	A	H	A	A	H	A	A	H	B	H	B	H	-	H	H	-	H	-	H	A	H	C	H	H	H	-	H	H	B	-	A	A	H	H	A	B	H
B1_385	18997_90	39.8	12	0		H	B	A	A	B	A	A	A	B	A	A	H	A	A	H	B	H	B	H	A	H	H	-	H	A	H	A	H	B	H	H	H	H	H	H	B	H	-	A	H	H	A	B	H
B1_731	32078_102	40.8	13	0		H	C	-	A	B	A	A	A	C	A	A	A	A	A	D	B	H	B	H	A	H	H	A	H	A	H	A	-	H	H	H	H	H	D	H	B	H	-	A	H	H	A	B	-
B1_331	25117_91	41.2	13	0		H	B	A	A	B	A	A	A	C	A	A	H	A	A	H	B	H	B	H	A	H	H	-	H	A	H	A	H	H	H	H	H	H	H	H	B	H	A	A	-	H	A	B	H
B1_237	36_82	41.7	14	0		H	C	A	A	B	A	A	A	B	A	A	H	A	A	H	B	H	B	H	A	H	H	A	H	A	H	A	H	C	H	H	H	H	H	H	B	H	A	A	H	H	A	B	H
B1_255	11870_107	41.7	14	0		H	C	A	D	B	A	A	A	B	A	A	H	A	A	H	B	H	B	H	A	H	H	A	H	A	H	A	H	H	H	D	H	-	H	H	B	H	A	A	H	H	A	B	H
B1_279	4295_86	42.4	14	0		H	B	A	A	B	A	A	A	B	A	A	H	A	A	H	B	H	B	H	A	H	H	A	H	A	H	A	H	B	H	H	H	H	H	H	B	H	A	A	H	H	A	B	H
B1_203	65613_61	42.4	14	0		A	B	A	A	B	A	A	A	B	A	A	H	A	A	H	B	H	B	H	A	H	H	A	H	A	H	A	H	C	H	H	H	H	D	H	B	H	A	A	H	H	A	B	H
B1_338	14148_102	42.8	14	0		D	H	A	A	B	A	A	!!A	B	A	A	H	A	A	H	B	H	B	C	A	H	H	-	H	A	H	A	H	B	H	H	H	H	H	H	B	H	A	A	H	H	A	B	H
B1_258	3478_104	43.2	15	0		D	H	A	A	B	A	A	H	C	A	A	H	A	A	H	B	H	B	H	A	H	H	A	H	A	H	A	H	C	H	H	H	H	H	H	B	H	A	A	H	C	A	B	H
B1_214	30065_89	43.2	15	1		D	H	A	A	B	A	A	H	C	A	A	H	A	!!A	H	B	H	B	H	A	H	H	A	H	A	H	A	H	B	H	H	H	H	H	H	B	H	A	A	H	H	A	B	H
B1_346	25040_90	44	16	0		D	H	A	A	B	A	A	H	B	A	A	H	A	H	H	B	H	B	H	A	H	H	A	H	A	H	A	H	B	H	H	H	H	D	B	B	H	A	A	H	H	A	B	H
B1_362	6653_85	44.7	16	0		H	H	A	A	B	A	A	H	B	A	A	H	A	H	H	B	H	B	H	A	H	H	-	H	A	H	A	H	B	H	H	H	-	A	B	B	H	A	A	H	H	A	B	H
B1_236	4306_89	45.3	16	1		D	H	A	A	B	A	A	H	C	A	A	H	A	H	H	B	H	B	H	A	H	H	A	H	A	H	A	H	C	H	H	H	H	H	B	B	H	A	A	H	H	A	B	H
B1_232	3855_95	45.9	16	0		H	H	A	A	B	A	A	H	B	A	A	H	A	D	H	B	H	B	H	A	H	H	A	H	A	H	A	H	H	H	H	H	H	D	B	B	H	A	A	H	H	A	B	H
B1_327	6772_98	46	16	0		H	H	A	A	B	A	A	H	B	A	A	H	A	H	H	B	H	B	H	A	H	D	A	H	A	H	A	H	H	H	H	H	H	H	B	B	H	A	A	H	H	A	B	H
B1_235	28853_89	46.1	16	0		H	H	A	A	B	A	A	H	C	A	A	H	A	H	H	B	H	B	H	A	H	H	A	H	A	H	A	H	H	H	H	H	H	H	B	B	H	A	A	H	H	A	B	H
B1_667	63265_69	46.3	16	0		D	C	A	A	B	A	A	H	H	A	A	-	A	H	H	B	H	B	H	A	H	H	A	H	A	H	A	H	H	H	-	H	H	H	B	B	H	A	A	H	H	A	B	H
B1_711	9495_100	46.3	16	0		H	H	A	A	B	A	A	H	C	A	A	H	A	H	H	B	-	B	H	A	H	H	-	H	A	-	A	H	C	H	H	H	-	H	B	B	H	A	A	H	H	A	B	H
B1_703	3825_91	47.1	16	0		!!H	H	A	A	B	A	A	H	C	A	A	H	A	H	H	B	H	B	H	A	A	H	-	H	A	H	A	H	B	H	A	H	H	H	H	B	H	A	A	H	H	A	B	H
B1_764	28141_82	47.8	16	0		!D	-	-	A	B	A	A	H	B	-	A	H	A	-	H	B	H	B	H	A	H	H	A	H	A	H	A	-	-	H	H	H	H	H	H	B	H	A	A	H	H	A	B	H
B1_685	20939_92	48.5	16	0		!D	C	A	A	B	A	A	!!H	B	A	A	-	A	!!H	H	B	H	B	H	A	H	H	A	H	A	-	A	H	C	H	H	H	H	H	H	B	H	A	A	-	H	A	B	H
B1_249	29139_85	50.1	17	0		!D	H	A	A	B	A	A	A	B	A	A	H	A	A	H	B	H	B	H	A	H	H	A	H	A	H	A	H	B	H	H	H	H	A	H	B	H	-	A	H	H	A	B	H
B1_780	27264_87	50.1	17	0		A	H	A	-	B	A	A	A	H	A	A	H	A	-	H	B	H	B	H	A	H	!!H	-	H	-	-	A	H	B	-	H	-	H	-	H	B	B	!!A	A	H	H	A	B	H
B1_252	14478_109	54.5	18	3		A	C	A	A	B	A	A	A	B	A	A	H	A	A	H	B	H	B	H	A	H	A	A	H	A	H	A	H	C	H	H	H	A	H	H	B	D	H	A	-	H	A	B	H
B1_287	6408_65	54.5	18	1		A	B	A	A	B	A	A	A	C	A	A	H	A	A	H	B	H	B	H	A	D	A	-	H	A	H	A	H	C	H	H	H	A	H	H	B	D	-	A	D	H	A	B	B
B1_322	58746_64	55.3	18	0		A	B	A	A	B	A	A	A	B	H	A	H	A	A	H	B	H	B	H	A	H	A	A	H	A	H	A	H	B	H	H	H	A	H	H	B	H	H	A	H	H	A	B	H
B1_717	20539_108	55.7	18	0		A	H	A	A	B	A	-	A	B	D	A	H	A	-	H	B	H	B	H	A	H	A	A	H	A	H	A	H	B	H	H	H	A	H	-	-	H	H	A	H	H	A	B	H
B1_298	15450_107	55.7	18	0		A	H	A	A	B	A	A	A	C	D	A	H	A	A	H	B	H	B	H	A	H	A	-	H	A	H	A	H	B	H	H	H	A	H	H	B	H	H	A	H	H	A	B	H
B1_205	52382_78	55.7	18	0		A	H	A	A	B	A	A	A	B	A	A	H	A	A	H	B	H	B	H	A	H	A	A	H	A	-	A	H	C	H	H	H	A	H	C	B	D	H	A	H	H	A	B	H
B1_304	15512_93	55.7	18	0		A	H	A	A	B	A	A	A	C	D	A	H	A	A	H	B	H	B	H	A	H	A	A	H	A	H	A	H	B	H	H	H	A	H	H	B	D	H	A	H	H	A	B	H
B1_202	41604_89	55.7	18	1		A	H	A	A	B	A	A	A	C	D	A	H	A	A	H	B	H	B	H	A	H	A	A	H	A	H	A	H	C	H	H	H	A	H	H	B	D	H	A	H	H	A	B	H
B1_359	20974_90	56.2	19	0		A	H	-	A	B	A	-	A	H	A	A	H	A	A	H	B	H	B	H	A	D	A	-	H	A	H	-	H	C	H	C	H	A	H	H	B	H	H	A	H	H	A	B	H
B1_226	2373_89	57.3	20	1		A	H	A	A	B	A	A	A	C	H	A	H	A	A	H	B	H	B	H	A	H	A	A	H	A	H	A	H	B	H	H	H	H	H	H	B	H	H	A	H	H	A	B	H
B1_295	20927_85	57.7	21	1		A	C	A	A	B	A	A	A	C	D	A	H	A	A	H	B	H	B	H	A	H	A	A	H	A	H	A	H	C	H	H	H	H	H	H	C	H	H	A	H	H	A	B	H
B1_358	26007_101	58.1	22	0		A	B	A	A	B	A	A	A	B	A	A	H	A	A	H	B	H	B	H	A	H	A	-	H	A	H	A	H	C	H	H	H	H	H	H	B	H	H	A	H	H	A	B	H
B1_783	8291_108	58.1	22	1		A	H	A	A	B	A	A	A	B	A	A	H	A	A	H	B	H	B	B	A	D	A	A	H	A	H	A	H	!!B	H	H	H	H	H	H	B	H	H	A	H	H	A	B	H
B1_330	1414_83	58.1	22_23	0		A	H	A	A	B	A	A	A	B	D	A	H	A	A	H	B	H	B	H	A	H	A	-	H	A	H	A	H	!C	H	H	H	H	H	C	B	H	H	A	H	H	A	B	H
B1_372	30741_73	58.3	22_23	0		A	H	A	A	B	A	A	A	B	A	A	H	A	A	H	B	H	B	H	A	H	A	A	H	A	H	A	H	!C	H	H	H	H	H	H	B	D	D	A	H	H	A	B	H
B1_727	5616_91	58.6	23	0		A	H	A	A	-	A	A	A	-	A	A	H	A	A	H	B	H	B	H	A	H	A	A	!!H	A	-	A	H	H	-	H	H	H	H	-	B	-	H	A	-	H	A	!!B	H
B1_775	15962_85	59.9	24	0		A	C	A	A	B	A	A	A	C	D	A	C	A	A	H	B	H	B	H	A	H	A	-	A	A	H	A	H	H	H	H	H	H	H	H	B	D	H	A	H	H	A	H	H
B1_368	19091_88	60.4	25	0		A	H	A	A	B	A	A	A	C	-	A	H	A	A	H	B	H	B	H	A	H	A	A	A	A	H	A	H	H	H	H	H	H	H	H	B	H	H	A	H	H	A	H	H
B1_704	5829_82	61.4	25	0		A	C	A	A	-	-	A	A	C	D	A	H	A	A	H	B	H	B	C	-	H	A	-	A	A	-	A	H	H	H	H	H	H	H	H	B	D	H	A	H	H	A	H	H
B1_696	10167_83	61.4	25	0		A	B	A	A	B	A	A	A	C	H	A	H	A	A	D	B	H	B	H	A	H	A	A	A	A	H	A	H	H	H	H	H	H	H	H	B	H	H	A	H	H	A	H	H
B1_714	17119_109	62.3	26	0		A	B	A	A	B	A	A	A	H	H	A	H	A	A	H	B	H	B	H	A	H	A	-	A	A	H	A	H	C	H	H	H	H	H	H	B	A	H	A	H	H	A	H	H
B1_335	55249_59	62.6	26	1		A	B	A	A	B	A	A	A	H	H	A	H	A	A	H	B	H	B	H	A	D	A	A	A	A	H	A	H	C	H	H	H	H	H	H	B	-	H	A	H	H	A	H	H
B1_684	16113_89	63.5	26	0		A	C	A	A	B	A	A	A	B	-	A	H	A	A	H	B	H	B	H	A	H	A	A	A	A	H	A	H	C	H	H	H	H	-	C	B	A	H	A	H	H	A	H	H
B1_691	62723_69	65.8	27	0		A	B	A	A	B	A	A	A	C	-	A	H	A	A	H	B	H	B	H	A	-	A	A	A	A	H	A	H	H	H	H	H	H	H	H	H	A	H	A	H	H	A	H	H
B1_241	34418_97	66.6	27	0		A	H	A	A	B	A	A	A	C	A	A	H	A	A	H	B	H	B	H	A	H	A	-	A	-	H	A	H	H	H	!!H	H	H	H	B	H	A	H	A	H	H	A	H	H
B1_715	5044_84	70.9	28	0		A	C	A	A	B	A	-	A	B	D	A	H	A	A	H	B	H	B	H	A	D	A	-	A	A	H	A	H	H	H	B	H	H	H	H	H	A	H	A	H	H	A	H	H
B1_233	10416_101	72.3	29	0		A	C	A	A	B	A	!!A	A	C	A	A	H	A	A	!!H	H	H	B	H	A	!!H	!!A	H	A	A	H	A	!!H	C	H	B	H	H	H	H	H	A	H	A	H	H	A	H	H
B1_861	27807_68	84	30	0		A	C	-	D	H	A	!-	A	H	H	A	H	A	A	B	C	H	B	H	A	A	B	-	A	A	H	-	B	C	!!H	B	H	H	H	B	H	A	H	A	A	-	A	H	H
B1_750	20236_63	90.5	31	0		A	H	A	A	H	A	H	A	H	H	A	H	A	A	B	H	H	B	H	-	A	B	-	A	A	-	A	B	C	A	B	H	H	H	B	B	C	!!A	A	-	A	A	H	H
B1_730	23359_86	90.8	31	0		A	H	A	A	H	A	H	A	H	H	A	H	A	A	B	H	H	B	H	-	A	B	-	!!A	!!A	!!H	!!A	B	C	A	B	H	!!H	H	B	B	H	A	!!A	-	A	A	-	H
B1_663	15687_68	107.7	32	0		A	B	B	A	A	A	B	A	H	A	A	H	A	D	B	A	C	B	H	-	A	B	-	H	H	!-	H	B	!!H	A	B	H	A	H	B	H	C	H	H	A	A	A	H	B
B1_678	22473_78	113.3	33	0		A	B	B	A	A	A	H	A	H	A	A	H	A	!!A	B	A	H	B	H	A	A	B	A	H	H	A	-	B	!C	A	B	H	A	H	B	H	H	-	H	A	A	A	H	B
B1_13	*LFO185	117.8	34	#N/A		A	B	H	A	A	A	-	A	H	A	A	H	A	H	B	H	H	B	H	A	A	-	H	H	D	A	H	B	B	A	B	H	A	H	B	A	H	-	H	-	A	A	-	-
B1_674	56056_62	119.3	34	0		A	B	H	!!A	-	A	H	A	H	A	!!A	H	A	H	B	A	H	B	H	-	A	B	-	D	-	-	H	B	B	A	B	H	-	!!H	B	A	H	A	D	-	H	A	H	H
B1_747	10466_83	123.8	35	0		A	B	H	H	H	A	H	A	H	A	H	H	A	H	B	A	H	B	H	A	-	B	A	A	H	A	H	B	B	A	B	H	A	!-	H	-	H	A	H	H	H	A	H	H
B1_9	*LFO11	126.5	36	#N/A		A	B	H	H	H	-	-	A	H	A	H	H	A	A	B	-	H	B	H	A	-	B	H	H	B	A	H	B	B	A	B	H	A	!-	H	A	H	-	H	-	H	A	-	-
B1_244	29641_95	126.5	36	0		A	B	H	H	H	A	C	A	H	A	H	H	A	H	B	H	H	B	H	A	A	B	A	H	H	A	H	B	B	A	B	H	A	A	H	A	H	A	H	B	H	A	-	H
B1_687	1120_97	126.9	36	0		-	B	H	D	-	A	H	A	H	A	H	H	A	H	B	H	H	B	H	A	A	B	-	H	H	A	H	B	B	A	B	D	A	A	D	A	H	A	H	B	H	A	H	H
B1_199	5538_85	127.3	36	0		A	B	H	D	H	A	H	A	H	A	H	H	A	H	B	H	H	B	H	A	A	B	-	D	H	A	H	C	B	A	B	H	A	A	H	A	H	A	H	B	H	A	H	H
B1_680	7334_92	129.2	37	0		A	B	H	H	H	-	H	A	H	A	H	H	A	H	B	H	H	B	A	A	A	B	A	H	H	A	H	B	B	A	B	H	A	A	H	A	H	A	H	B	H	A	H	H
B1_265	18120_80	129.8	38	0		A	B	H	H	H	A	-	A	H	A	H	H	A	H	B	H	H	B	H	A	A	B	-	H	!!H	A	H	B	B	A	B	H	A	A	H	A	H	A	H	B	H	A	H	H
B1_698	25406_88	129.8	38	0		A	B	H	H	H	A	-	A	H	A	H	H	A	H	B	H	H	B	-	A	A	!!B	-	H	!-	!!A	H	B	B	A	B	H	A	A	-	A	-	!!A	H	B	H	A	H	H
B1_832	18349_95	133	39	1		A	!!B	C	H	H	A	B	A	H	A	H	H	A	H	B	H	H	B	D	A	A	H	-	H	B	!D	B	B	B	A	B	H	A	A	H	A	H	H	H	B	H	A	H	!!H
B1_769	556_83	138.1	40	0		A	H	H	H	H	A	-	A	H	A	C	H	A	-	B	H	H	B	H	A	A	H	-	H	B	H	H	-	B	A	B	H	A	A	H	A	H	H	H	B	H	A	H	A
B1_760	18070_85	139.6	41	0		A	H	H	H	H	A	B	A	H	H	H	H	A	H	B	H	H	B	H	A	A	D	B	D	B	H	H	C	C	A	B	H	A	A	H	A	H	H	H	B	H	A	H	A
B1_813	37721_75	140.4	42	0		A	H	H	-	-	A	H	A	H	A	H	H	A	H	B	H	-	B	H	-	-	H	-	!!H	B	-	-	B	B	A	B	H	-	A	-	A	H	H	H	B	H	A	H	A
B1_269	18534_82	140.8	42	0		A	H	H	H	H	A	H	A	H	A	H	H	A	!!H	B	H	H	B	H	A	A	H	A	!D	B	H	H	B	B	A	B	!!H	A	A	H	A	H	D	H	B	H	A	H	A
B1_262	22982_94	145.1	43	0		A	H	H	D	H	A	H	A	H	H	H	H	A	A	B	H	H	B	H	A	A	H	-	!D	B	H	H	B	B	A	B	B	A	A	H	A	H	H	H	B	H	A	H	A
B1_642	23726_94	145.1	43	0		A	H	D	H	H	-	H	A	H	-	H	H	A	A	B	H	H	B	D	A	A	-	A	!D	B	H	H	B	B	A	B	B	A	A	H	A	H	H	H	B	H	A	H	A
B1_210	8620_91	146.4	43	0		A	H	H	H	H	A	B	A	H	H	H	H	A	A	B	H	H	B	H	A	A	H	A	A	B	H	D	B	B	A	B	B	A	A	H	A	H	D	H	B	H	A	H	A
B1_267	23928_106	146.4	43	0		A	H	H	H	H	A	B	A	H	H	H	H	A	A	B	H	H	B	H	A	A	H	-	A	B	H	H	B	B	A	B	B	A	A	H	A	H	H	H	B	H	A	H	A
B1_4	*RGC30	147.7	43	#N/A		A	H	H	H	H	D	H	A	!!H	H	H	H	A	A	B	H	!!H	B	H	A	D	H	H	D	-	H	H	B	B	-	B	C	A	A	H	-	H	H	!!H	B	H	A	H	D
B1_3	*PSE13	149.5	44	#N/A		A	H	H	H	H	A	H	A	B	H	H	H	A	-	B	H	B	B	H	A	A	!!H	H	A	-	-	H	B	B	A	B	B	A	A	H	A	H	H	A	B	H	A	H	A
B1_719	2826_112	151.2	44	0		A	!!H	H	D	H	A	H	A	B	A	H	H	A	A	B	H	B	B	H	A	A	!-	A	A	B	H	H	B	B	A	!!B	B	A	A	H	A	H	H	A	B	-	A	H	A
B1_660	21168_114	153	45	0		A	A	H	D	H	A	H	!!A	B	-	H	H	A	A	B	H	B	B	H	A	A	A	A	A	B	H	H	B	B	A	H	B	A	A	H	A	H	H	A	B	H	A	H	A
B1_305	12635_84	154.3	46	0		A	A	H	A	H	A	B	H	B	H	H	H	A	A	B	H	B	B	H	A	A	A	-	A	B	H	H	B	B	A	H	B	H	A	H	A	H	H	A	B	H	A	H	A
B1_192	25014_94	154.3	46	0		A	A	H	A	H	A	H	H	B	H	H	H	A	A	B	H	B	B	H	A	A	A	H	A	B	H	H	B	B	A	H	B	H	A	H	A	H	H	A	B	H	A	H	A
B1_695	24404_91	154.3	46	0		A	A	H	A	H	-	D	H	B	H	H	H	A	A	B	H	B	B	H	A	A	A	H	A	B	H	H	B	B	A	H	B	H	A	H	A	H	A	A	B	H	A	D	A
B1_728	4012_75	154.3	46	0		A	A	H	A	H	-	D	H	B	H	H	H	A	A	B	H	B	B	H	A	A	-	-	A	B	H	H	B	B	A	H	B	H	A	H	A	H	D	A	B	H	A	D	D
B1_311	22282_72	154.5	46	0		A	A	H	A	H	A	H	H	B	!!H	H	H	A	A	B	!!H	B	B	H	A	A	A	H	A	B	H	H	B	B	A	H	B	H	!!A	H	A	H	H	A	B	H	A	H	A
B1_413	10561_83	160.8	47	0		A	A	H	C	H	A	H	H	B	B	H	H	A	A	B	B	B	B	H	A	A	D	B	A	B	H	H	B	C	A	H	B	B	H	H	A	H	H	A	B	!!H	A	H	A
B1_417	402_78	161.2	48	0		A	A	H	H	H	D	-	H	B	B	H	H	A	A	B	B	B	B	H	A	A	A	B	A	B	H	H	B	B	A	H	B	B	H	H	A	H	H	A	B	B	A	H	A
B1_416	1276_88	161.2	48	0		A	A	H	H	H	A	-	H	B	B	H	H	A	A	B	B	B	B	H	A	A	A	B	A	B	H	H	B	B	A	H	B	B	H	H	A	H	H	A	B	B	A	H	A
B1_475	22498_89	161.6	48	0		A	A	H	H	H	A	B	H	B	B	H	H	A	A	B	B	B	B	H	A	A	A	H	A	B	H	H	B	B	A	H	B	B	H	H	A	H	H	A	B	B	A	H	A
B1_423	32750_83	161.9	48	0		A	A	H	H	H	A	H	H	B	B	H	H	A	A	B	B	B	B	H	A	-	A	H	A	B	H	H	B	B	A	H	B	B	H	H	A	H	H	A	B	B	A	H	A
B1_424	16583_74	161.9	48	0		A	A	H	H	H	A	H	H	B	B	H	H	A	A	B	B	B	B	H	A	-	A	H	A	B	H	H	B	B	A	H	B	B	H	H	A	H	H	A	B	B	A	H	A
B1_440	7257_82	163.2	48	0		A	A	H	H	H	A	D	H	B	B	H	H	A	A	B	B	B	B	H	A	A	A	A	A	B	H	H	B	B	A	H	B	B	H	H	A	H	H	A	B	B	A	H	A
B1_405	23022_86	163.4	48	1		A	A	H	H	H	A	H	H	B	B	H	H	A	A	B	B	B	B	H	A	A	A	A	A	B	H	H	B	B	A	H	B	-	H	H	A	H	H	A	-	B	A	H	A
B1_985	582_69	164	49	0		A	A	H	H	H	A	H	H	B	B	H	H	A	A	B	B	B	B	D	A	A	A	A	A	B	H	H	B	B	A	H	B	B	H	H	A	H	H	A	B	B	A	H	A
B1_519	26204_100	164.6	49	0		A	A	H	H	H	A	H	H	B	B	H	H	A	A	B	B	B	B	H	A	A	A	-	A	B	H	H	B	B	A	H	B	B	H	H	A	H	H	A	B	B	A	H	A
B1_465	6089_82	164.6	49	0		A	A	H	H	H	A	-	H	B	B	H	H	A	A	B	B	B	B	H	A	A	A	-	A	B	H	H	B	B	A	H	B	B	H	H	A	H	H	A	B	B	A	H	A
B1_507	23593_86	165.2	49	2		A	A	H	H	H	A	-	H	B	B	H	H	A	A	B	B	B	B	H	A	A	A	-	A	B	H	H	B	B	A	H	B	B	H	H	A	H	H	A	B	B	A	H	A
B1_378	7081_83	165.8	49	0		A	A	H	H	H	H	H	H	B	B	H	H	A	A	B	B	B	B	H	D	A	A	D	A	B	H	H	B	B	A	H	B	B	H	H	D	H	H	A	B	B	A	H	A
B1_520	4273_80	166.2	49	3		A	A	H	H	H	A	H	H	B	B	H	H	A	A	B	B	B	B	H	A	A	A	-	A	B	H	H	B	B	A	H	B	B	H	H	A	H	!!H	A	B	B	A	H	A
B1_458	32937_75	167.7	50	0		A	A	H	C	H	A	H	D	B	B	C	H	A	A	B	B	B	B	H	A	A	A	A	A	B	H	H	B	B	A	H	B	B	H	H	A	H	A	A	B	B	A	H	A
B1_795	4176_84	167.7	50	0		A	A	H	H	H	A	H	H	B	B	H	H	A	A	-	B	-	B	H	A	A	A	-	A	B	H	-	B	H	A	H	B	B	H	H	A	H	A	A	B	B	A	H	A
B1_463	3214_84	168.1	51	0		A	A	H	H	H	A	H	H	B	B	H	H	A	A	B	B	B	B	H	A	A	A	A	A	B	H	H	B	B	A	H	B	B	H	H	A	H	A	A	!!B	B	A	H	A
B1_809	5569_82	168.6	52	0		A	A	H	H	-	A	H	H	B	B	H	H	A	!!A	B	B	B	-	H	A	A	A	A	A	B	H	H	B	B	A	H	B	B	H	H	A	-	A	A	!-	B	A	H	A
B1_502	23909_77	170.5	53	0		A	A	H	H	!!H	A	H	!!H	B	B	H	C	A	H	B	!!B	B	B	H	A	A	A	A	A	B	H	H	H	B	A	H	B	B	H	H	A	H	A	!!A	H	B	A	H	A
B1_430	7635_77	173.2	54	0		A	A	H	H	B	A	H	A	B	B	H	H	A	H	B	H	B	B	C	A	A	A	A	A	B	H	H	A	B	A	H	B	B	H	H	A	D	A	H	H	B	A	H	A
B1_410	27229_82	173.2	54	0		A	A	H	H	B	A	H	A	B	B	H	H	A	H	B	H	B	B	C	A	A	A	A	A	B	H	H	A	C	A	H	B	B	H	H	A	H	A	H	H	!!B	A	H	D
B1_415	997_82	173.6	55	1		A	A	H	H	B	A	-	A	B	B	H	H	A	H	B	H	B	B	H	A	A	A	-	A	B	!!H	H	A	B	A	H	B	B	H	H	A	H	D	H	H	H	A	H	A
B1_921	45050_74	173.6	55	0		-	A	H	H	B	A	H	A	B	B	H	H	A	H	B	H	B	B	H	A	A	A	A	A	!!B	!-	H	A	B	A	H	B	B	H	H	D	H	A	H	H	H	-	H	A
B1_394	12264_94	174.8	56	0		A	A	H	H	B	A	H	A	B	B	H	H	A	H	B	H	B	B	B	A	A	A	A	A	H	B	H	A	B	A	H	B	B	H	H	A	H	A	H	H	H	A	H	A
B1_962	23390_72	175.4	57	0		A	A	H	H	B	A	H	A	B	B	H	H	A	H	B	H	B	B	B	A	A	A	A	A	H	B	H	A	B	A	H	B	B	H	H	A	D	A	H	H	H	A	H	A
B1_735	8085_78	177.9	57	0		A	A	-	H	B	A	H	A	B	B	H	D	A	H	B	H	B	B	H	A	A	A	A	A	H	B	-	A	B	A	A	B	B	H	D	A	D	-	H	H	H	A	A	-
B1_724	20564_86	177.9	57	0		A	A	-	H	B	A	H	A	B	B	H	D	A	H	B	H	B	B	H	A	A	A	A	A	H	B	-	A	B	A	A	B	B	H	D	A	D	-	H	H	H	A	A	-
B1_956	4615_84	181	58	0		A	A	H	H	B	A	H	A	B	B	H	H	A	H	B	H	B	B	C	-	A	A	-	A	H	B	H	A	B	-	H	!!B	B	H	H	A	H	A	H	-	H	A	H	-
B1_902	27329_84	182.2	59	0		A	A	-	H	B	A	H	A	B	B	H	H	A	H	B	H	B	B	B	A	A	A	A	A	H	B	-	A	B	A	H	H	B	H	H	A	-	-	H	H	H	A	H	-
B1_792	4658_96	182.2	59	0		A	A	H	C	B	A	H	A	B	C	H	H	A	H	B	D	B	B	H	A	A	A	A	A	H	B	C	A	C	A	H	H	B	H	H	A	H	A	H	H	H	A	H	H
B1_820	13015_80	183	60	0		A	A	H	H	B	A	-	A	B	B	H	-	A	H	B	D	B	B	H	A	A	A	A	A	H	B	H	A	B	A	H	H	B	H	H	A	H	A	H	H	H	A	H	H
B1_733	24219_92	183	60	0		A	A	H	H	B	A	-	A	B	B	H	H	A	H	B	D	B	B	H	A	A	A	A	A	H	B	H	A	C	A	H	H	B	H	H	A	H	A	H	H	H	A	H	H
B1_745	6659_85	183.8	60	0		A	A	H	H	B	A	D	A	B	B	H	H	A	D	B	A	B	B	H	A	A	A	-	A	H	B	H	A	B	A	H	H	B	H	H	A	H	A	H	H	H	A	-	H
B1_472	22701_111	185.9	61	1		A	A	B	H	B	A	H	A	B	B	H	H	A	H	B	D	B	B	C	A	A	A	A	A	H	B	B	A	B	A	H	H	B	H	H	A	H	A	H	H	H	A	H	-
B1_803	23377_83	186.3	61	0		-	A	-	H	B	-	H	-	B	-	H	H	A	H	B	H	B	B	H	A	A	-	-	A	H	B	-	-	B	A	H	H	B	D	H	-	H	-	H	H	D	A	H	-
B1_840	12035_81	186.3	61	1		A	A	-	H	B	A	H	A	B	-	H	H	A	H	B	H	B	B	H	A	A	A	A	A	H	B	-	A	B	A	H	H	B	D	H	A	H	-	H	H	D	A	H	-
B1_848	16747_87	186.3	61	0		A	A	B	H	B	A	-	A	B	B	H	H	A	H	B	H	B	B	H	A	A	A	A	A	H	-	B	A	B	A	H	H	-	H	H	A	H	A	H	-	H	A	H	B
B1_924	18152_85	187.2	62	0		A	A	B	H	B	A	H	A	B	B	H	H	A	H	B	H	B	B	H	A	A	A	A	A	H	B	B	A	-	A	H	H	B	H	H	A	H	H	H	H	H	A	-	B
B1_488	20786_96	188.6	62	3		A	A	B	H	B	A	B	A	B	B	H	H	A	A	B	H	B	B	H	A	A	A	D	A	H	B	B	A	H	A	H	H	B	H	H	A	H	H	H	H	H	A	H	B
[truncated: 97 more columns]

[truncated: 8 more sheets: 2B, 3B, 4B, 5B, 6B, 7B, 8B, 9B]
