# Supplementary material for: UGbS-Flex, a novel bioinformatics pipeline for imputation-free SNP discovery in polyploids without a reference genome: finger millet as a case study
Source: BMC Plant Biol. 2018 Jun 15;18:117. doi: 10.1186/s12870-018-1316-3 (PMC6003085; doi:10.1186/s12870-018-1316-3)
Supplement: Supplementary file 9 — Table S6. Genetic maps comprising all markers. (XLSX 717 kb) [file 12870_2018_1316_MOESM9_ESM.xlsx]

## Sheet: Genetic maps with all markers
Table S6: Genetic maps comprising all markers.
Linkage group	order1	Marker name synonym used in map construction	Marker name2	Genetic distance (cM)	Bin No.3	SNP positions in the GBS reference tag and, in parenthesis, the alleles	Sequence of GBS reference tag
1A	1	A1_293	25904_77	0	1	174(G/A),216(C/T)	TTACCAAGTTTCTTGACGAATTGGCAAAGATTGGTAAGCATCACCATACATATTCATGATTTTCCTTGTCCTGTAGTTTCTGTGCTAGTTAAAAAATAATTCAGGAGGAAAACTCTGTTCCCCTGTAAATTCTAGTTTAATCAAACATATCGTCGAGAAAAACAACTAGGATTGCCGTGATTAATTTTTATGATAATTAACAATTATGGACTTGGCTCGTCCTTGTGCAGGATTCCCTGGAGCCAAGCTTGTGAGCGATGCGGTGGCCAAGT
1A	2	A1_307	49035_83	2	1	13(G/C),21(C/T),43(C/T),47(G/A),89(C/T),136(A/T),189(C/G),242(C/T)	ATTTGAACTCAAGACCTTTACCTCTAATATCATGTTAAACTACTATGTACTGATCAATTACACATAAAAGAATGAGTTGATGGAGAAACCTGGACAATTCAGTTATGGTTTAAGATTCCCTTACAAGGTTTAAAAATAATGACATTATGAGCATTCGATGGCTACCAACCGTGTCTGCAATTGCTCCTCAGAGTAGTGTGGCTATAATTGCTCCAATTTAGAACATAGAGACAATGAGATCCCCAATTAAAAAAAAAAAAAAAAAAAAAAAA
1A	3	A1_321	31476_80	2	1	13(G/C),21(C/T),43(C/T),47(G/A),89(C/T),136(T/A),189(G/C),225(A/G),239(A/G),243(T/C),124(C/T)	ATTTGAACTCAAGACCTTTACCTCTAATATCATGTTAAACTACTATGTACTGATCAATTACACATAAAAGAATGAGTTGATGGAGAAACCTGGACAATTCAGTTATGGTTTAAGATTCCCTTACAAGGTTTAAAATTAATGACATTATGAGCATTCGATGGCTACCAACCGTGTCTGCAATTGCTCCTGAGAGTAGTGTGGCTATAATTGCTCCAATTTAGAACATAGAGACAATGAGATCCTCAATTAAAAAAAAAAAAAAAAAAAAAAAA
1A	4	A1_92	28519_103	2.5	1	59(C/T)	GTACTGTTGCAGTCTGCCCTCTATTTCCCCAATCATCAAACACCATGCTTCCTTATTTCGCTGTGGAATAGGTAGTCGGACATCTTTTATATTGCTTTTCTACCGAAATTGTTGTAGTTGTTTATTTTTTTATCAATTTGACGCCTAGGGATCCTGCAAGATGCAATTTGTTTAGTCTGGTTCAACTTCTTAGGGTATAGAAGTACAAATATTGCACTTTAATGGACTTGATATATAACAGATTTTTTGTTTTACCATAATAGTAGTATATT
1A	*4		8993_76	2.5	1	62(T/C),67(A/G),69(T/G),89(T/G),102(G/A),220(G/A),3(C/A)	GTCCACCTTTTCCCTAATGAATTGCTCTTGGTATAGCTTGGCAAAGATATTTCCGTCTCCCTAAAAATTTCTATTATTAGCTAGTACATAAGTGTTAATTAGTCGTTCCCTTCTAGACTAAAAGAATTATACAAAGAGGCCCATGGGGGTGCAACAAGAAGAAAAGCACGGCAGTGGCGCCGTCGTTTCCTTTCCCCTCGTGCTCCCATTTGCGGTACAGTATTTGGGAGGGAATCGTGGGGGAGTGCTTCCCGCCCCGCACCGCGCCGCCG
1A	5	A1_39	586_84	2.9	1	21(T/A),196(C/G),265(A/T)	ATCACTCTGTAATTTTCTTTTCAAGGTGAACGGGGGGATAAGTCCCCACCTTGTAAATCACTCTGCAATAGCAAGATCTACCACCCGTGGTTATTGAATTGATCTCAAACTACCGCTAGAATGCGCCATCGCCATCGGACCACAGCATTCCATGGACGAAGCATTTGCTGGGGAAAGGCGGAAAGCTCTGTGTCCCACCTGTCATGGCGGAGCTATCAGCGACAGTAGTGGTCTCGCGCAACATTGCGGCAAGAGGCTCCGACAAAGAGACA
1A	6	A1_81	17026_89	3.3	1	232(T/C),149(C/T)	TGAAGAAAAGCTCTTTCTGAAACATGGGCGACGTCGAACAATGGGCCGTGTAGTGAAGTGGGTGTAAATTAACCTGCGTTCCTTTTCCCAAAAAGAAAAGATGAACATGTAGCTTTTGAACGAAGAGAATAATTCTAATGTACCCATTCCCCTGTGCTGACTAGTTTGAAGTATCATAATGCGGTGTCCATCATTGGGTGAGTTAACATGAAACCATTAATAATCTAATACTAACATGGCCACATGATATAGGTTATTTCTTTTGGAACATC
1A	*6		5099_87	3.3	1	16(C/T),56(G/A),141(T/A),178(A/G),189(T/G),217(GA/G),232(A/G),239(A/G),264(T/C),266(T/C)	GCCATCGACTAGTGGCTATTTGCTGTCTACTAGTAGACTATATGACTGCTTAGGAGAACATTGGATAGCATGATACGTAAACCCCAAGCCAGTGAGCTACTGTTATGAGTTCTCCATTTTGTCTAGCAAAGGATCATACGTTAGGAGCGAAACTTTGTTTGGGACTAGTTGTTATAGAGGTGAATATGTTTTGAAACAACAAGGTCTATTAATAAAGAAAAAAATGTTAGAAGTAGGTACCTGTAAGGTATATGACGATTCGTTGTAGAATC
1A	7	A1_50	7103_91	4.1	2	44(A/C),82(G/A),218(C/G)	ACGAGGTTAAACGTCCTGAACACTCGATTCTGAAGCGACAACGAGCCGCACAATAGCCACAGCCAGCATCCACGCATCGCCGTCGCAGGTGAAGTACTGGCCATCGTTTTCGCATAGAAGAGAGTAGATAGGAGGCCAATGATGGAGAAATGCTAATAAAGGAGCATCGATGAAGCACTGGGGGAGGGACCTGGAGCTCGCTAGTGTCGCGAAGTGGCGGTCCCCTGCCGAACGCTGACACGCATGTACAGTGGCCGAGAGAGCAGTGGAAA
1A	8	A1_258	8514_65	4.9	2	80(C/T),84(C/T),91(G/A),94(A/C),97(A/G),101(A/C),103(T/C),105(T/A),111(C/T),118(C/T),127(G/C),208(C/T)	TAAAAAAGCAAATTTCAACAAACTCTTTTCATCCAAGCGTAAAATGCAAATCCCGTTCAATGAAAATCCCGTTCAACTTCGTACGAAAGCGACAGCATAGACTTTGCTCTCCCTCCACGCCATTCCGAAAACTCGGGGGCGAGGCGACCGAGCCGCCTTCTCCGTCCACCTTCCAACCGAATGTTCTAGAGGCTTCTGGACCTAGGGCTAAAAAAAAAAAAAAAAAAAAAAAAAAAAAAAAAAAAAAAAAAAAAAAAAAAAAAAAAAAAAAA
1A	9	A1_71	26089_70	4.9	2	69(C/A),86(AT/A),93(T/TC),95(T/TC),99(A/T),130(A/AGAG),102(C/A),107(T/A),109(C/A),115(T/A),119(T/A),131(T/G)	TGGTTCGAGTCGCTCAAGCCCTCACTCTGCAACACAACCCAAAGTAATTCGAACCTACTACTACTACTCCTCTCTGGGTTAGCTGATTTTTTTTTTTTATACGAAATACACTCATCAATGATGTGAAGCATCTCCATGGCCACCGAGGTAATAAGCAACCTGCACGGACTAGTAGCTGGAACACATGATGAAACTATATATGTCAATTGCTATTGTTGTTGGTGATCGATAACAGAGGCTGATCGAGCACGGTGCTACCAGTTTGGTTGTTC
1A	10	A1_232	41137_83	5.3	3	11(T/C),20(T/A),39(C/A),77(T/C),89(A/G),92(G/C),96(G/T),115(GA/G),151(G/GAA),185(G/A),123(A/G),201(A/G)	AGGATCCTCATCTCATGTCTATACTGTCTGTCTATGCGCAATTGCCTATGGGTTATGGCAGAAATCCCCGTTCAACTTGAAACAAACAAAGGCTTGGGAATTTTATATACTTGTGAAAAAAAAATCATATCGTTTTGGGGATTCAGGAAAGAAGTCTTTGTCAGTGTCACGCCATCCACAGTTGGGTATTACTCCACGAGAGCACGGCCCACTAATCAAAAAAAAAAAAAAAAAAAAAAAAAAAAAAAAAAAAAAAAAAAAAAAAAAAAAAA
1A	11	A1_304	24288_76	5.3	3	51(C/T),148(T/G),217(G/A),250(A/T),254(T/G),256(T/G)	AAATCATTCCGACGACTCGAGGCGTGTGAGATCGGACTTCGTCAACACTTCGGTCAGAGAAAAGCATGAACGCATAATCGTTCCACCCGAACTCTCCGACGACGAATAGCGCCTTCGCGAAGTACTCCTCATATCACAAACCTTGGGTTGAGTTGCAGAGCGAGGGCTTCATGGCGTCAAACCAACCGAGCTGGTCGCCCAGGGAGACGTTGTACGGAGTAAAAATTTGGTCGCCGTTCTCCTGGAAGAAAGTTCTGTTCAGTGCTGTGCCT
1A	12	A1_140	2576_84	5.7	3	75(A/T),149(A/G),157(C/A),183(T/G),237(T/C),240(T/G),254(T/G),264(G/A),106(C/G),129(A/C),140(A/G),146(G/A),200(G/T),210(C/A),231(T/C),233(G/A),239(G/A),243(G/A),247(T/C),258(G/A)	GTGACAGGTCGAATATGGGATGTCAAGAGCAATTTAAAGTTGACAGTATCAGGTGAAACATTTTGCCTCACTGCAACTAGTGTTCAGTTTCAAGCGCTCTCTCCACGTTTTGCATGCAAATATAACAGAGATTGAAACGAAGAGAGTAATAAGTATCGGCGTAATCATGATGGATGGTGTAGTCGTCCATGCAGAAGCAGAAGCAGAAGCTAAACTAGAAGCAGGAGGAATTGGGGTGGTCTGCCGTCCGACGTTGGGTAGGAGATCTTCTG
1A	13	A1_320	2896_73	6.1	4	14(T/C),28(C/T),104(C/G),116(A/T),166(T/C)	GAACTGATTTTTTTTTCTTCTTGCAATCGAGAAGCCTCTCTAGTGTTCTATATGGTGATTTGTCTTCTTCTGAGTGTGCGCGCACAACAAATTTCGTTTGCTTCATATCCACAAAATGAATTTCAGATTGCAAGTCATTTTGCAGATTGTGGTGTGGCTAATTCCTCGTTCCTTGTTGTCTGGGTCGGGCTGGATAATGGGCCACATTCTTTGGACAACCTCAAACCCAAACCCAAATAGAGTGATGGGAAAAAAAAAAAAAAAAAAAAAAA
1A	14	A1_94	18474_71	9.1	5	60(G/A),69(T/A),90(C/A),112(T/A),124(T/C),214(T/G)	AGCCCGTACAGCTATCACATGCCACTCCCTCCACCAGGAGTGGCCTCATGAACAGGACAGATATCATCTAAGCATATCACCTTGATTTCCAGACAACATCGTGCAAACAAATGAGTCAAGTTGTATCAGTAGTTCAGGCTTCTGGGAGGCTCAATTCAGTTGTGTCAAGCCAGTGCAAGAGCCGATAGAGTTGAGGAGGTCCATCTGATACGGTTGTAGCCTGCTGACTTCATACCTTCTTAAAGAATGACATGATGTTCCCTTGCTTGGCT
1A	15	A1_57	33488_84	9.1	5	60(A/G),69(A/T),90(C/A),112(T/A),124(T/C),214(G/T),151(T/G)	AGCCCGTACAGCTATCACATGCCACTCCCTCCACCAGGAGTGGCCTCATGAACAGGACAAATATCATCAAAGCATATCACCTTGATTTCCAGACAACATCGTGCAAACAAATGAGTCAAGTTGTATCAGTAGTTCAGGCTTCTGGGAGGCTCAATTCAGTTGTGTCAAGCCAGTGCAAGAGCCGATAGAGTTGAGGAGGTCCATCTGATACGGGTGTAGCCTGCTGACTTCATACCTTCTTAAAGAATGACATGATGTTCCCTTGCTTGGCT
1A	16	A1_289	10965_105	10	6	27(G/C),31(C/G),51(T/C),78(A/C),82(G/A),105(A/G),145(A/G),234(GA/G),242(C/G),255(A/AATC),267(A/C)	AGTGTACTGACTAACCTCCTTGATCAGAGACTGTATGCGTGTCTGAATGGTAAAATGAACACACTATTTACCTTTATACAAGAGCTTGTAGTAAATCTTTCTAAACATCTCAACTCAGGCCAGTTCTAACCAAACTCGGTGATCAATTAATCCCTCTTATGCGCCGAATTACTGTTACAAACACCCAGATTACAACATGAGGACATACAGAATCATGCCAGAGCTCACGCGAGGAGAGAGACAGGGGAGGAGCAAATCATCCACAGATCGAG
1A	17	A1_87	16207_107	10.4	7	80(G/A),94(C/T)	ATGTTCATCTAAACTAATTTTGGTTCCCTCTGCATGTGTATAGGTTCATGTGTAATTGATTTCCCCTCTGGATTTAGCAGAAGCTTTGGCCTTCGTTAGTCATTCTTTTTCTTTTTTGCGGTATTTCGTTAACAAAATGTATCAAATCTATGCATTGTTCATTAGTTATTATTCTGCAATTGTTCAGTAGTCCTCTTCAGCAAGAAATTGATTTGTGTTCTTTTGTCTTAAGCGTCCTAACTACGAAATTTTTTTACTCTATTTCTTGATGC
1A	18	A1_37	15318_109	12.2	8	40(G/A)	TATTCTGTGGGAAATGATAACATCTTAATTAATTGCACGGTCGCTTGCATCCCCGTCCGTGCAACCACGAACCAAGCACGATTAACAGCACATGGATGAAAGTCATACTTTTTCTTTGAGATTTATTTATTTATTTTTATTCAGAACCACCGTTGTATAACAAGAGCAAACTTATGCTTAGTAGTTTGTACGACCGAGTATTGTTGAAATTTGAACCACGGATAAGTACTACAATAATTATACCCCTGTTGCCGAGGAGCTAGCTGTCTCCT
1A	19	A1_36	14436_83	13.7	9	19(C/A),238(G/T),262(C/CA),130(T/A),189(G/T),255(G/T)	GTGGGAGGGGAGAATGCGCATCTCAGGTTAGGTACGGGAAAACGATGGACCGATTGCTCCGAAATGGAAGGACGACCAGATCTGCCGACGAATCACAAAAGCAAGGACGAAACCAAACAGATCCAGGCTTATGTTTGGGAAAATTTTAAATAATCCTTGCCAGTACCAAAAGTTTTGAAATCAATGAAGATTTACCATAAATTTCAAAACAGCACCTCAGTGACGCACCTTGTCGGTGAACAAATCCAAGCCCAGATCTCACAAAAAAAAAA
1A	20	A1_262	8020_84	14.1	10	102(T/C),106(T/G),111(T/G),175(T/TC),183(T/G),227(A/G),136(T/C)	TCCTTGCTACTCCTGTTCTTCTCGTGTTGCCAGGTCAATCATGTTTTTCGAACTATTTCCCAGCTCAATCATTGTACCGAGGACCAGGACGAAGCGGCCCCTTGGTCCTTTCATGATTTTCAAAAGCTATCGCCTTAAATCTCTCTCTCTCTCTCATAGTCTCATCTGCGAATCTCATACACTATCCTCGAAAGCTATCGCCTCGCCTCGTGATTATCGCGTTCTTATTATTAATTTGCTTCTTCGTTAATGATCTAAAAAAAAAAAAAAAA
1A	21	A1_56	17916_106	14.1	10	93(T/C),142(T/C),236(TA/T)	TCACAATCTACCGCTAATAGTGTGACTATGATACAGTAGACATATTAGAGAATGCACATCTAGTAATTATGCTCCATGGGCCACTGATTCATTTCAACATGATCCTCATCATCATATCATTTATAAAATATCAATTTGAGTTATTGAAATGGGGTGGAAGTCCAATGAATTGGTAGAAGTACATGGATTAACAACATAAACAAGCTAATGCATATTTTCTGACAGAATCCATGTATAAAAAAAAACTCGACCTGTGGGTGGTAAGACAGCCC
1A	22	A1_40	16373_89	14.1	10	20(G/A),118(A/G),123(T/A),126(A/G)	AAAAATTCTGGGAGGCATCGCCTCTTCCAAATCAAGGCCTTAGCAGACCTTTGTACAGACAAGAATTTTATGCTTGGCCATATATTTATTCAGATTATCAAATGGTGCGTCAGCCACAACCTTATAGTTTGTGAACAATCCATTTCCACAAGAGATCATTGAATTTCCATCCGTCTTGGTTAACAGTGCAACTGGGCAACTTGAAGCATCTTTTCAAACATATGTTCGGCCAACGTATCATCAGTTTTTGACTGATTTTTGCAAGGAGCTTA
1A	23	A1_244	29459_87	14.1	10	14(C/A),32(T/C),41(C/CTT),53(G/A),134(C/T),207(T/C),213(A/G),217(T/C),220(T/C),226(T/G)	GTAATCAAACATACCTTAAATGGTACTCTTTTCCTTTACTCTTTATTATAAGGCTTTTGATCTAGTTCTCCGTTTTTTTATTATTACTCTGTTCATATTTATTGTGATGATGTTAGGACTTCTAACGCCAAGTCTAGCATAAAATTAAACTAAACACACATCAATAAAATAAATCTCAAGGTAGTACATGGTAATTTGCTATGTTTTATTACATTCTCCTATAGGTTCAGCCAAGAAAAAAAAAAAAAAAAAAAAAAAAAAAAAAAAAAAAA
1A	24	A1_52	48391_83	14.8	11	60(G/T),104(C/T),122(A/ATGTAATT),222(T/G),114(CA/C),131(C/T)	GGTTAAGTAATCTTTTCTTTTTCTTCTCTCGCACGAATACATATAAGGATTAGTTCTCTGTTGTTTATGAAACACAATATAAATACATATGCTCACATATATGCACACAATCACAAAAAAAAAATGTAATCCAAAGGTGGTTAGAAAATAAGCCTCTCTGATGTGTATGATTGTAGCTGATGCTCAAGACACTGAGAATAAGCCTCGCTGGCCTTATAGAGTCGTTCCCAACCATCCTGTACTAGTGTACTGTTGCAGTCATCTGTGATCTG
1A	25	A1_51	30934_86	14.8	11	30(G/GA)	TTGTTCTGATCACGGATTTGGTCCTCTTGGAAAAACGAGCATGGTGTATTATTGCATGACAAAATGCAAAGGGATTGTCTGAAGTCTCTACTTTTGACGTCACCAACCTCGTAAGTTTCAATATATCTCTAACACCAACTGTGTTTCTTGTTTAGCTAATATTTTGGTATTGTACATTGATATTAAGACTCATTTGGAATACACGGATTCTATGAAAATTATGCAAAAGTTTTGCAGGAAACAATTCAATTGCACATGAAAAATGTAGGATT
1A	*25		19574_89	14.8	11	161(G/A),185(G/GA),240(G/A),131(C/T),272(A/C)	AGCGAAGCAACAAGAGTGGAATGGTAAATTTTGCGCATTTTAATTTGATAAGTCTGCGAAAAGATGGGGAATGTTTATCCAAATGTATTAAATAAGTTTAAGGAAAACCACAATTTGGTGATTGGGATCACCTAGGCGATACACACACACTTATATAGTAGTATTTCTTAAGTAAATTTCAGTTGAAAAAACACATAGAAGTGCAGTTTCCTTACCTGTTTGAAGTGTTTGAAGTGCTGGCAAACGAATCGATTCGCCTTGCCAATTTATAA
1A	26	A1_48	2122_78	14.8	11	30(GA/G)	TTGTTCTGATCACGGATTTGGTCCTCTTGGAAAAAACGAGCATGGTGTATTATTGCATGACAAAATGCAAAGGGATTGTCTGAAGTCTCTACTTTTGACGTCACCAACCTCGTAAGTTTCAATATATCTCAACACCAACTGTGTTTCTTGTTTAGCTAATATTTTGGTATTGTACATTGATATTAAGACTCATTTGGAATACACGGATTCTATGAAAATTATGCAAAAGTTTTGCAGGAAACAATTCAATTGCACATGAAAAATGTAGGATT
1A	*26		380_76	14.8	11	154(A/G),184(GA/G),240(A/G)	AGCGAAGCAACAAGAGTGGAATGGTAAATTTTGCGCATTTTAATTTGATAAGTCTGCGAAAAGATGGGGAATGTTTATCCAAATGTATTAAATAAGTTTAAGGAAAACCACAATTTGGTGATTGGGATCACTAGGCGATACACACACACTTATATAGTAGTATTTCTTAAGTAAATTTCAGTTGAAAAAAACACATAGAAGTGCAGTTTCCTTACCTGTTTGAAGTGTTTGAAGTGCTGACAAACGAATCGATTCGCCTTGCCAATTTATAA
1A	*26		26690_74	14.8	11	60(T/G),104(T/C),122(A/ATGTAATT)	GGTTAAGTAATCTTTTCTTTTTCTTCTCTCGCACGAATACATATAAGGATTAGTTCTCTTTTGTTTATGAAACACAATATAAATACATATGCTCACATATATGTACACAATCACAAAAAAAAAATGTAATCCAAAGGTGGTTAGAAAATAAGCCTCTCTGATGTGTATGATTGTAGCTGATGCTCAAGACACTGAGAATAAGCCTCGCTGGCCTTATAGAGTCGTTCCCAACCATCCTGTACTAGTGTACTGTTGCAGTCATCTGTGATCTG
1A	*26		18387_103	14.8	11	150(A/G),67(A/ATTT),79(T/C),155(A/T)	GCTGTGCTTTACATGGTTTGTTAGGAGCTAACTCAGTGTCACTTTTCTTGATAACCAAGGTATGTGATTTTTTTGTTTTATTGTACAAGGAAAAATGCTATTTTTGAGAGCCCTCCTCAATCATGTTATAACAATTATATGGTGTGTTCATGATATGAACTACTACCTCCAGATTTTATTTGTTAACGTTCGGACAGTGTTTGTAGTTCATTTTTGAACTGTGGATCCTGTCCTAACGTCAAGAAAATAAATATGGAGGGAGTATTAAGCTA
1A	27	A1_229	7274_101	14.8	11	53(A/C),135(A/G),16(A/C),25(A/C),42(A/G),61(C/G),100(T/C),102(G/T),121(G/A),124(A/C),129(A/C),198(G/A),209(T/G),212(T/C),235(T/C),242(T/C),130(A/C),134(T/C),272(A/C)	GAACTGTAGTTTTCCAACTTCGATAGGCAGTTCACGAATATATGTGCCTCTGAGCCCCAGCTACCTCAGTTGACAGAGTCTGCCCACTTGTCTTAGGTTTAGATGACTGCCACATTTACGGAGATCACAATTTTAAGATCGATGTATATCGGCTGAATCATGCTTCGATTCACAAGCTCAATAAAGTAACTCAATCCGATCTCAAACATGTTATCATACCCACTAGTATTTTCATGTTGGATAAAACCTTCAGCAATCCACCTCCATATCAA
1A	28	A1_54	34487_96	16.7	12	97(C/T),272(G/T)	AGCAACACAAAAATCAGACTCTGGAAACGTATCAAAAGATGAGTTCTTTCTGTCTGTCCAGTATGCAAATGTGTGCAGGCCATAATCAGAGACAATCGAGACTAAATATCAGACAGGTTAAATTGGCACTTATTATCTTCAAAAAGGAAAGAAACTTATATCAAAGCTTTGACTGCCTCTAACGCCACATTGCTCCAGGTTGGACAACAAACAAAGAAAATGACACGGGAAAAGAAGTTTGTGGGGGTTTATCGATGCGTACGTGGTCCTTG
1A	29	A1_45	35901_106	17.4	13	151(A/G)	GTGGCATGAATACTTGGGGATAATCTTACGGAAGCATAGCATGGAAATTCATGTGTCAGTTTCTCTATTGCCACACCGAACTCATTGGGAAGTATTGTGTCTCGCTTTTAGAGCTTCTTTGTGTTGTCTTTTGTGTATTTCCGCCTTCATATTACTTTCTTACCTTTGTCATATTCTATTGTAGCATAATTTTTTCTGACGTTATGCATTCTCATGATTGCTTGTATGAGTAACCCAGTGTTATCCTAAACGGTTCTAGACGGCCGTCTAGA
1A	30	A1_234	17298_75	18.1	13	40(A/C),112(T/C),132(C/T),140(T/A),167(T/C),173(T/C)	GAAGATATTTCAGAAGAAGCAGAGACTGGAAAGATATATAGAGCAGACTACAAAGACAAACTTGGAAGAACTGTTCTTGTATTGAGGCCTGGCTTAGAGGTTAGTTCCTTGTGTTGGGAAGAACATGACATCCTTATACTTAATATAATGAAGCACAGCTCTCTTGTGTTTTTGAGAAAAAAAAACTAGAAAAGGTTTTTGATCAATTTGAAGCACTCTTAACATATAACTTCTTTTAATTTTGTATATGTTACAGAACACTACCTCAGGAA
1A	31	A1_222	29166_85	18.1	13	40(C/A),110(T/A),112(C/T),132(T/C),140(T/A),167(C/T),173(C/T),130(A/T)	GAAGATATTTCAGAAGAAGCAGAGACTGGAAAGATATATCGAGCAGACTACAAAGACAAACTTGGAAGAACTGTTCTTGTATTGAGGCCTGGCTTAGAGGTTAGTTCCTTGCGTTGGGAAGAACATGACATTCTTATACTTAATATAATGAAGCACAGCTCTCTTGCGTTTTCGAGAAAAAAAAACTAGAAAAGGTTTTTGATCAATTTGAAGCACTCTTAACATATAACTTCTTTTAATTTTGTATATGTTACAGAACACTACCTCAGGAA
1A	32	A1_28	8181_70	23.6	14	103(C/G),119(T/C),122(G/A),171(T/C)	ATAGGTTGTGTATCCATCCATTCGGTTTCTCTTTCTCTTAAGAGACTCATTTCTGGTATCAACTTGCTTCTCGACGACACAATTCTTTACGTAATAGTGGTACTGTGGCATGGAAAATTGAGTCACTATGTCAAACTTCTCTCCATGCTTCATGACCCTTCCGTTGAGCATGCCTTCTGTCATGACCGCGTTTGCCATATCATGGACCCTGCAACCTCGTATCGGTTATAGCAATATATAAGAGAAAAAAAAAAAAAAAAAAAAAAAAAAAA
1A	33	A1_21	17689_82	26.4	15	188(A/AT),213(A/T)	TGTTCATTCAAGGCTCTTATCACTGATGTTGTTCATGATGCTCAAGATCATAATGGATATCACAAGGCACAGGCAAGAGCTCGATGGTGTTTTTCTATAAAAGATATATTAAAAGGGGAAATTACAGCGGTGCTAGTTGACCGCATTGAAAATCTTTAGTATCTAGCCCATTTGGCAAATAGATTTTATTTTTTTGGCAAATAGATTTTGAAATTTTTTAAGTTGATGCTTTAGGAGAAGGATGGGTCAGGCTGATGGTGAGTTTCCTGGGC
1A	34	A1_23	31598_88	27.3	15	39(G/C),160(C/T),164(T/G),172(G/A),178(GT/G),181(G/A),254(C/T),269(A/T)	GAGCAGGACACAGGAAACATTTGAGTTCATAATTCTACGTAACAACAACCTTGCATCAGAAAGAGAAACAATTATGAGGAACCAAATAAGATGCTGGGTACAGTGATGAAGTTAGCAAGACCTGGGGCAAGCACATGATAAAAGACGGATTTGAGATTTCAAATCAGAACAGAGAAGGTTGGGAAAGCACCTTTTGATTTTTGACCGCCTGACCTTTCAAGGCATCCTCCTCTCTGTGCTGTTTCATCATCTTCGAAACACTTATACCACCT
1A	35	A1_29	20577_66	27.3	16	104(A/C),106(G/GC),108(A/AGCTCGCGC),117(A/C),174(T/G),251(C/G),11(A/G),107(A/AAGCTCGCG),127(G/C),130(A/G)	AAAACTCGTGATGGCTCGCCGCACGTACGCGTCGGCCTGCTTCACTGTCATGTTCTTCCGCTGGGTCTCCTGCGCGAGGCTCGTGAGCATGTAGTCGCCGTTGAGGAAGCTCGACGAGCTCCCGCTGGAAGCAACGTCTCTGAAATACGTAGCAATAAAGGATAACAAATTAGTTACTAAACCGTATGGTTTCTTCAATCGAATCAAATCGATAAACACCTGGGCAATCTGTTCTTGGTTCGTCGAGCTCCGTGAAGATGTGCTCGAACGTG
1A	*35		27643_75	27.3	16	71(T/G),80(A/C),88(A/C),126(T/G),149(A/G),239(T/C),82(A/C)	ACCAGCGCCGCCTCCATCTTCGTCCACGCCATCATCTTCTTCGCCCTCACCGCCGTCTTTTTCGTCGCCGTTGGAGTGCACATCACCACTAGCTAATAATCCGTGTAACCCTGCTCTTGCCCGCCTTCAGAATCTAGCGGCTATATACATTGTTCATTTTCCTTAGTATCTCACTCCGTGTTTCCAATGTTCAAACCATCCCTGATCCAACAATTCACTAAAAAGAACCACGAGCTAATGTCTAACAGAATCATGGATGGAATTAACATAAG
1A	36	A1_38	10321_85	30	16	49(G/A),72(A/C),208(C/G)	AGATCCGTGAGGCGGTGCGGCATCGTTGCGCGGAGGCGGTCGACTGCGGCGGAGACGAAACGGCGCCGATTAGACGGTGTCTTTGCTCGGAAGCGGCACGGAGATCTGGAATCCGATTGTGTCATGGTGATCGTCTCCGTCGACAACAACTTCGACAAAAAAGCTCAGTTGATGATTTGAGGTTTGGTAGCTCAAATTGAAGCCACGCGAGACAAGCCAACGTTCGGTTTTCACCACTGTTGTGGATGCCGACTTACTACGGCGGTGGGATA
1A	*36		28642_79	30	16	74(CAGT/C),220(C/T),5(G/A)	AACAGGGGTGCTACTGCCTACCAAATGTGATTGCATTATGATGCATACCATGATGAGCCTGGACAAAGGCGAGCAGTAGGTGAACTTTGAGTTGAGTGGCTGAAATAGGCACCAATTAGTATGAGTTTGTTACACGAGCTATCACCTATATGTGAATTGTATTTCCTGGAAGCTGGAGCTAAAATATGATACCTAGTGGTAGGCTAGTGAACTTGTGGTCGAGGACAACGGTCATCTGTTGCTTAAAGCAAGGATAATAATATAGCCGACTG
1A	37	A1_34	33003_85	30.3	16	107(T/C),109(T/A),112(G/A),118(A/T),120(A/T),245(GC/G),117(A/T),123(A/T),128(T/A)	AGAAAATAGAGTCAAAACTGAGAAGAATTCTTCTGAACAAACAAATTAATGGCGCGTTTGTATGTGAATATGGCGTCCATGACAAAAGGAAAATGCTTGGGGAACCTTTTGGAGCAAAAAAAAAAATTTATGTCAAACACAAAAGTCTTATGCACTCTTTTATCTCTTTCTGCCTTAAATTGTCATTTTGCCGTACTACAATTCCCTCGGGATCTCATAGCGACAACAGGGAGGGAGAGAAGAAGCAGAAGATAACTCCAAATCCTAGGAAT
1A	38	A1_218	17563_113	30.3	17	117(T/G)	GTTAACAGAAGGCATGCGAGTGATGGGTGACGAAATCTGCTACCCTGCCAAAGATTGTAGGTGGCTTTATATCGCCATCACCTTTTTAAATTCTATATGTGCTATTTATCTTGTTCTTTTAAGGACATTGTGACTTATCATGTCTCATTGGGTACTATAGACCTGAGTGTCCATAAGTTGTTTACAACACGCGCTGACCTGCAAAAAAAAAAAAAAAAAAAAAAAAAAAAAAAAAAAAAAAAAAAAAAAAAAAAAAAAAAAAAAAAAAAAAA
1A	39	A1_242	4322_86	32.8	18	54(T/G),135(A/C),260(G/GA),131(G/A)	ACCTTCGTGGCCGCGCTCTTGATGTCGCTAGCGTGGTAAATCGCAGAGAGAGATATATACATATATGTATCCATACATATGTACCAGATTACGATTTAATTATTGTTGTCCCTTTTGGTATTTGTGCTGTGAGAAGCCATTCCCTGAGGAATGCAACGCGGTGCATGTACAAGTACTAGTAGTACTAGTATTTAAGGCTTTGAACAGTTCTCCACCCTACTCGAGCTCTCCACTTCAAAAAATTCAACAGAATGGTGAAGAAAAAAAAGTGT
1A	40	A1_65	22430_79	33.8	19	45(C/T),156(G/A),195(A/C)	GCTGAGCCCGTGCAAGGCATGTACTTATATAATCTCACATATAGCTACATACTCCGTATACTTCATCATTAGTCTAAACGGTTTTTCATAATCGTGGTAGATAACTACATCCATCTAATCCGATTTGAATTTATTGGTCCCCTCCTCCTCCGAGAGAGTTTCACGTGCTACCAGTCCATGGTGTGCTCCCTCCCACTCTAGAACCACCTCAGGAAGACGGCGTGCCGCCTCCTGCGCGGAGGCTCTTGCTGGATTGCTAGCTGACTGCCACG
1A	41	A1_70	15862_84	33.8	19	11(C/A),83(C/G),108(G/T),123(A/C),216(C/T),120(C/G)	TCGTGAAAATCTCATGGGAAGTAAGGTAAGTATGTGATCTGGGTTGGAAACCATACCTTGATGCTGGCAGAATGCTTGTCTCCTGTTTGAATTGAATCCACAAATTTGCCCTTCCTGTTCACACCTTTGAATTCTTATCATAAGTGTAGGGTATGGTGATGCCATTTGCAACCACCGCACAACCCATGGGAAGAGTAGACATATCTGTTTCAGGACAGACCAGGTACCATAACTGGCTAGCGTTGTTATTGAGGCTTAGGCAAGAGCTTGGG
1A	42	A1_35	21892_104	36.4	20	177(A/G)	AAACCCATCTTCCTTCATTGTCTCTATATGCAGTATACTCAACCTGTTACTGACTCTATTAGGACCAATAAAAGATATATATAACCTTGTGAAAATTCAGGTTCAGACAGAATTTAGTTTCACTTACTTCGTTAGAATAAAGAAAAGCAAGACTAACAACAAGAAGAACAATAATAAATAATAATTTTTAAATAATAGAGTAAAGAAACCATCGGGAACTGATTGATAACCATTGTTTCTCAGATTTCTTAAGACCAGCAGAATTTGGCTAA
1A	43	A1_31	21436_79	38	21	38(A/AC),64(C/T),92(A/G),143(G/A),147(A/G),199(G/T),214(A/G)	AAATCATGGTGCTAGACCTTCAACTCGAGCTCGCGGAACCCAATCGAGGCTTATGCCATCGCGCAGACTCATGCTGGCCAGATCCAGGTCGAATTATCCATGGGACAGAAGCGCTACTGGGAGAGAGCTTCGATTGAGGACTGGGGACGAACGGATGATTGACACGTCGGCGGAGACACGGATCGGCACAGGCGACGGGCACAGGGAAGCCGCACCGATAGAAACAGGTTGGATTTTGAAAGGAACCGCCACGTATACATGGAAAATATGTC
1A	44	A1_231	3925_81	38	21	174(A/G),179(G/A),181(C/A),212(C/T),229(C/G),232(G/C),239(T/C),245(A/C),253(C/G),260(A/T)	ACTTCATATAGCCTGGTCTATTCTTTACAATAAAGTTTTGACTCCAATGTACTAAAGAAACTTTTGGATTGTTTTATAAATAAACTAAGGTGTTCAAAATGTAGCAAGTGTGTTAGATGTTTTAAGTAAGTTACCTAATCAATTAATTGAGTTAATTTCATAAAACCACAACTATTTGGTCCTTTGTTGTAAGGAACCACAACTTTTAAAACAAATTTCACAAAAGCACAAGTATTTATGCCATATGTTCCACAAAACCACAACTTTTAGTT
1A	45	A1_217	10262_64	39.5	22	39(A/G),61(A/G),98(C/G),191(A/C),214(C/T),9(T/A)	GAACAAAGTAATTAATTTTCAATTCAAGTGTGAATTGTAATGATGGACTAAGGAGAATGAAACACACCAACATAAATCTTTTCTGTCAATGCGAGGACGGTAGGTTAGGACGGAATAGATTACGTCTGTCTAACGAAAGCTAGTCTTGCGTGATGATGCGTTGTAATGATAACCTGACAACATTTAATTTAGTACTACTGATCATTCTAGCTACCACCAAATTTGTTGTTGATCGCTGACTTACCCGTCTCGGTGAGCTTCTGCGCGCCGAC
1A	46	A1_230	32967_108	39.5	22	198(C/G),24(G/C)	GTTTGGGACGCAAGCATCATTCAGACGGCGGAGGACGACTTCTACGGTAACGGCGTGGCTGATTTTATCGACACGCTGAACAAAAATATAACGGTACGAGATTTCGGTGAAATCAATATTTGCTCATAAGAACTCAACATTTGATATACGAGTATGTGACTGATGACGAACTATTGAACCTACAGGGGGAATGGTCACAGCAAGTGCCTAGCTGGGAAGAATGCGGCAGGAACCAGACTGCATGCAAAAAAAAAAAAAAAAAAAAAAAAAAA
1A	47	A1_272	15073_80	42.5	23	27(T/C),87(T/C),146(C/T)	TAGTCGGTATATTCTCTAGGTAGCACTTTTGACGTTGAAAATTCTACCAGCACTTTTTTTTTATGCCGTGGTGCCTGTATACTATATGCTGTACAAGATGCGCACGTATGTATCCTGAAACTCGTAATGCAGGAAATGCAAAATACACAACCATGAATTACTAATTGTTTTATGACAAGTATTGGCACTAGTAGTACTAGTTTTTATGGTGGACTTTCAGTCATTTCTGATAACCCAACGAGCGACGTGCACCAACCGTACATTATTCTTAT
1A	48	A1_186	49958_84	44.2	24	111(G/A),114(A/T),129(A/T),137(T/A),119(G/GA),131(A/T),134(AATT/A)	AGCATATCTGAAGTCTGAACTATACTGAACAGTCAGATAAACGTCCTCTTACGGTATACCGTATGTGCCTTTTCCCACTTAAACACTGTCCACGTATATTCCACACCTTTGCAAAGCCGATTTTTTTTATAGTAATTAATAATTCAGAAATTTTAAATATAGTAATTGAGGTTCGGAATTTTGAGAATGGTAAGGACGCTATTTACAACGACGTCCCATTGCGGACGTCCTTTTTGTCAGCGTCCAGCCCTGGACGCAGTTTTTAACCACGT
1A	49	A1_338	22823_65	44.2	24	46(C/T),105(A/T),110(A/C),114(G/A),117(A/C),124(T/C),129(A/T),241(A/T)	GCCTGAGCAACGCAGAGGAGCTTTGTCTTTCTTTGCGAAAAGCGACTTTACCGTACGAAAAATTGGGCCTGCGATGGACTTTCTGAGTTGTTAATTTTAGTACAACAAAACAGGTTATGTTGATGTTCAACACACGGATATAGACATGGATGGACACATTGGTCGCCATTCGCGAAAGAGAACTGTATCGTTCCCAACGAACAAAACAAGGCCCAAGGTTAAAAGAAGCCCATATGTGACACTAGATAAAAAAAAAAAAAAAAAAAAAAAAA
1A	50	A1_145	78_81	46.2	25	72(A/C),75(A/G),78(A/G),94(C/T),101(T/C),111(C/A),166(A/G),182(AT/A)	AACAAACGGCAATAAGCAAGTTGATTAGCCAAGCTTCCACAATCAGAGTTTGAGCACACTCATCTAAACCGAACACCAAATATGCATAAATAACATAATCTCCACAGTAGCCACATGCTAATATTTCCCATGCCAGGTGGGGATTTCTACATGGTCTGTTCAGCAAAAGGTAGGTGGTGTTATTTCTTAGCAGAGCTCAGCTTCTCGAATTCATACAAAAAGAACGTAACATAGAAAAAAAAAAAAAAAAAAAAAAAAAAAAAAAAAAAAAA
1A	51	A1_159	36232_77	46.2	25	11(G/C),89(G/C),193(A/G),129(A/G),272(G/T)	AAATTGCAAAGAAAAAAGCATCATGAGAGTTTCTGTTCATCTTAATATCACGATCGTTTCAGCTCGGCGATCTCTGAACGAAGCTTGTGTTGCACTGAAAAATGACCAGCGACAGTTGTTACCGAGGTAGAGCTGAAGCAGTCCGCGATCACTGACGCGATGTACAGCGTGAGCACCGTCTGTGTTCATGGTATGGTACCGACAGATTAATTGATGCGTGCGTCAGATAAATGTCTCGTATTTTTTTTGCAAAAGGAACTTGTGTAAGCGGG
1A	52	A1_291	36703_82	46.2	25	239(T/G),255(C/T),266(G/A),269(A/G),263(T/A),268(G/T),271(A/C)	GTTCGTGTTTCTTATCCTTTTCTTTCGTTTAATGCATTAGACATGCCTTTCTTGTGCTCGAAGCATGAAGGCTCCTTCAGTTAGGATTATGTAAGGTACCAGCTTATATAGACATATGCCTTTTTTGAACGCAGAGTTCAATTTGTTGAAGCTTATCGTCATGTCACTTTGGAATGGTGTTACACGGAAAGTTGTACATTTAGAACCACGATATGTTTATATTCTCTTCATAGTCTCGTACAGGGTTTAAAAAACCGTTTGATCTGAGAAAA
1A	53	A1_248	26462_79	48.3	25	24(A/G),88(CT/C),139(G/C),172(TA/T)	GCAGTTGTCTGTATCACCTCTGCATGTTGTGCTGGATTGTTTTATGTACGCATTATAGATGGAACTCATCAACTGTTTGTGTCGCAACTTTTTGTCTCTGTGCATGATTGGTCAAGGGCTTAAAAGTGTATATTACACGAATAAACAAAATAAAACAACTTGAAAACAGTGTAAAGGACGATGCGATCGACGGCCGAGACGATCATCAGGCCATGACGACGTCGTCGTCTTCCGATGATTCTGCCGCATCCTCAGAAGGCGGCGGCGAGGTG
1A	54	A1_105	30330_83	49.2	25	138(G/C),141(A/T),156(C/A),247(G/GC),131(T/C)	AGACTTGTTCATTACAGATCAAATCTATACTCAACTGACATCTTTATTGAAAGCAAGGGCGGTGGAAAATGAAGTGAAGAAAGTGCTGTTTCCATTGTTTTATTTGACATGTTATTTTTAGCTTATTCTCTTGTGTAGTGATTTGTACTTCCACTCGTTTAATATTTTGTGGCGCATGGTTGTTGCTTGCCTGCAAAACCAGATGAGATCGCCAGAAAAGCTGGAGCAGGAGCCATAGAAAAGACTGCATACAAAAGAACTTGCAACGGAAG
1A	55	A1_104	10920_85	50.2	26	109(G/C),129(G/C),134(T/C),142(T/C),166(AG/A),130(G/C),272(G/T)	AAGTACATGGATAACAAGTTTGAAATGAAGCATTGAGCAGAAAAGAACAAATTAGGTATCAAAAGCCATGTGTTTGTTTCCAGAACTTGAGGAAGAAAATATGCAAGGGGATCTAATTTGTGAGTCTTGGGATTGAGTGTATATATAACAATAACAAAAACAAAAAGAGGGGAAGTTACCAGGACGATGAGGGCAATGGTGAGCACAGGCGGCGAGCGTGACTTGGGATGGAGCAGGCCGCCGACGGACGGGAGTCCCCCGTCCGTCATCCG
1A	*55		14171_83	50.2	26	68(A/T),139(T/C),171(T/G)	TACTTCCTTCGAGGCCCCAGCTCGTAGGAAAGATGTAATACTAGTATCTCAATGATGTCAAAAGAAGACAATTTCATACTAGAATATACGACATATTGACAATTTTTGCATCCATATGTCTTCATACTTTTGTATTGGTTGAATGCTGATTGAATAAATTAGGTTGGATCTATAACACTGTTTTTTATAAAGATCAGTATTTATGTGTGTTTATTAGTATAGATGTTTTTCTAGAAAAAAATAAAGTACATGAAAAAAAAAAAAAAAAAAAA
1A	56	A1_314	25843_78	50.7	27	13(A/G),21(A/C),77(A/C),83(C/A),118(G/C),240(C/A),263(T/G),271(T/G)	AAGATTTCTCTAACATTTTGACCACACACTACTAAATATACAATTTTCATTTTTGAATATATGATGTTTACGAGGCATTTTACGGTGTTTGCAGATAATGATGATCGTTCATCTAGGGTAACCAATGATCACAAAAATTCATGGGGAATCTTAGTTTTTTTCTGCGGTTCCTTTTTCTCCCGTCTTGACCTCATAGTGATCCGAGTCTTCCCACACGGACCTCAATTTCTTCGTTGCATCCAGAAGGTGACCGACATGTCAGTCAAACGATA
1A	57	A1_239	48642_78	50.7	27	12(G/A),89(T/C),97(C/T),115(A/C),120(T/G),202(T/C)	TACTTGAACTCGTGATACCAGTTATTTGCCTCTCCAAGCATCTTCTTGCTCGGTCTCTTATTTTCTGTCATTCTCTCACTCCCTCTCTTGTTCTCTCTAGCCGAGTAGGCCTCGACACATGCGCCGCTTCTGAACCACCAGCTCTGTTCTACCCCCTTTCTGATTTCTTTTTCTCTCGATGAGTTCCAATTTGATTCAGTTTAGAGGAAGCTCCATTGGGTCTCTGCGCACCTCATGATCAACTTCTTAATCAAGTTTGACAAACGTTGTTG
1A	58	A1_130	1305_93	51.2	28	267(A/C),10(C/G),77(A/C)	TCAGCTGGACCTCCTGCTTATTCGTAACAATTCTTTCAGAGGACAACTGCCAAGCTCAATAGCAAATCTCTCCACAACCCTCCAAGAGCTTTACTTAGGTTACAATGACATCACTGGAAGTATCCCCTTGCAGATATACAAAATTTGACCTTGTTATCGAGAATGGATGTGTCCTTCAACAATTTGCAAGGTGAAGTTCCAAAAGGAGGTGTTTTCATCAATATAAGTTACTTATCAATTGCTGGAAATGGCTATTTATGTGGCGGAATTCC
1A	59	A1_113	20595_94	52.9	29	153(G/A)	AAACTGAAGAACATGGACGATATCACTGTCAAGACCGTAATTACTCATGATTATCGGTTGCTATTCTTTCTCGCGTCTTTTAATTCACGACACCTCTCCTCCTAATGCTGGCACTACCTGTTACAGATCTCCGTCTTCACTGTTCACCCTGCGATATTTTTCTTCTTCTAAACAGCTGTAAACCACGTGTCCTAACGCAACTATGTTTTTGTTTGTTCTGAACTTCTATCAGAGAAGGTTGCTGTCGAGGTATGATCCGACCAGAGGGCTGT
1A	60	A1_319	4447_97	54.3	30	19(C/T),125(G/A)	AAAAGAAATATAATCATGCCATGCATGTACCAAATATACGAAGCAAGGAGGACCACCAAAATATTCTTTATAAGTCTTCCTCTGATGTTGGAAAGGATAACATGAAGATAGCTTTGCCCTACAGGGACTGATGAACGGGGCCGTTTGAATGGAGATATGGAGCTTCTTCCCCCCATTATTCTCTTTCCATTAGTGAAGCGATCTGTATTACCAGAATGTGGAGCCATATGGTTAGTGATATCAACTAATGCTCCAGCAGGCGTTTGGTGTCT
1A	61	A1_72	4441_81	55.1	31	21(A/C),67(T/C)	AGTTCTCAAAAGAAATGAGCACCATCACCATACACACTATTTTGAGTAAATCTTGAGTATGCAAGATTTGTTGAATGTAAATGAGACAAGGGAGACACAAATGAACAATTGTTTTCATTATCATCATGGAAACAGAGGTATCAACTTGATCATTAAATTTCCTTCTTAACAAGATTCAGTGATTCGTGTCAAAATAAGTTTTTAACTTTTATACCTGGTTAAGTTTGCACATGATTGCATTAGCACGAATCCATCAGGGTATTCGACGATGT
1A	62	A1_235	28606_76	55.1	31	18(A/AC)	TACCAATTTACCAGCACAAAGTGAACACCAAATGAATGAGATGCAATCTACAGCTGATGAAATCTACATTGCAATCAAGCTCACAGCACAATAAACATCTAAGACATGTAAAACTAGGTACAGTGATATGAGGATATAATCAAAAGCCAAAGCATCAAAACTTCTGAATAAATCACTCAGCATTGAAACTAACTGCGGAAGTGCGGATGCTTTCTATTTACATTCCCATCTGTTAAAAAAGGCGCTAAGTTAAACAGCGTCCTGATCTAGCA
1A	63	A1_25	31090_85	56.5	32	5(C/A),18(A/T)	AGTCCTCTCTTTTGAAGATTCTTTTTTTTCATTAAATTTTGGATTAGCACGAGTTAATAAACACTTGCTTGTCTGCGCATGCACTTCGGTGCCCACATTTTCGGGCCACGAAATACAGCGTGTATGCAAGGTATGCAAGGAGTACATGTGGGTAAGGTAGGGCGCAAATGTACTTGGAGACAGGTGCCGAGAAAGTGGTAGTACTAGTACAGCACTAAAGAAAACTCACCTGCCATCCTGCTTCGATGGTGTTGAGGTCATTGCCGAAGGAG
1A	64	A1_76	49300_82	57	33	219(G/A)	TGAATACTGCAACTGCCAAACACATGAACGCCTAGACTATGGTTATAACAAACTGTGTATTTGATGTCTTGTGCATTAGTTTCTTGTCTACAACTTACTCCTTGTCCATTTCTTGTCTTCGTTGAACTACTTTGATGACAATAGCCATAACTACCTCTTTGCTTGGAGGTTGCTTAGTTATAGTCTATTCTTCAACCACCTTGGACTAACATGTCTCCGCCATCCCTGCATTTTTGGCTTCATGGAATTCATTCAATTCATTCAGGGTAGCT
1A	65	A1_107	28336_98	57	33	173(G/A),230(A/G)	AAGACAGCAATTGTTAGTAGCATTGTCAATCACATGACACATGATTCCACACTTGCAGACTGATTGACACGGTCTATCAGGATAATCACTAGCAGTTCCTACTGGCTACAGAAACCAACTCCCTGAGGAGTCATAAAAAGCAGATGAATACAACAATCAGCATGGTGTAGAGGATGATTTGTAAAAGCAATAAAGACAGATAGAAATTTAAAACTAATAGAATTAACAAAATATAAAACTATATACGGATCCTTGCTTGAGGCAGAGGTGGA
1A	66	A1_284	3889_75	59	34	106(C/A),110(C/A),114(G/C),153(T/G),217(A/G)	GGGGACGTACCTGATGCTCCTGTTCAGTTGGAATTGAGATCGATTAGCTGTGAGCATCGACAACTCAGTCGTGCTGTTACTGAATGCAATTGTTGATCGAGTGATCGATCAGTGGCACACTACACATACGAGATAAGCTGTACCTGTTAGGGTCGTGCTCCCGCACGAAACGGACGCCTCCGTTGCAGAGGTTGCAGACGCCTCCACAGAGACAGAACAGATTAGTGCTTCACAAAGATGGGGGAACCATGGCAGGAAGGGGATGAGGGATT
1A	67	A1_24	43557_86	59	34	116(T/C),153(T/G),217(G/A)	GGGGACGTACCTGATGCTCCTGTTCAGTTGGAATTGAGATCGATTAGCTGTGAGCATCGACAACTCAGTCGTGCTGTTACTGAATGCAATTGTTGATCGAGTGATCGATCAGTGGTACACTACACATACGAGATAAGCTGTACCTGTTAGGGTCGTGCTCCCGCACGAAACGGACGCCTCCGTTGCAGAGGTTGCAGACGCCTCCACAGAGACAGAGCAGATTAGTGCTTCACAAAGATGGGGGAACCATGGCAGGAAGGGGATGAGGGATT
1A	68	A1_214	35867_65	60.6	35	115(GT/G),131(C/T),186(T/G)	GCGCAAGCAAAGCATTCGTCCGTCAGAACAAGAAAAGAAAAAACACAGGTCGTTGTGGCAGTATGCAGGAACCAAACGCTCTGACATCGTTTGGTGCTCTGCATCGGCTCATGGGTTGCAGTGCAGAGATCTTCTTAAACTGCAAACGTATCATATTTTTTGAGTCAGCTCAGTCCTAGTGTGGTTCACCCTAGACTGACCGTCTAATGACGATCAGTCCTGTTCAGATTAGAAGTCAGAGAGCACGTACCTCCAAGCACTTGGAGTCTATT
1A	69	A1_259	31605_74	62.1	36	66(T/C)	TTCCCATGTACCAAGATCAAATTAGTTCCATTTTGAAAAACTACAACAGCTTTAGCCCTCTGCCTTGACGGATATGTCCTTCCATCAATATGATAGAATTCGGATCATATATCAACAATGGCAACATGATCAAGTGGCAGTGAAAAGCATTGTGATTTCTCATCTGAAAAAAAACCGAATGAGCACACTGAAAGACAATAAAGCCTTGGCAAGAGTGTGCAAAACAGACCGCAGTAACTTAGGATTGATCTAATCTGTAGATAATCATGTTA
1A	70	A1_227	66919_82	62.1	36	66(C/T),130(T/C),173(AC/A)	TTCCCATGTACCAAGATCAAATTAGTTCCATTTTGAAAAACTACAACAGCTTTAGCCCTCTGCCTCGACGGATATGTCCTTCCATCAATATGATAGAATTCGGATCATATATCAACAATGGCAACATGATAAGTGGCAGTGAAAAGCATTGTGATTTCTCATCTGAAAAAAAACCCGAATGAGCACACTGAAAGACAATAAAGCCTTGGCAAGAGTGTGCAAAACAGACCGCAGTAACTTAGGATTGATCTAATCTGTAGATAATCATGTTA
1A	71	A1_22	20985_76	63	36	56(G/C),69(A/C),75(G/A)	ACGAGACCACCACCACTGTCGCCTCCAGTTCGCTCACCTCGCCGCTTGCCGATGGGAGACGTTTGTCGATCCCAGCACCATACAGTTGGGCGGAAGAGGACGATCGAGGGTGATTATTATCCATCTCATCTGTGATTTCTGTCAGAAGAGATTCCTTTATTTATTCGTATACTGTATGCATACAGTAAACATACATTCTCTCTCCTATTATTGTTCTTACTCCTGACGCCATCTCTCCTCTCCTCCCTTCTACTATCATTTTACTGGTCTGT
1A	*71		13310_72	63	36	73(T/G),176(T/C),179(A/T),186(G/C),241(T/C)	TATGGATGATGATCGCTCCCGTCATATGGAGGAGCAGGCAAGTGGGATCGTCGCCGACGTAGGGGAAGATCATCCATCCTTCACTAATCTTTATTACTACATCAGAAAAAAAGATGATGAGGAGTTCAGCTATAAGGGACAACTGAGTCGTGCGTATTGAGCCCAGTTCTTTTTTTTAAAAGAATGGGAACATTGTCCGTTATATATTAATAAGAAAAAGAGAGTTTCATACGCCAGTGGTGCAATTTACAACAATCCTTTGGACAGCCAGA
1A	72	A1_216	1058_76	63	36	53(A/G),3(A/T)	GGAGAGAACGGGGAATGGTGACTCAGATCTATGGAAACGTGAAAAAAATAGTAATGGAAGCCACGACACAGTGTTACCAGAGTGTTTGGGAGAGAGAGACGAGCGAGCGAGCTCAAATCCAAATAGGAGCTGGCGGTGATTGGAGCGGAGAACAAGCACGACTGAAAAAATTCAGGATGAAATGTTTAACGCGAAAAAGGAGAAATCCAACCATAAAGTCCTGTGTGAGAGAGAGATGGTGATGATGGCAGTCAGAGTTTCTCCAAAAGCAA
1A	73	A1_250	14380_84	64.1	36	86(A/T),97(C/T),107(A/C),111(C/T),121(T/A),125(C/A),127(AGTCTGCT/A)	GAGGACTCCGATTCTACCAAACAATGCACAATTGCAACCAGAGTGTTTGGATAGTCATTGTTCTTTTGTATTGGTAATCACCTCTAAATAAGGCAACCCAGTAGTAACAGCTATGCATGTTGCTCTAGTCTGCTCTCAGATGATCAGATCGATGCAAGAATTAGCCATTCGTTCTCTAATATGAACGTCCATTCAACCTCAACTGATTCAAACACAGAATCACCAGTTCTTTAGTACTAGCAGTCTGAATCGCAAAGCAAGATGATAACATA
1A	74	A1_46	35789_82	64.6	37	121(A/G),151(GA/G),158(A/T)	TGCTGTCGTGCAAGAAGAAAAGAAATAGAAAACAGAAGAGGGAGGAGGAGAAAGTCTGAGATTTTCATAGATTCTGTTGAATTAACCTCAAAAGTTCACAGATATTATTCATACAAATTGAGTTTTATTACAAAATGCTTGTTAAGCATAGAAAAAAAAAGAGAAACGTTTATTATTTGTTTTTGAAGGGAACTACGGGGAAACGTTTATTGTGATTGACTTATTGAAACGCTTTCATTGGTAGACCTCGATGATTGATCGGACGCCCAGAA
1A	*74		10735_78	64.6	37	103(G/A),184(C/T),254(G/A)	GAATTCCCTTTCCCTTTCAGCTTCTATCTGATCTGTACTACTAGCATTGCTCTGTTTTCTTGACTATTTTCATTACACCATTGTTTCATTCAAAGATTTATTGAAGTTGCGTGCCTTGTGTTCTCCTCTTACATCAGTCGTTCCCAGTAAAATCCTTCGTTCGCGCCTCAAACGGTCAAACCCCCCTTTGATCTGCCACTTAATGATGCCGACAGCGATGGCAATTGAAAGCCTGAGACTTGTGCTGGAGCCCGCAAAAAAAAAAAAAAAAA
1A	75	A1_44	31431_68	65.1	38	27(A/T),104(T/C),200(CT/C)	ATAGCCCAGAAGCAAATAGACCATTTAATGGTCCAAACCAGTGGCCTACTGAAGGTATTTTTCCTTTCTAAAGACAACATGTATCAAATTGCCCATTCTAAAATTGGATGTATTAGTGAATGGCAAGACCGAGTAAAGAACCGTATGGTGTTTAGTTCATCTCTTTTATGTTGGGTGTTTCACCTTGAGTGTGCATTGTCTTTTTTTTTTTGCTTATATAAACTTTAATGGTGTCATTAGTTTACCCTATGTATTCTTAAGTGCTACTCCCT
1A	76	A1_114	41005_63	67.1	39	69(T/TG),107(A/C),113(G/T),121(T/C),221(A/G),264(T/A),127(T/A),202(A/T)	AATTAAGATAACCGTGGACTGTTTATTGAGCCAGGCAACTCTTCAATAGTGTTTCTCTTTTTTGAAAATGGAATATGTATTAATATTCTACCTTATATATCAATCGATGCATGTGGCTGTTCATTATTATATGTGCTATTAGTCCAAGCAGAACATACTTATACAATGTATACTACTAAGAAAATCGTCGATAGCAACATAAGCTTATCTTCGTTTCTGGACTACGAACTGCAACGGCATTGCTTGCGACGACTCTTCAAAGCTGTTGCGGG
1A	77	A1_151	21872_79	67.8	39	257(C/CT)	ACCCATCAGAAACATTCTGTGTTCTTCTTCAGTCCAAGGTGTACCTGAAGCATAGTAGTAATCCTTAGAAAGGTTTCTTCAAAAAACCAGAGCACACAGCATGACTACAGAAAACCACACTTATTAGAAACCTCATAGTGAGTTTCAAAATAGGAAAGGTAAGAAAACTGGCATGTACATGGTCGAAATTTGAATAATTGTATGCTGAATACGCATGAAATGCAAAATTGTCAAGGAAAAAGTCCATATGAGCAAACTTGAACATCTGAACC
1A	78	A1_95	68616_86	67.8	39	256(CT/C),1(A/C),130(A/C)	ACCCATCAGAAACATTCTGTGTTCTTCTTCAGTCCAAGGTGTACCTGAAGCATAGTAGTAATCCTTAGAAAGGTTTCTTCAAAAAACCAGAGCACACAGCATGACTACAGAAAACCACACTTATTAGAAACTCATAGTGAGTTTCAAAATAGGAAAGGTAAGAAAACTGGCATGTACATGGTCGAAATTTGAATAATTGTATGCTGAATACGCATGAAATGCAAAATTGTCAAGGAAAAAGTCCATATGAGCAAACTTTGAACATCTGAACC
1A	79	A1_200	21287_65	71.8	40	148(T/C),155(A/T)	TTGATTATAATGAAAGTATATCTACGAGTCACTTGCTTACTTTGTACCAGATGAAGTTCTATCCTCTCCCGCCCAAAAAGAGTGTTTATACTACTTACGTACAAGTCCAACTTTCAAATCGGATCTTATGAGAGCCTGAGACTGCTTTCAGAGGATCTTTGGAGGGTATAGTCAGGACAGGAAAGAGGATCTTCGAATAAAATCATATATCCACTGAGAAAAAAGACCGATATTGTATGTTTTGTGCTCATGTGTACTTTAATTTACTCCCT
1A	80	A1_318	22920_82	71.8	40	261(A/T),28(T/C),87(G/T),89(A/C),95(C/T),102(T/C),107(G/A),121(T/A),128(C/T),174(A/G),184(G/A)	TGATCGACACGATGAGCAATTCTTATTTATCAGAGGTCAGAGCAATCGATACCATCACAAGGTAACCTACCCAAACAAGTTGCTATGCATTAGGCTATCCGTACTCGTGATACTCTAAATTCATTCTCTATTTTGCTCCATGTTAAGACAGCGCACAAGTCATTGGGAGGCGCATAGATGCGTGGACCCCATAGATAGCGTTGCTTCGCTATGTCCGCTTGATTTAGCGGAACCAGGACGAATGCCAGCGGTAGCGGCATAGGTAGCGGAAG
1A	81	A1_171	8222_107	71.8	40	111(A/G),113(G/A)	GAAACCTTTGGAGGATCTTCTCGATGCTATTGATGCTGTTACTTTGAAAGATGTAACATCACTTGCTGAAAAAATTATTTCATCACCATTAACAATGGCATCTCATGGAAACGGTGAGCTTTTATTTCTTCCCCTTTTGTTGTGGGGCATTCATCCACTTGAGTTGGCAGTTGTTGCTGGTGACAGACCTGTCATGTGTTTGTAAATTTAACAGATCCAAGGCTCCTCTTTCGGTGACAAAGTCCGAAGAGTGTACAAAATCTGATTCGGTT
1A	82	A1_337	32232_73	73.1	41	97(T/A),103(A/G),106(A/C),109(C/G),112(T/G),191(T/G)	GCTACAGTTCAGTGGGCCGAAGAAAGTGTACGTCGTTTTGAACGAGACCCTATTGGGAATTTGAGATTGATTCAGTCAAAATTACCTATTACGCCGTTTTGAACGAGTCACTATACAGAATTTGAGATTGAAAATGTTGACAATGTGTTGTGTACTTGTGTGGCGAGTTACTAATGAAGCACCTCCACGGTCAAGAAGGCGCTATCAGCGAAACTCCCAGGAACATCGATCTTGGCCTCCCATGAATCAGAAGAACAGCTAAGCGAGTTAAT
1A	83	A1_323	5059_69	74.3	42	65(C/A),84(A/C),97(A/C),117(A/C),138(G/T),174(GGA/G),266(T/G)	AAGGCATTCAGCGAGGACAAGGAGGAGTTTGACAGGTCAGCCAGATCATCCTCGTCATCATCAACAACGATAGGAGCCATTCGACCCAGGAGATAAAGGCGACCTTGTTCCTGTTGACGCCATTTTGATAACTTCGGGCGTTTGGCTTCTGTATTTGAAAATTCGATTTAGTGGGAGAGACATCTTACTAAATATTATTTGTAAGAAGAGACCTACCAAATTTTCGACAAATAGTGCACCAGGGATCGAACCTAGGCGGGCGTCCTTTCCAG
1A	84	A1_241	2028_84	75.7	42	28(G/T),30(G/A),34(G/A),40(A/C),69(G/C),139(A/G),180(C/T),222(G/A),248(A/G),259(T/C),262(A/G)	TAAAAGAACTTCACAAATTTGATACCAGGGTACGCAACAAAGAGTAAGGACACTCAAACTTCATACATGGCTAGTTTTGGTAAGGACTTACTTTTTCTAGCAAAAAAGAGAATCCAGGTCATACTTACTATGAAGAAGACGAGTGATTTTGCTACACTTTGTGTAGCCTAAGGTGTGGCCCTAAGGCCTAAACTTCTTCAACTAATGCAAAGATCATGCTTGGAGATTAGTTACCAATAATGGAAGAAGAAAGCCACTTATAAGACGCTCAC
1A	85	A1_194	18116_80	75.7	42	48(T/C),101(C/G),167(G/A),222(G/A)	TATTTGGTTTCGCTAATATTAAGTAGATACGGTACTTTTTAAATATATAAAGAACGACGCATTGGCCTAAATTAATATCTTGGAGTATGTAGGATATTGCCTTAATTAGGTTTTGTCCTTCTCAGGGCTTTTCTTTCTGGATAATTGATTGTGACAAACATGTGTCGTGTTCAGGTCCTCTGGCACCACATAATAAGTTGATACAAGAGAGAATGGGACTTGTACGTCAATTGTAGATATTTTTGCAAACAAGTAGAAGAAATGTCAATGAC
1A	86	A1_198	15808_83	76	42	16(A/C),151(T/C),169(A/G)	ACGTCCTTTACCTTGACCCTTCCAAACGAGCTCGTACCGTGGTACGAGTACGAGTAGCCTTTGGCCATCACTCACATCACATGATATAGAAAACGATGGCTCGTGGTTTCACGTCGGACTCGATGACATGACTACTGCGTACAGTACGTATCGCCCTTGTCATCTCCAATAAGTAAATAATAAAATTTCTTTTCCGAAAATGGGAAAAAATCGTACTGGTGACTGACGAACTATACTATCTCTATGAAATAAAACAAACATGAATCGAACAA
1A	*86		18870_112	76	42	250(A/T),262(G/C)	TTATAAACTTTAGTGGAAATCCCTCTCGTGTCTTCTTCCCTGCGAGGCTTGGGCATGCACGGCTTTGGACACCCTTCTCCTTCTCCATCTCCATGTCGGTCAGGCTCAAGCAATGGACTCAAGTGTATGTTTTTCTTTTCTTACACCCATTTGATTAGAATATTGTGCCCTCTCTAATGTTTGTGATGTGTTACGGCAACTCAAGCGCTTATGGAGCGAGATCTCACTACGGGAGATCGACGTTTCGGCAATGTTTTTGCCGTCTGTCGCCC
1A	87	A1_134	8301_85	76.8	43	117(C/CA),198(G/A)	ATCAGGAGCGGCGATGGCAAGTGGCTCGCTGTTGAGCCTCTGGATGGTGCATTCGTCATCAGCATTGGCGACATATTCGAAGTAACTTAATTTAATTACTTTATTTGGCATTCTCGCAAAAAAAACCAATTGCTAGTAATTGTTGCTTGCAGATTCTGAGCAACGGGCGATACAGAAGCGTTGAGCACAGGGCCGTGGTAAACCCAAACAAAGAACGCATGTCGGCGGCTATCTTCCATCAGCCGTGCCCGAGCATAACGGTCGGCCCTCTG
1A	88	A1_324	6401_82	76.8	43	51(C/T)	TGCGTAGACGCAGAGGTCAGTCAAATCTTGGCTGAGTCGACCAGGTTTGACACCACTTGTCTCAGCTATGTGTTTCTAGTCGATGGAGTGTCACATCGCAAACATCTCCCAAAACTCGGGGACATCAGTTTTCATCTGCGAAAGAACTACGCTAACTTGCTTATTCTCCAAAACAAAACGCATGAGATCTTTCATCGAATCATTGCGATTCTACGGCTAATAATCCACCGAAAACCAGCAGTTTAAAAAAAAAAAAAAAAAAAAAAAAAAAA
1A	89	A1_339	33251_81	76.9	43	32(C/G)	TTTAAATATCACAAAGCGTGTTAAAAGTGTACTTTTGAGTAAAAGAGATGACTAATCAATTATCACCCTCACCTGCTGTCTTGCTGGATAAAATAGAATCTTTTTCCTTCTAGTGCTGTAAAGGGTGAATGGAGTGGTGGAGATCTTTTCGAAGAAAGTACCATCACTCTTAAAGACATCAACAACAATATCTTCAGAACCAATTTGTTCCTGAAGGCCCACCTCCAAATGAATTTCTCCTTTCACAAGATACTTCTTTGCGCTGATATGAA
1A	90	A1_309	10651_111	77.2	43	27(C/T),73(A/G),95(G/C)	AGAAGAAAGAATGGCACTAAATACTGCGAAGATTCTATAGATGGATATGCAAATTTCTAGGATAAAGTTATGAGGACTGATTTGTTAATATAAAGGCAAACAAAGGAACAATAATGTCCACATGAGCATAAAGAGATTTTGAATGTTCATTGATACTAACACAATCAATAACATGTAAAATTTCAAGTGGATGAATTAAATGAAGCCCAAAAATTTCATAAAAAAAAAAAAAAAAAAAAAAAAAAAAAAAAAAAAAAAAAAAAAAAAAAAAA
1A	91	A1_292	18021_104	77.2	43	68(A/G),125(T/C),207(G/T)	GTTTAAAATCTCATGCTGTCACACTCTATGAGGCTGGAAAATTGGGTGATTCTTGCATTGCAGATCTATGCAATGATTTGGCTAGTTTAGAGGGAAAGAAATTTGAGGGTGTGCTAGAGGAGTTTGCAAATCATGCATTCAGTCTGCGATGCTTTTTAGAGTGTTTACAGTCTGGTGGGGTTTTTACAAATGAAATTATTGATACTGAAAAAAAAAAAAAAAAAAAAAAAAAAAAAAAAAAAAAAAAAAAAAAAAAAAAAAAAAAAAAAAAA
1A	92	A1_332	28355_84	77.2	43	135(C/T),140(T/G),173(C/T),175(C/G)	GATCCCTGGTTGGGACCAAATTACAGTATATTCTGAACAAGCGAACAGTGTCACGTGAGCGAGAGAAGTAAATGCAACATTACAACACAAAGTCACGAGCCACCCATGGCTATTGGCTAACACGCATCACAGTACGGTATGACTCTTGGTCGCTAGATGTAATAATCGTTTGCACTGTCCTCAGTAAAATCAACCAATGATGATGAACTCCCTAACAATGATTGGGAAGAAAGAATGGACGACAGTCTACGACACCGCCAGGTCGACCTTGA
1A	93	A1_138	73028_82	78	43	43(C/T),197(G/C),130(T/A)	TAGATAATCGTATCTGTATAAAAGACATCAGATATCAAGTTTCGGTTTGCTTCACTTAGGTGAATTATTATATTCTTTGATTGACGAAGGGGACTTTCAGAGATTTATTTATTTATTTAGATATAGGAATTACAAGGTGACAATTAAACGTGTATTGCAGGGACCAGGGAGACCTCCTCTCTCTCTCTCTAGTCTCGACCCTTTTCTTGCGTGTTTATTTGGTTAGAGAACGAATTTGGAGGAGCAGTCAACTTTCGGTCCCATGCAAACAT
1A	94	A1_278	947_74	79	44	46(A/G),142(T/C),158(G/T),151(A/T)	GATTTCATGAAGGACCATAATTCCATCCATTATGTTCATCCCCTTAATAAAAGAATTTTGACATCTGTCTATCACCTTGTTCATCAAGCTCTCCATTATGAGGTCAAAACCTTGGTGAAAATTTTATATTTTCAATAATTTTGTCTTCACACTGTAGGGTGTAGATTGTATTCTTTCTCTTTTTCCCATTAGCCACTCTATGGAAGAACTCAGTATTACCATCTCCTTTTAAGAGCCCGTGCTATTAGCCCTTTCATTCCAATATAGTTCCT
1A	95	A1_246	16098_83	81.5	45	49(G/A),63(G/A),121(G/A)	TGCAAAAATGAACTGCACTTGCTGTCGGAACGACAACAAATTCCGTCTGGAGGGAGTATATCGAAATGTATTGCAATTAATCTAACAACATTTTATATATGACACAAACTGTAGTTCCTAGCAACACAAGTGTTCTATCACTTATAACATGATGTAATGAGTTAGAAAATTTATGTAATATGGTGTGTGTGACTGACATGTGATGTATGCTATGTTGATTACCAATATGTTGTGTTCCTGGGCGTTGTTTGGGAAGCATATCGGGGAGACTA
1A	96	A1_267	15001_107	81.5	45	40(T/G),147(T/C)	TTTCTATGGCGGCTCGCGCATAATAGCTTACCAGTGAGGTGAAACATCAAGAGACATGGTATGAAGGCTGAGACGTTTTGTCCAGCTTGCCTTCGGCTGGATGAAGATGGGGGGTATCTGTTCCTCAAATTCGGGGTGGCTATGGTTCAACAGATACTGCGTATGAAGGAGGAAGATCGATTACTCATTGCCCACATGCTATGGTGATGGTGGGACGCTCGCAATAAAGTGAATGTGGGGTAATGTTTGCCAGGGACATAGGAGGTGGTGCA
1A	97	A1_55	8542_72	82	45_46	17(T/C),100(T/A),104(A/T),109(A/T),130(C/A),136(G/T),142(C/T),148(T/C),155(C/T),187(G/C),233(T/A),236(A/G)	GTAGCACTAAGTTGAGTTCCTATTTTCCTCGTTATCCTCAATGTCCCACTTATTCTGCTCAAAACAACACATAAATACATCACTCCTTAAATAATAATTTTGTAATGAAATTGTGTGTGGAACCAAAAACCCTCGGGGCTTCCTCTTTTGAGAGCCTTGTCCATTAAAACAACACACAATGAAAGAGACTTAACAGAATCTTTCACATAGGAAAAACTGAACTGAACCACATTATAAAGTCAAAATAAACATTACTTACTGTTTGTGAAGGA
1A	98	A1_268	15561_76	82.8	45_46	89(G/A),135(G/A)	TATATATACTACCTCATATAGTCTATAAACTACCTCTTGTAAAGAATCCATTTTATTACAATCTCAACTAGTATATATATTACCTCTTGTAATTCATTTTCTTATATTTTATGACAGTACATCTATGATCTATAGTATATATACTATCTTACAATACATCTCTTGGTTGTGTTTGCTGAACATTGATATGAACAGTCATAGATTTTCTTGAATTTTTGCTTTATTCCCTCTGCCTCTTTGATTTTTCTGCTGATTCTTCTAGTTCAACGCCG
1A	99	A1_311	4564_77	84.3	45_46	98(G/A),104(C/T),106(T/A),108(T/G),116(G/A),121(G/A),126(G/T),186(G/A)	TTCAGTTCGTCTCACTTGGGCAAAAACGTCTCGATTTGATGGGCTCAGCCAGGGAGACGTCGATTGAAGACCATGGAGAGTTGGAGAAGAAGCGTACGCGGGTCCTGTTGGTCTCGACTCGGCTGGGGATTTAAGCTCGGCTGTCAATGGCCGCAATGGTGGACAGAGAAAAGAGAAGAAGGCAGGGAATTAAAGAGAGGAGAAGCTCGGGCAGGTGCTCACGGGTTTACGGACGTTGCCAGATGGGTCGCGCGCACGGTTTTGACCAATTT
1A	100	A1_296	14108_81	85.1	46	79(G/C),139(C/CA),208(C/A)	TGTGATAAAAAGGTTTAAATAACCAGTTCTCCAGCCATAGCGTTCCATTGAAAAAGGCTACAATTTCCCAGTGTCCTCGAGATAAAAATTAAATTACGATATCCTAGAGAAATCCCAAGTTTTTGGGTGTCCCATAGACAAAAAATTCATGAAACTTTGATTACAACACCTTAGATTTAACGATAGCTAAAAGAATTAATAACATTTCTTTGATTACATACAAATAGAATTGTCAAAAAAAAAAAAAAAAAAAAAAAAAAAAAAAAAAAAAA
1A	101	A1_245	72814_83	85.1	46	79(C/G),139(CA/C),209(C/A)	TGTGATAAAAAGGTTTAAATAACCAGTTCTCCAGCCATAGCGTTCCATTGAAAAAGGCTACAATTTCCCAGTGTCCTCCAGATAAAAATTAAATTACGATATCCTAGAGAAATCCCAAGTTTTTGGGTGTCCCATAGACAAAAAAATTCATGAAACTTTGATTACAACACCTTAGATTTAACGATAGCTAAAAGAATTAATAACATTTCTTTGATTACATACAAATAGAATTGTCAAAAAAAAAAAAAAAAAAAAAAAAAAAAAAAAAAAAA
1A	102	A1_236	13816_113	86.5	46	57(C/T),244(G/T)	GAATGTGTTAGAGGTGCTCTGAAGAACAAGACTGTATTGCTTGTGACTCACCAAGTCGACTTCTTGCACAATGCCGATAACATATATGTAAGTGCACCGTATTTTCTTAGCGCTGACATAATTGAATAAACATCTGTGAAGATTATTGTCTATATGAGACCACTACGAATGAATAATCTTAATTTCCAGGTGATGAAGGACGGCGCGATCGTGCAATCGGGTAAGTACGACGACCTTCTCCAGGAAAAAAAAAAAAAAAAAAAAAAAAAAAA
1A	103	A1_297	14130_70	86.5	46	70(T/C),74(C/G),80(C/T),90(T/A),101(T/C),149(A/G),161(C/T),171(A/G),176(T/C),182(G/A),185(A/G),196(G/A),200(A/G),202(T/G),206(G/T),208(T/G),210(A/AGGGCGGGGCC),214(T/C)	AGATGCTCAAAGCAGAGACCCTTCATCATTCTATTCCCTCCCTCATCGCTACAGCAGATGGAAGATTTGTTTTCTTTTTCCCATCTTCATCATTCACACCTAGTGATGTGTTGGGCCATTTGGTCCTTACAACTGCCCATCGGCAATCAAAGGAGCAAGACGCACCAATGATTTCTGTATTGGAAAACAAATGTTGTGCAATTCAGATGAATTTTGGTCCAAAAAAAAAAAAAAAAAAAAAAAAAAAAAAAAAAAAAAAAAAAAAAAAAAAA
1A	104	A1_271	18077_109	86.5	46	125(T/G),89(A/T)	GACGGAGACGCGGAAGCCTTGGGCATCGGCGGCACGAACCAGCTGGGCCTCGTTGTCGATGGCGCGGGAGCCGTTGCGGGAGACGATCACAAGCAAGGGCCGTTGCTTACTATTTGGTTTCTCCTTATTGTGCTCCTCCGTATCATGGTCCTCCTCTTTATTGTGCTCCTCATGGTGCAAAAGGCGCTCCTCCTCCTGGATGATTGTCTGGATGCGTCCAAAAAAAAAAAAAAAAAAAAAAAAAAAAAAAAAAAAAAAAAAAAAAAAAAAAA
1A	105	A1_226	68956_84	86.8	46	252(T/A),1(A/AAGAGTCAATT),67(G/C),211(G/A),231(C/CCTG),241(T/C),256(G/A)	AAGAGTCAATTACTATTTACCCGTCGTTGATCAAGCTATTGCTTCCCTTACTAGGAGTTTTGAACAGTATAATGGGTATGAAAAAAAATTGGGTTCTTGTTTACTTCACATAAACTGCGCTCCTTGGATGTGGTATGGATTTATATATGGAGCTAAAGCTTCTCCCAGACTTTATCCCTAGTGAAGAAGACATGGCCCTGTTGCTATTATGAAAGTTGTGAAGCATATGGCTTTTTAATGTCCTTATTGCATATAGAATTTTGTTAACCCTT
1A	106	A1_228	18056_68	86.8	46	37(A/G),97(A/G),163(A/C),176(A/G),187(T/G),191(T/G),225(C/T),136(G/T),149(A/C),167(A/T),215(A/T)	TGGTAGCACCTATTTTTGAATGAAAATATTCTCTCAAGACTAATAAAGTGCTCATGCGTTGCTACAGGATTTACAAAAATACTACAAACTATATATATCTATATTTGTTTAGAAGATAAAATATGATAGGTGCAGGAATATGACAGTAAGCAGAACAAACAAACGCAGGGGGCGAACCTATTTGCCTCGCTCGTTTCTCTCCGAGGACGCCCGCAGGCGGCCGACGGAGCTACTGCTATGTGCCAGCGTCCACAAGTGAGTGACATGGTGTT
1A	107	A1_256	25263_74	87.2	46	61(G/A),63(T/G),168(T/A),171(A/G),232(C/T),255(AT/A),260(T/C),262(A/G),267(A/G),270(C/T)	TTCCAAAGGAACGAGCACCTTATACCAGACCTGGCGCGCGAACACGCAGGAGGTCAGGAGGTTTTGAATATCTTCCTCTTCTTGATCACATAGTGGGCATTTTTCAGGATGAGGAAGACCTCTTTTGGCATGGTGGCACCCAGGATTTCCAAATTGTGGCCCCCTGGTGGAAAGCTCTGTATGCTGATTTAGAAGAATAGGATCCTGATCCATCTAGCCTCCAAACAATAGCTGTATGTTTTGATATATGCCAAATTTGTAATGGCACCCAC
1A	108	A1_163	39149_97	87.2	46	49(G/A),177(G/A)	AAATCCAACATTAGCACAAGGTGCCCTCCACATGATGTGATTGGCATCGTCAAGAATCTTAAAGGCAAGCAAAAGGATAGATTAATTGAAGCTGGTTTTCAGCATTATTTGGAAATGAAGGTTGATTATATTTGAATTCTGCCAATCTTCATAGATTGACAGGATTGCCAATGCATGGGACAAGAAATTTGAAGGACAACAACAGCAAAAATAACGATATCCGTGTTCTCGCAGAAAAACTGGGTATTCATAATAAGAAAATCAAGAGCATC
1A	*108		2131_99	87.2	46	56(G/A)	AATGTTCAGTGATACCTGCAACACTAGTTCCTTCATCATTGTTCTTATGATCTTCGACACTAACTAAAGCACTATCTTCGGCTCCCTCAGGGTACGGCCCAATATAGTCTTTGCCCTCATTGAACTCAGCGCTCATCAATCAGAGATTAAAATGAAGGAAAAGAAAAGAAAAATGAGAAAATGCTAGTATGAGGTTCTGTTTAGTGGCTATTCAGCCCACCCACTGACCCACGCTCCACTAGGCTCATTCTGGCTACCAAACCCGCACGTAG
1A	109	A1_255	71916_82	87.2	46	37(C/T),109(G/T),145(A/G),255(G/A)	TAGCATCTTCTTCACAAACTTAATTAGGATACAAATCAATTTGGGGTCAAAATAGTCCATTAAAAATAAGTGTATCATCAGAACAATGCACGTAACATTTTTGATTGAGCAACTTACCCCCATCAACAGTTTCTCTTGTAACTTATTTATCTTGTTGAGACGACATGGGTTCCTACTAAAATTTGTAATAATGAGTCAATATAAAGTGCAACAGTCTAAGTTGCACCCTTCAAGGTTATCAACAGGTAATGTAAGATTTCCATTAGGGGGAT
1A	110	A1_119	5359_81	87.2	46	59(A/G),61(C/G),70(G/C),110(G/A),115(C/T),124(T/C),126(G/A),162(C/T),177(A/G),183(G/C),223(C/CA),241(T/G),243(T/G),251(T/G)	GATGATGATGTCCATGATCCTACTATTTGGGAACCTGACGCTTTTGTGCCTTCGAATCAGCGTACGCTAGCTCACATGATTCTATCATTTTCAAAAATGTGTTTTAAATGTGTACACCCATTTTTGATGTCAAACCTGGTTGAGACAGTGGGGATTCGTGTCGAAAAAGACGAGGAAGACAAGGAAAGAATCTTCCCAAGACCTGGTAAGTCAAATATCATGCAAAAAATTTAGGACGCCTGTCATCATGTTCTTAAGAAAGCTAGATACTG
1A	*110		13155_81	87.2	46	37(T/C),106(T/A),109(T/G),145(G/A),155(T/C),251(G/T),255(A/G)	TAGCATCTTCTTCACAAACTTAATTAGGATACAAATTAATTTGGGGTCAAAATAGTCCATTAAAAATAAGTGTATCATCAGAACAATGCACGTAACATTTTTGATTGATCAACTTACCCCCATCAACAGTTTCTCTTGTAACTTGTTTATCTTGTTGAGACGACATGGGTTCCTACTAAAATTTGTAATAATGAGTCAATATAAAGTGCAACAGTCTAAGTTGCACCCTTCAAGGTTATCAACAGGTAATGTAAAATTTCCATTAGGGGGAT
1A	111	A1_131	24353_101	87.6	46	89(A/G)	GTAGTGGGTTTTTCTTGCACTTAATCTCTTTTCTTTTTTGTTATCTAAAATAGATAAATCTGTTTTAATTTGTTTGCATCCTTTGTGTAGCTATACAAACATCAAGAGTGTACACAAAGAGCTACTTCTTGCGATACGAGCATGCATGACTTACTTGATTCTCTGCATCGAATTGGAACCATACTGCCTCGCCCGTCCTTGGATGCTCGGACCAACAACACCCCTCGACTGGGTGACAATGTAATTGAAAATTCCATTTTTGTTATGGTGTT
1A	*111		34008_82	87.6	46	46(C/G),118(A/G)	ATATAGACAGGTGGGGACTTATGTTCTTCTGAAGACGAAAACTCTCATCCCTAATCTTTCACTAGAAATCGCAATCTCATACTCTCATTTTTTTCCTTTCATATCGAGTCTTTTAGCACTCATTCTTCTCTGGTTTGGATCAAAGTTCGAAGTATTTGTTCAAATTAATTTAAATTCATCCTTTTTACTGCTTACAAATGGATATGGATTAGCTACTAGACGCTGTCACGCGCGCCCGCGCCGCCTTCGGCGTCAGAAAAAAAAAAAAAAAA
1A	*111		39413_84	87.6	46	64(T/C),79(G/GA),194(A/G),253(T/C),266(C/G)	GAATAGTGATCGGCATTCAAAAATTTTGAAATATAAAATGCTCTAGAGGGAAGAAATTGATAGTATAACTCACTACGGGAAACGCTTAGTTGCCAAGTGTAAGGTTTGACGAGTGCAATATTTCAGACACCACTTGGCAAAAGCTACCACGTGACCACCATGTGCACCACCGTTAGATTTTTGCCGAGTGTCTATTAGTGACACTCAGCATAAAGCCACGTTGCTGAGTGTCAGGATCCAGCATTCGGCAAATCTTTGTCGAGTGCCAACAC
1A	*111		41176_69	87.6	46	85(G/A)	AAGCCCTTACTGAGTTTATTAATACTGAAGGAGGTAGGGCATTTATCTTGTAGTTCGATCAAGAGTTTTCTTTTCCTGATATATGTGGCCACTCATCATATAGAAAATATAAGAGTTCTGGAGTGTTTGGCCCCATGGTAGGTTTCTGGGTTTTGTTTAGTTTTATTATGTCTGTGTAGTGTGTTGTTTTATGCATCTGTGATCTTTGCATGACAAACCTCATGGATTGAATACTTAATTTGTACAGGTGTGGTCATTGCAAGAGTCTTGCT
1A	*111		9178_75	87.6	46	138(G/A),242(C/T)	AATCAGTAATCACAATCAGTAGTTCCTAGAATTGGGTTGCCCTGTCTAGTTACAATTCACAATTTTTTAGTATGTATTGTTCTCAAACTGACATATCCAATTCTTCACGCCTCCTTAAAATGTTGGACTAAAAAATTGAAAACCCTTAAATATATCTATATGAAACTCCTATCGAAAATAGCTATTGTCATGTCTGGCACCGTGAGCATTCAACCTTCCCCACAAAAAACGAAACTGTGCGCGTGCTGTGCGTACGCCCCAATGTTCCGTGA
1A	*111		14766_82	87.6	46	29(G/A),59(C/A),160(ATC/A)	AAAAATTACAAGGACAACGAAAACTTATGTAAGGTTAAGTTCTTTGATAATTTAAAAGCACTTACTAATTTTTAGTTAACGGAAAGTTTGAACAACTTTTAAGTATCGATTTCAGCAATCTGATCTAAATTTTATCTTTTTTATATACCTTCTCTATGAATCTCATTTTAATAATGATAACATAATTAAATTCCTAATAGGCGGGTGGTAGCGCGTACTTCTACCTCTATATATATTCTAATCTGGCCTGGACTTCGCGGGCGTACGGGGCT
1A	*111		33650_74	87.6	46	178(C/A),228(T/TA),239(T/A),264(T/C)	TACAGATTTGTTTACTTATATTGTGGTCTTCCATGTTGCAGATGAACAACAACATGCTATTTTATTTTTTGTTGTCAACTAGCTAGATTGATGGTTATGAGTTGATAGGTCGGTTGCTACCACGTCGTTTTCTATTTTCCATTTCTTGGAAGCTAGATTTTGCACTCTTCCCATCTTCTACATAAACATCCAAATTAGCAGTTCATCTTGTTTAGCGGTCACTTGAATAAAAAAACTTTTTCTTTGGTTTGGAGCAAGTTAATTAACAACTA
1A	112	A1_270	7763_83	87.6	46	23(C/G),130(A/AATATAATT),194(A/G),203(AT/A),206(T/C),216(G/C),9(T/C),129(C/T)	TTTCATTGTACCAAACAAAAAACGGGATAAATTACGAAATTAAGTGTCTCTTCTTTCATGCATGAACTACTCCTCACAGATGTGCTAAATATGTTTTGAACGCTTTGGCAGATCTCTGATGGATCTACCACGAGATCATACAAACTAGCGACTAGCTAGAGAAGCCTTCTTAATTCCTTGCTACAAATATAGAATAGAAAGGATTTTTTTTTTCTGCACTTCATGTGTAGCTACTCCCACATACTATATCTCACAAATTTTCGTTAGCTGAA
1A	113	A1_238	16142_75	88.3	46	60(G/A),92(C/T),121(A/AAC),126(T/C),158(A/C),221(C/T),245(A/G),145(C/T)	ATTCATTGCTATGTCCATTGAACAGCCATGTCCAGTTAGTTTATGCTTTTAGTTACCTCGTCAGGATCACAAGTATAATAAGTTTTAGTTACCTCATTAGTTTATGCTTTTGTTTAAAAGAATTTTGGTCCTTTTACTATTAAACTATTATCCTTTTATTTTCCTTATCATTGGTTAATAGATAATTACAATTTATAGCTATGGTAACAGTTAAAGAGCACGTGAAAAGACAAAATTACTCTTCATTTTTTCCATGTCCCCATCGAACCCGA
1A	114	A1_233	75677_84	88.3	46	60(G/A),92(C/T),121(A/AAC),126(T/C),145(T/C),158(C/A),221(C/T),245(G/A),272(A/C)	ATTCATTGCTATGTCCATTGAACAGCCATGTCCAGTTAGTTTATGCTTTTAGTTACCTCGTCAGGATCACAAGTATAATAAGTTTTAGTTACCTCATTAGTTTATGCTTTTGTTTAAAAGAATTTTGGTCCTTTTACTATTAAATTATTATCCTTTTCTTTTCCTTATCATTGGTTAATAGATAATTACAATTTATAGCTATGGTAACAGTTAAAGAGCACGTGAAAAGACAAAATTACTCTTCGTTTTTTCCATGTCCCCATCGAACCCGA
1A	115	A1_66	20805_81	89.7	46	189(A/G),252(G/A)	GTAAAGCAACAAGTCGAGGAAAAGAAGAGGAGTTTATGGCAGGATGGAGCCATCTAACGGGCCCTCTTTTCACTTTCTAGTGATTCTTTGGGTGACCCACATAAATTGACTACCAAATATTCCGTCACAGATGCAACTCCTTGCATGGTCCGTGGCTCCAACCTGCCTTGTGTTAAGTCTGAATCTCCATCAGGAATTGCTCCAATCTTCAGGACCCAACCGAAACATCCAATTCAAAATTCAACAATGACGACAGAACCAGAGGTTTGGGG
1A	116	A1_179	20500_84	89.7	46	94(CA/C)	GGCATGTTTCACTTACTCTGAGACACAACAATACAGTTCCTCCAATTGCAATTTGAAGAACACTCCACAATAAATTATGGTTGAAACGAGTAACAAAAAATGAACAGAGCGATAGGAGAAAAGCCTGAAAACATGAATCGCTCTAAGGAGGACTTATGTTGCCCATTTTCAGCCTTCATGGGTCTACTGTAAAAGAGAATATGAATGATGTGCATCCCATTTGGGTCTACTCTTTTATATAGGACTTATTATGCTGAACCGTAAAGGCACGC
1A	117	A1_100	3714_108	90	46	71(T/C),84(C/T),95(C/T)	TTAAAATATATTCTTCATCCTTCAAATTCAAAATAACCAATTCTATTTGTTGAACCAATGCAAGTTCGGATATTTATATACAACTTGTATTTAACATTAAGTTATATGAAGTTTCAACTATGACATTTGCTCGGGAAGAACCTGCACAAAACTCCGATCCTTGTATTTAACATTAAGTGGACGAGTTAATGACAAACATACAATTAGATGGATCGTGCAACAATTCTAACATCGTGCTTGCAACTTGTAAATGAAACATAAAAAAAAAAAAA
1A	118	A1_336	17644_76	92.4	47	19(A/G),22(C/CT),39(A/G),95(C/T),209(G/T),216(T/G),257(C/T)	AGACGAACGGATTGAGTTATTCTTTTTTTTTAAGCCAAAGTGAGCTGTTCTGTGGGAAGGGATGGATTCTGCTTTTAGAGAATCTGAACGACTTCTATTTGATGTTTGGTACTGCTTACAGATTCTGGGCGGGCAAAATCGATAGCCAGCTCTTTGACCGTGTAGGCTCCATATGCGTTAAAATATTCTTTCCATGGAACCGCTTTCTGTACAGTTGGGTCCCTTTTGTAGTATCTCAAGGAATAGAGACAATTTGCAACCGTTAGTTAAGC
1A	119	A1_345	74405_83	93.7	47_48	47(AT/A),94(A/G),110(C/A),131(T/C),234(A/ATAAATACTCTCAT),255(T/C),272(G/T)	TTAATAAAGACATCATAGTTATGAAAAATTCTTGATTCAGATATGAATTTTTTTTTATTTGTTGTTAGATGATTTTGCATAAAACTAGGAAGAATGTTATTCTATTTACCGATTTTTCTCTCCTTGCAAGTATATGCAGATAAAGAAATAAAACTATGATACGGTGTCACTCGAAGCAATATCACGAAGTCACATCTACATTTTTACCTATAACCTTTCGTGCTTACTAGGCAATAAATACTCTGGATCCACCATGGATTTCTAAAAAATAG
1A	120	A1_157	1721_77	93.7	48	77(C/T),220(G/A),227(T/G),229(T/G),237(T/G),242(T/G),253(T/G),256(T/G),258(T/G),263(T/G),265(T/G),267(T/G)	TAGTAGAGGTACACGGACGGAAAGAACACCTTGTAAGCGGGCAAGCGGCGAGTAACTAGATCATCCACAGGCAGTGCCCCATGGGCCATGGTGGATGAGCAACAGGGTGCCCTCATGCCGTCGGGTGCAGTGCAGTGATTTTTTGTGCTGGAGTGGTGACATGGTTAAAGCCGTTGTAGAAGACGAGAATGGCACCGACCGCTGATAGAACCATGCCTTGCGGCACTCTGCCGCCCTTAAGTCCAGAAAAGATGGTGTAAGATCTCTTTGCA
1A	121	A1_86	29062_76	95	49	151(G/A),193(G/A),105(A/C)	GCTCGTTAAAAGGAAAATGCACGCGTGGCTCGCTTTGAAGGAAAGGCAGGTACCCATCTTCGGCGGAACAGACAACACAAGGACACATAAACAAACGAGCTCCAACCACCTGCATGGCTGTAGTATGAACTTTTCTTTCGGTCCAAAAAAGTTCTCCTTTTTTCTTTACTATTTATAGCAAAATGCAGGGACGAAGAAAATCGTAAGGAAAAAGGTAGTATATGCTGTGTCGATTGGGCGCAAGTGTTCTAGCAGGTTGGTGGGGTTGATAC
1A	122	A1_101	24708_103	95.9	49	38(A/G),61(C/G),68(C/T),73(T/A),80(C/T),99(C/T),250(G/C),254(A/C),151(G/T),169(A/G),196(G/A),217(C/T),224(G/A),268(C/T)	GCTCTGCTCCCGTCGGCTGGATGGCGGAAGAGTCTACATGTACAAGTAAGCCACTCTCTCCTGACTGCTGTCTAAGAAACGTTTCTGATCATGAGTTGCATGTGTTGCATGGCTGATGTTTTCTGCTTTTAGATTTGACTACTTTATGGAGGCACTATACGACAAGAGACACAGGGAGCAAATCGGGGTGCCACCGAGCAACGGGATCAGGGCAGACGTCAAGGAATCGCTGGTGCCCAGAGAGGAAAAGAAGAGCTTCATGAAGATCTTCT
1A	123	A1_74	24249_77	96.8	50	243(T/C),131(T/G),272(G/T)	GCCACCTGATTGGAGTTTGCTCTAACGAAGTGTGAGATGATTTTTTTTTATGAAGGAAAGAGTACTGCTTTTTGCATAATCGAATGCATACAACCCACAGACATCACATTATTACAAAGCCACAAAATAATGTTGGTGAAGATACTCATGGCCAATCAGATGATTCACTGTGAAGCTAAGGTTGCATTAAAATGGTATTACAGGGCTACAGGTACACCATTGTTTTTGTGGCATCGCCTAGGTGTCATGGCGTCGGGGTCGCCACATCGATG
1A	124	A1_295	31986_72	96.8	50	48(G/A),63(C/T),84(G/C),173(T/G)	TCTTGAAAACTGTGTACCCTTGAAAACATAGTATACCCTGTTCTGAAGACGGGTTTCTTGTCCCTCTTCATTTTTAACATGCAGAAGCTACATCATTAAAATTGTTTACATATAGCTCATTTATTGAAAATCATGGATACCACTAGTTTTGTTGTTCCATGCTGGCGAGGGTTCGTGCTGTTTGTCGATCCTTACTGTCTACTGATGAGGTCGGGTGGTTCTTGAACGCGAAGGATTTTTCTCTTTTGATTTATGGTTCTTGATTGGTGGCT
1A	125	A1_88	19916_105	97.3	50	93(G/A),130(A/ACGCCGATTTG)	GGCTGGTAAAAGTGACGACGCAGAATAATTACAGGCCGTGTTATTACTTATGTTGATTTATCCTCGTTGAGCGGCGCGTTTATCATGATGTAGAAACATTCTGAGCACGTGGAGTGTGGAAGAGTGCCGAAAAGAGGCTAGATGACTCTGTTTTTCTCAAAACAAAAATGAAAAGAAAGTAAGAATTGTGATCTGGTTGCCACCAGGCACCAGCCCACCAGCAAATGCGCTTGATTGCACGAGACCAAATCAAGCGAGTCCTCCAATTCGAT
1A	126	A1_84	1696_74	97.3	50	73(G/A),79(C/T)	TAATGCGTAGGATTGTTTTTCCGCTGACTCAAAAGCACATGCAAGAAAAAGCAAAACGAGCATAGGTGCAGTGTCTTTCCTGAAACAACTAAATTCTTAGCAGAAATAATCAAATAAGATAAAACAACCAAAAATTCATAACCATTGTGTTTCTTTTATCTTGTCTAGACCTTTATGCAATTATGTTTATCACCGTTAATATGCAATTTTAGAGCACAAAATCAGAAAGATATAAAGTACAAATTTTCAATGCAAACTTGAGTAAAATCTCA
1A	127	A1_317	70400_83	97.3	50	40(A/G),104(C/T)	GTGAATCTTGCTGTTCCATTATCCTATTGCGCTGACCATACATTATTATAGTTTAAAAATCCAAGACGAAGACTTTGATACGTCTTCTGCAACGAGAAAAGATCGCGTGTCAAGCAAAACTCATGCCGTATCCGTTCTTTACTGTATTTTATCTACAGCTGACAGGTCTGGATCAGAGAACATTATCGTTTAGTCAAATAGCCATTAACAAATGATGGAGGCTTTTTTAATCTACCAATGGTGTGGTCACAGCTGGTGGCAAAAAAAAAAAA
1A	128	A1_356	30570_75	97.3	50	40(G/A),104(T/C)	GTGAATCTTGCTGTTCCATTATCCTATTGCGCTGACCATGCATTATTATAGTTTAAAAATCCAAGACGAAGACTTTGATACGTCTTCTGCAACGAGAAAAGATTGCGTGTCAAGCAAAACTCATGCCGTATCCGTTCTTTACTGTATTTTATCTACAGCTGACAGGTCTGGATCAGAGAACATTATCGTTTAGTCAAATAGCCATTAACAAATGATGGAGGCTTTTTTAATCTACCAATGGTGTGGTCACAGCTGGTGGCAAAAAAAAAAAA
1A	129	A1_285	24424_68	97.4	50	57(T/C),105(A/C),165(A/G),193(T/G)	TCAAGCGCTCAAAGCAAGTCGATGGAGCAAGTGATGCTAGTTGATGCTGAATAAAGTCTGCTTTGTCTGAACTAACGCTAACTCCTTTCTCCTCTGTGACAATAACTAGGCTTGAACTGCACAACCTCTGAATTTCTTGAGTACTTCTTCATCTATAAGCAGAAAGCTGAACCCCTTTCGAATCCTTGTGTTTCTCTGTATACATTGCAGATCCAACCATCGGCTCGATAGTCGGCTAACGTTATTTCTTCAGCCAAGCCGATGCTTATACC
1A	130	A1_251	36148_74	98.6	50	159(C/G),252(A/T),255(G/A),266(T/C)	TTACTAGTTTCTGCTAATATACACCCTGTGTTCCATGTCAGTCAGCTCAAGAAACATATTGGTCCAATGGCAATACCAGAAGAAAACTTACCACTAGTCACTCCTGAGGGATACATAAAGAGTGAACCTGTTGTGGACAAGAAGACTCTCAAGGAGGACGGAATTGTCAGGACCCAAACTCTGTAGCCGTGTCTCCTGTGCAGAAGTGTAATGTGATCGTGATCAAGAGAGGAGGCGGGAACGCGACTACCAACGGTTCAGATAGTTCAGTA
1A	131	A1_223	69824_85	98.6	50	159(G/C),252(A/G),257(T/C),266(C/T)	TTACTAGTTTCTGCTAATATACACCCTGTGTTCCATGTCAGTCAGCTCAAGAAACATATTGGTCCAATGGCAATACCAGAAGAAAACTTACCACTAGTCACTCCTGAGGGATACATAAAGAGTGAACCTGTTGTGGACAAGAAGACTCTCAAGGAGGAGGGAATTGTCAGGACCCAAACTCTGTAGCCGTGTCTCCTGTGCAGAAGTGTAATGTGATCGTGATCAAGAGAGGAGGCGGGAACGCGACTACCAACGGTTCAGATAGCTCAGTA
1A	132	A1_3	*PSE333	103.1	51	#N/A	#N/A
1A	133	A1_2	*PSE141.1	104.7	52	#N/A	#N/A
1A	134	A1_273	28567_80	108.7	53	33(G/A),49(G/A),67(C/G),147(G/T),1(C/T)	CGCATCACGCTCCTATTGCAACTCGAGAACGCGCGCGGCAGGGTGCTCGGGGTCCATCACGAGCTTCCCAACAACTATCTGTCGGAAGAAAGTTTTGAAAGTGTGAGTCAAAACTTAATATCCCACAAATTGTTTTAGACAGGACAGCCAACAAAGATATGCAAAACTAGTTAGCTTCTGGGCAGAACTAGATTTTTGGCCTTTTACAAAAGTTGTAAAGGATTTCAGTAGCTTTCCAACACAAACTTAAACAGCCCTATCCGATAATATAT
1A	135	A1_329	29162_83	110.1	54	50(G/GA),136(G/C),140(C/A),217(G/C),7(G/T),130(T/A),269(A/T),272(A/C)	TGTTCTGACAGAAGTTACGGCCATGACATTAACAGCTGTCTAATCCTATGAAAAAAAGAAGAGAATTATAATGACTACTAGAAGCGCATGCTACTATTGTGAGAGGGCCATTTTTGTAATCCCTCTGATTGATGGGGTCCCTTGTGGGCTAATAAGCTTGACATTCGACTTCAGTTGGGTAGTGCACTAATGTCGAGTGATCAATGTATGCATGGCGTATTTTTATATCTCAAAAGAAGTATATAAATGACCTCCAACCATGGTTGAAATAA
1A	136	A1_195	5114_104	110.9	55	61(A/T),259(T/C),272(T/G)	TAACTAAAGGAGTTATTGCAGAATCAATTTAATAGTGCTTGGCAACCACCATTGTGCACCAGGACTTTCAGACAGGTGCTGTGGATAATAGGAATCTTGGTTTATAGTTTCAGAACCAGAATGAAAGCTGAACAAGACAAAATTTCGCTAAAACCATTCAGAGCCTAAATGAAATTATTTCATCACTATTTTTTTGCTAGAATAAGTGTGTTGTTATTTATTAGACTCCAAAATATATGCTTTTGAAAACCTGAAAATTCGATGCAAATGGT
1A	137	A1_111	4005_106	111.4	55	28(G/A),38(G/C),50(G/T),111(G/A),119(T/C),253(G/T),258(T/A),263(T/G),265(T/C),269(A/T)	ATCAGGGCCAGATAACACATTTAGATGGAATCTGATAGATGCAGAGCATGCCAGTATATTTGAAAGTTGATTGTTTTACCTGGCACATATGCTGACTCGTCAAAGTCATCGTCCTTCATAAAATGGTAACCTTCAATTTGCGGGAGTGAAATCAACAGCTCGACATGAGAACCTACAACAGTCGTACACAAGGAATTCAAAAAAGCGATATCAATTCACACGCTGAGCTTGGTTGCGAACACTACCTGAGGGGACAGTAGGATCTCGAAACA
1A	138	A1_184	69334_86	111.4	55	98(T/C),121(G/T),237(A/C),130(T/G)	GCAGACAAGTTCCATTTTCAAATGCTCACAAAATAGGGCGTACCTATTTGGGCTATTGTGTTCTATTTAAATTCCACTTTTCAAATGCTATGCAACATTAGGATGCTCTAGTATTCAGATGATTTTTTTTAAATTTAAATTGGGACCAGTTAATGGTCAAACTTGGCTAATTTTGAAGACTGGACAAACTGGAATGTTTTTCATCCTTAATAACATTGGTACCTTTCTAAACAGATAATGTGTCTTTTTGCCATATATCATAGAAGGCTATT
1A	139	A1_178	20390_92	111.4	55	115(T/A),250(A/T),256(T/G),261(G/T),263(A/G),268(T/A),272(T/G)	ATATACGATGTCACGTTGAACTTATGCCCACTGTCTTAGCAATCAGCACCTATCCCATCTGCTCTGTTGAAAATTTTTAACATAGATTGTTGTACCTAATCAATTACGGTAGTATCTACTATACAAGATACTTTCAATGCTAGAATGGCAGTTTTGTTCACATGAAAACATCTATCTGTTATATAATTTTTACAGGCCAGCATCCGCAAGAGCGTCAAACAGATCGCTCCATGGAACTAGAAGAAGGCAATCTGCTACCAGGACAACTGCAT
1A	*139		26406_78	111.4	55	91(T/A),98(C/T),109(T/A),121(T/G),237(C/A)	GCAGACAAGTTCCATTTTCAAATGCTCACAAAATAGGGCGTACCTATTTGGGCTATTGTGTTCTATTTAAATTCCACTTTTCAAATGCTATGCAACACTAGGATGCTCTAGTATTCAGATTTTTTTTTTTAAATTTAAATTGGGACCAGTTAATGGTCAAACTTGGCTAATTTTGAAGACTGGACAAACTGGAATGTTTTTCATCCTTAATAACATTGGTACCTTTCTAAACAGATCATGTGTCTTTTTGCCATATATCATAGAAGGCTATT
1A	*139		18290_83	111.4	55	6(T/TCCG),70(A/G),130(T/A)	ACGATTCCGCGTCTAAATCCACATAAGACCATCATGACGACATTGACGGTCATTGGACTCACAGCAGTAATGGATTGATTGGTCACAGCTATGGGGGAATACAATTCTCCAATTAAAAAGTGTTTCATCTGTTGATGCAACACTGGCACAGTTTCGTTCATGGATGGCCTGGCTAGTAATCTGACCACCCCACGGCATCATTGTCGTTGTTCTTGTTCCTAGGCACGAAAGCAGGCTAGCAGGGCAGTAGCACACACGTTTGACAGTGCTCT
1A	*139		8485_110	111.4	55	162(T/C),5(T/C)	GTACTGCTATCCAAGGCATCATGGGTAGCAAGAACACAAACCTCAAGCTAATTTGCAAAAACCCATATCTGATCGATTCTATGCACAAGCAAGCAAGAAAGGGAAACAATGTAAATGAAGTGATTAAAATGATTGGTGAGCGGAAGAGGAACGCTCTATTATGGTTTCCTTTGGACTATGTGCTTTGCCAAGAACGTACAGGAAGATAAATCCAGGAATAACTACGACTGAAGGACGGAGGATTGTACGAACATGCTACCGTAAAAAAAAAA
1A	140	A1_181	15972_84	111.8	56	212(A/G),218(CG/C)	TACCATGAAACTTCAACAATTACAGAAGAAATAAGATGATATCTCTTCCAGACGGCACTTTTTAATTTGAGATTTCCTTCCAATGGATTTCATAGATGGATAGTTGAGCAAGTAATGACACAAAAGACTGTAAATTATTTATATATAAATTTTTTGAATACTAAGACAAACGGTTAAAGATAATGTTCAAAAGTTAAAAGTGACAACCTTTACGGGACGGGAGGGAGTAGCAAGAAGTGATATCATGGGAAGCTACTACCCACCCTAGCTAG
1A	141	A1_182	28495_83	112.3	57	23(C/T)	ATTCCAAGCAGTAAAACGACTACTCAATATGCTCTTGGAAAAAGGTAACTGAGATCCTGTCCTCAAAAAGCTAAAAAATGCAAGAGCAAATCCTCGAGGACAATTCAGTTCTGTCACCTGGGTCTGGACTTTTTTAGACCAAGTTGGCCTTGTAAGCATTGACTTGTGATTTGGATGAAAGCTGGAGGAGGTTAGCCTGAATATCTCGACTCATCTAATCCGTGTGAACTTGCTTCCTTGCACTTGATATTGGGAGCATGACATTTCTGAAA
1A	*141		6088_88	112.3	57	16(G/A),65(T/G),145(C/A)	GTATACTGTTGTTGCGTGATGCGTTACATGCAGATATAACTGACAGCTGTTTCATTATTATTCTTTTAGTATACACATGTAGCATTTGCAACGTTCAAAAAGTTATGTTTTAAATGTATCTTTGTTGTTTGAGCCACTGTTCCCCTTCGTGCATACTACAAAAATTTCTTTCCACTTCTTTTGATATTGTATGTTGTTTTAATCGTCACAGGTTTCAGAACTAGAAACTTGCAAGAGAGGAATCAGTCAAGCTATATTGGTAGCCTTGCACG
1A	*141		19844_79	112.3	57	102(A/C),181(C/A),9(T/C)	GAAACCACTCAGCCATGGTCGTTTCTCTTGGAAGAACATGCATGGCACTATGGCAGGACTAATAATAATTGGCCACCTAAAGAGTTAGGATGGCATACTTGACCCTCCACTTTAGTCCTGTTTGGCTTATATTACCTCACTCAGTCTTGTGCTCACTCTCAGTCACAGGGTCCACCGTGCCCTGGTGCCGCTCGCGTGTTCACATATTCTCCCAGCTATAAACAACGGTCCATAAATGGTGACGCGTCACTGTTCTCGTCAAACTCTCAGTG
1A	142	A1_191	24097_85	112.3	57	257(G/A),144(C/T)	AATGATAACACTGAACAAGTTAGTCAAGCAACAAAAATTACGAAGAAGGGGAGCATGCCAAAATAGGTTAGCCAAACTAGCTAAGCACCTCACTGTCTCTTTTACAATCATGTATAACTTTGACGATATGGTGGATGTGACAACACTTGAAGGTTATATGTAGTATTTCAAGTAGAAGAACAGTCAGGATTCAATCTACTTAAAAAGAGCAACAACAAGAAGTAGAACATGCGCTACTGGAGTGAGTTACATGATAGGAAAATTGGTTGGTC
1A	143	A1_183	9078_86	112.3	57	43(G/A),55(T/G),82(G/A),95(G/C),121(CATGGTTAGTGTTTCAGA/C),142(A/T)	TTATTTGAGCAAATATGCATGCATATTGATGTGGTCTTTGTGGTCAGTAACTATTCCTCCTTCTAATCATGAATTATTGTTGTTAATTGCATCTGGCAAATACTACTGGTATATGCAACACATGGTTAGTGTTTCAGAATCAACCTTTCAACAATCTATATTTCTAAAGAAGACAGTCACCCTATATGTCTACTTCAGTATTGTCCAAACAGTTTACCATGTTGTCCATTTGCTTTTCTTCTAAAAATGCTAGCTATATGGCAAACGAAACA
1A	144	A1_174	21236_89	112.3	57	97(G/T),207(C/T)	GGCAGACTACCGTAATAGCCTATAGTACATACGCATGCAAGCTGTGTCCTGTGTTACCATGTGGGCATATCAATATATCATGTTGTGCACACTGGGGTGCTGGCTTATTAGTGTTGAGTTGTTCATCTACTCTGATATCGAACTGTTTTGTGTAAGTTGTAAAATTTCCTGCGGAACCCCTGAATCTGTTAGCATAGAAATTTTCACAGCACTCGCTCTTGCTCGTGGCTCTCCATCGCATTTGTTTCCAGTGCAAAATGAGCCGCTTTATC
1A	145	A1_282	8931_104	112.3	57	181(G/C)	TTCATGCTATACTGCGACGCCATGCATATGCACGCCTTTTGAGCTGGGTAATCTCTCTCTTCTTTTGCTTCACTTCATGCTACATCATCTCATCATGCCGTTGCAAGTCAAGAAGGATCGACGTGCTCCTTCTTTTGTTGCTTATGTCTTTAGCTTCATGATCTTAAGTTTCATTGTACAGCTTTACATGCCTAGTACTAGTGATGTGAAATTTGTGAAATCAATAATTTGGGTGAATGAAGTGACACAGGAGTCCCTGTGTAGACTGTACA
1A	146	A1_193	924_88	113.2	58	119(A/G),190(A/G)	GTACACAGGCTTTGGTATCCCAGTTCCTCATAGACCAGTTGAGGATCTGGCCTATGGTGTTGCCAAGTTTATTCAGAAGGGTGGCTCTTTTGTTAATTATTACATGGTAATTCTCCTGATTTTTGCTATAGATGAGTATGGTGAGTTGTGCACATCATTCATGGATTCAGATATTGAACTCTAAAATGCATTGCTTATTTTGGTAAAAGCCGTAGTTTGCTTAAATTTAGGCTAGAATACAAAAACCGAATTATTGCAGTTTGCATCTATGT
1A	147	A1_137	15787_85	113.2	58	25(G/T),32(C/G),69(A/T),161(C/G),235(T/TC),241(T/A)	GAGTTTTGTTCAGATCGTGACAAGGGTGCAACGCGGTCATTGATGGCAGGCTGACCATCTTGCAGACTATTTTTTCTTGTGGACACTGATCATCTGTATACTATAATTTTTGTATTCGGTTTTTGTATCAGAAAAGGGCGCCCAAGAAAGCTTTACTTCTCTGGACAGCACAACAAATTTGTCGAATAAAAACATGCGATCTTGGCTGTCATTTCATCATTTGGTTCGTTCCCCTCCCTGTATGACAATATCACAGGAGACTGAGTTTTTAA
1A	148	A1_322	8061_82	113.6	58_59	55(G/A),58(TTA/T),99(G/C),130(A/G)	AACAGAGTTTCATTACTGTATTTTCATCTTCATGTTGTGTAAAACACTAAAACTGAGTTATAGAGCTCTCACCCAAGTTAAGAAGACTACAAGAACATGCCGAAGTACTCTATGCAGTACTGTGGTGAAAATCTGTGAGCTAGCACGAACTTGCATATGAATCTGAAAGTTGCCTGATGATCCTGTGCTGGATGTGCTATATGATGTGATACAGTAGCAGTAACAGTACTGTTCATGTAGTCATGTTGAAAAAAAAAAAAAAAAAAAAAAAA
1A	149	A1_97	31863_112	113.6	59	126(G/A),251(T/G)	GTAACTGGCGAGCCTGTTGGGGAAGTAAGAGCTGTGTCTGGCATGCATGAAAGGAAGGCTGAGATGGCTCGGTTTGCTGATGCTTTCATAGCACTACCTGGTAGGATCTTGTTCAATTCCTCCACGCATATTTCCCAGTGAACCAACCTTTATGGAAAGCAAATCTTGACACCCTTCCTTGCATTACAGGCGGATACGGTACTCTGGAGGAGTTGCTTGAGGTCATTACCTGGGCACAACTAGGAATCCATAAGAAGAAAAAAAAAAAAAAA
1A	*149		31530_75	113.6	59	86(T/A),187(T/G),202(A/G),218(T/C),235(G/A)	TACAGCAGTAGTAAGCGGCGCGCTAACATGGTTTACCATTGATTTGCAGGTGGTACAAGTACTAGTAGATCATTATCTAAAAAAGTTGTATTCAAATATGCCACTCGATTGTGATTAGGAGTGGTCTTGTCATTATTAATACTAATGTACAACTGTAGAAGATGTAGCTCCCGTTTGGGTTGGGGGTCGTCATCAAGGCACAGATGGATTATGATGATGGATCATCAGCGCGGGGATCACCGACGGACGCGCGACGACGCGTGTGAACGTCG
1A	150	A1_154	15370_83	113.9	59	156(C/T),213(T/C)	GAAGGTGGTATAGGTTCTCAGACCACAAAGCCAAATTATCCCCCAAAAGCCAACTGAGTGAGTCTCTAGGCACAGGAGGCGCATATGCGAAGTATTTGAGGTTCCCAAGACAAGTTGGGAGTGCTAAACCATTTGGCTAAAAATGATCGCGTACCCTGCTACAGTATTATGGCCACATGCCTTATCCAGGGAAACAATGACTAGCTGTAGACTTCTAATAGTTGGATTGGAGATGTGTCAATCTGGACATGTATTAGCCTGTATTTGCACCT
1A	151	A1_152	70176_88	113.9	59	46(G/GCT),54(A/G),130(T/C)	AGTGCTTACATCTCCACACGATTGCGGACAGGAATTGTGAATCCTGCTCTACTAATCTGCCATCATGCACAGGCGTTGTGTCCTACAAAGTGGAGTTGGAGAGCAAGAAGGTAACCGTTGTCGGCAATGTGAGATTTTGGCGGCTCCCTATTGATCTATCAAGATCTGGGTGTTTATAGTTGTGCAACCTATGTTTTCAGATAAATGTTATGTTATTCCCTAGCAGTGCTGTGATTCTACTAGCAATAGAGAAGAACCTTTGATTTCAGTGA
1A	152	A1_127	15574_83	113.9	59	38(T/C),145(C/A),132(G/A)	ACTCTACATCGAATAGGACGCGCCAGGCACATAGCTCTGTATATCCTGTAGCATTTCCGATCACTACTCCCACTCTTGCTTTGCCAGATTTTGGAGAATAAACGCCATCGACTTTAATCTTTACCCATCCGGAAACTTACTGAACGCAAACATGGATGGGATCTTCTTGTTGTGAACTATCTCATTGCAAACAAACCAAGTCCACCACAACAGAAGGCCTAAGTTAACCGCTTCTTGCGTTGACAAGTTCTTCAGTAGGATCAGGAGCCAAT
1A	153	A1_117	21308_100	114	59	33(G/A)	GTGAACAACGTACTACAACGCTTCTTGCTCAAGGCTTCTGACTTGGAATGATAGCAGAAGCTGACATGTAGCAAAACCAGCTTGCTGGGAGAGAACATTATGATGACGAGAGGTCAACACAGAACACAATTTAGTGAAAAAAGAAAGGCACAAACATCATGATGTTTCGATATTTTGGGTGTATGACAAACAGAATCGGGTTGTCTGGACCGTCTGTTACCAAAACTCCTCAGTAATGCAACAAGAGCCAATGACGGTCCAGTTATTTTGCA
1A	*153		27289_86	114	59	54(T/C)	ACTACATGAGAAACAACACTGATCTTGGGACTGAGCCTTTTGACATTGAAGATTTGGTCAATATCGCGAGATCTAAGGGCCCGTAAGTTCCATATTTTGTTGTATGTTTGTCCCAATTTGCATTCATGTAATGTAGAACCACCAAGGTACTTATAAATTTTCAACTCCTAAATAACACCATTTCTTATCAATATAGGTGTCCATATTACATCTCTCGTGAACTCTCAAAGTCGGTTGATATTTTGTTTGCTCCTTACAACTATCTTATTGAT
1A	*153		23600_75	114	59	89(G/A),152(A/C)	ACAAGCGTATGCAGTTACAGATCCTATGTTGGTGCCGCTTTGGAGGACACATGCACGAGACCTCGCGTCATCCAACACGCACTAAGCGGCCTACACGAGAAATGCAAGTCCAACACAGGCATCTCCGTTGAGCAGAGGAAAATTAAGTCTTATATCATGATCAAGAGAAAAAGTGTACTACGATGAGGCGGCGCATGCTGTGTGTGTACCAGAGACGGCGTCGACGAACTCGCCGTTGATGAAGAGCTTGGTGAACTTGATCTCTGGCACCG
1A	154	A1_331	7798_82	114	59	42(A/G),189(C/T),241(A/T),251(C/G),261(T/G),265(A/G),268(T/G),71(A/C),272(G/T)	GACAATGAACCATGGGCAGTGGACGGGGAAATGCCGCCTGTAACGCGCACGCGATCGAGACTCGCAGTCGACGCATTTCCACGGCCATGGGCTGGATTAGGGTTTTGCATCGTGAGCATCGCGGAGGAGGTTGGATCGCGTGATGTGTCAGAGGCCAGCACCAAAACGAAAAACCGAAGATGACTCCACGTTTAGTTATTAATTCCTAACGGGATTGGGGATAGGAAACGGTGGAAACACACTCCTAATTCCTAACGGGATAGGAGATGGGG
1A	155	A1_192	29304_108	114.5	60	65(A/G)	TAAACAATCCAAAGAGTACCATTCATGGTTTCTCCAACCACATAGCTGTTACTTTGCTCCAAGTACGGTGGGAGCTTCCAAACAGAGAACTCCATCGTCTCTGTGTCCAGCTTCAGCATGTGCTTCAGGTTGGGTGAAAGAACCAATCTCCTGTTTCTGACGTGAAGACGGCCACCTGCACCTCGGAGTCCTTGTGGAAAAGCCAGACAAGTCGGAATGACATGGGCTCCTCATCTGAGAAAATCAAATGAACGTCAAGCGAAATGGGACAG
1A	156	A1_305	20174_107	115.3	61	177(C/G)	TTGGGATGGAGCACCCTGAGTCGGCATTGGAGCAGGATGCAACTAGTTTTTCTTCTCTTGGTAGGAATGCGGCACCGATTCAAACCATGCGTTTGAACTCCTCTTTTTCCTTGAACAAGATCCATTCTGTTTAGCCAGTAATATGTATACAATTTAGCCAGTAATTTCCCTCTCTACACTTGCGAGTGCCCCAGCGTAGACACGCAGTCCACATATTAGCGTTACTTTTTTACCGTTTGATCAAGATCGAAAAAAAAAAAAAAAAAAAAAAA
1A	157	A1_169	1095_102	115.3	61	135(G/T)	TTGTTCCATTCTTTCTGGTTAGTATATCCTCAGATTCATCTGCCTCTGTAAGACAACTTAAGGACTGGAATCCTTGCCAGGGGAACTGTCAGAAGGTATGTTTGTTTTCTCCTTTCGATCATTTAATTTGCTTTGCTGTTGCAGTTGCTATTTGGTTTCTATGATCATGGACACTCGAAAGGGCTTAGCAAGGTCCCTGGCTGGGCTATTAGAAACTACATTGCGTTCCTGAATATACGGTGGAAGATCGAAAAAGTCCACTTTTTTTGCTA
1A	*157		3316_95	115.3	61	131(T/C)	GGAAAAAGGTGCCAAATATTCCGCCTTTTCCTGCTAAATATGGGTGTTACTCTTGTCCACACAAGAACCTTTCCTCAGCACTGAGACAAGTGAGACATTCACCAATTTTATTATATTTCATTTCGTGTTTTAATTTATATATTTTCTTTCAAAAGAAAGTAATATTATTTCTATATTTTTTGTTCCCTCCCCACTGCAAGGGTGCATCTATTCCAATTCTCCTGTCCTGTGTGCTCCTGCCCAAATGCATGCATGCTTTCATTCCCCTCTCC
1A	158	A1_160	8693_72	115.4	61	84(G/A),114(A/T),125(A/T),127(T/G),182(A/T)	AGTACATTGACCCCATAGCATTAAACAAGTCTTGCGACGATCTCCTGGAGGATGAAGAAAATGTCAATAAAACTTTGAATGTGGCCACTTATTTGCTATATGTGAGATGGTACAATTTGTTATCACTTACACAGGCAAGCCATGCATTGTGTGAAGGAAGATTGTGAATACCTGCTAGGGAAATACAGCTCGCTTGAACCAGGAGCTGGTTGACTTAATTCCTTTATCAAGGCCTTGTTTCTCCTGTAAAAAACAAAGAACCAATACATCAT
1A	*158		22005_90	115.4	61	253(A/G),255(A/G),259(C/A),269(A/C)	AGCACTGTTTTGGGCTCTGCATGAGACAGCAACCAAAGACAAAATTAATCGACTCCAACAACATGTCTGAGCTATAATAAGAAGTTTCAGCATGGAAGATTAAATGAATTTAATTGTTGATGGTCAAACCATCAGCAATGTCAACACAAACACCAACTTCATCCTCAATATGTCTAATCATCCAGCCCCTCCAACCAATCACATCTTCAATAAGAACATTAGGGCATAGAAGTCTAAATGAAAATTGCTGACAGACTTCAGAACGAACATCT
1A	159	A1_362	13870_106	115.4	61	204(A/G)	GCTGACCTGTCTTGCACATTCTGAATAACAATGGTTTTAAACTTCTTACTCTTTTTCTTTTTTTGTTATGGCATAAACATCTCTTCTGACATTACATCTTATGCAGGTATTGCGTGGCATTGGTGAGACTCAATTCTTAGTACTTCCGCCTGTTTATGGTTTCAATAAAAATGTTTTTCTGGCTAGGTACTTATTTTAAATGGATCACACGACAGAGAGACTGCTGGACTATCTGCTTCTGGTTTTGTCACTGCAATCACTGACTCTCTAAA
1A	160	A1_79	18173_81	116.1	62	59(G/A),257(T/C)	ACCATCTCCATTTGATTGCATCAGGCTGGTCAGTTAGCCTCACTTCATTCAATGTTGCGAAGAGGAGAGCAAGCTCCTCTAATTGTTCTTCAGAGTTGATTTCTTTAATGTTTCTCATCCAGTTGAAGTTATTGTGATCCAACAAGAGCCACAACCATCTTAGACGAAGTGCCCGTTGAATTTTTCTAAATCTTTGATACTGAGACCACCAAGCTTCTTCGGTCGTGTACATACCTGCCATTTGACCAGGAAATGATCACCTCTCACTCTAT
1A	161	A1_82	76116_84	116.1	62	59(A/G),257(C/T)	ACCATCTCCATTTGATTGCATCAGGCTGGTCAGTTAGCCTCACTTCATTCAATGTTGCAAAGAGGAGAGCAAGCTCCTCTAATTGTTCTTCAGAGTTGATTTCTTTAATGTTTCTCATCCAGTTGAAGTTATTGTGATCCAACAAGAGCCACAACCATCTTAGACGAAGTGCCCGTTGAATTTTTCTAAATCTTTGATACTGAGACCACCAAGCTTCTTCGGTCGTGTACATACCTGCCATTTGACCAGGAAATGACCACCTCTCACTCTAT
1A	162	A1_64	23531_89	116.2	62	30(C/A),42(T/C),160(C/A),192(A/T),221(A/G),234(A/T),256(G/A)	GTTTGTAAAGAGAATACCAATTAGACATTCAGAATTTCCTCTGGCTTGTAACTAGTTAGAAGAATTCTATTACAGAAACATATTCGCTTATTCAGTAGCTTACCTTCAGAAAATTCACTGAGGGACATTCGTAAAAACAACATTCTAAATATGGCAACACAAGCAATTCCAACATAGTACAAACCAAGTAAAAGGATTGTGAATGTGTACCAGTGAATATATGGATAAGAGAAAGTTTAAACATCTAAGATATGTGGCAAAGAATAACTCAC
1A	163	A1_197	8863_86	116.7	63	94(A/G),256(T/C),266(A/G),269(A/G),272(T/G)	GCTGATTTTGTAATTTGTAAAAGATCGTCAAACTTTTTTACCTTTTTTGTTTTGGTTTGGTTTATTGCTCTTTTCTTCCCCTTATTTTCTCTCATCCTTTTCTGTATTCTATTTTTTGTACCTATTGGATAAGTTATTTGTTTTCAAATGCTCCCCACTTAATCACTTATCAGTAGCCTTCTATGGACCACATTTGAAGTGTTAACGGTAAGTGATTCATGCTCAACTGATGCTTATGCAGGATGCCGAGATCTGTGCCTTCTACATGAAGT
1A	*163		24525_81	116.7	63	16(AAAG/A),100(C/A),268(C/G),10(G/T)	AATTTTCATGAAAAAAAAGAAGTATCATAAGAAATCCCAAATCAGTTCCATCACTATCTGTTATTGAAACAACGCAGTGATACTGCTCATGAATTTTACCCCCGATTCCCTAAACATATCTGCGGCATCTCGAGCAGAGAAACAAACTTGAAGATATTATAAGATAAATGAACATGAACCCTGTATCCGTACTCCCAGAAGCGGAGGCATCCCATGAGGCCAGGACCCATTTACCTGAAATCGGGAGGATGAGCACGACAGAAGACACGAGA
1A	164	A1_341	25577_65	117.5	64	33(A/AT)	TGTTATATTGATTCTGCCGTGTCTGCCCTTTAATTTATTCCCAGCCAATGAGAAAGTCCGAAACACATTATCTCCCATGAACGATGCTTGGAACGCCAACAGTGTAATTCTTCCGATGCACGATCCGCAGGGCCACACAGCTTACATATAGTATGTTGATATATCTACACCAATCGACATTATACCTCTTTCCCATTATATATATCCTCTTCATCACAAATTTGCTCCAAGGATATCCATGCCATGACGCCATCGTGTCTCCAACCACCACG
1A	165	A1_353	25324_75	117.9	65	16(G/A),25(G/A),96(A/C),103(A/G),113(A/C),118(T/A),125(T/A)	GCCCCAACTCCCCGCGCACAGTGTGTGTACAGTCCTTCACCTGTGAAATGTGTGGTTTTTATTTTATCCTGCTAATAAAGGCTCTGCGAAATGTAAACCACAACTTCAGAAAACTGTTTGTGCGTTCTGTGGCTCTGTATTGGCCCAAGAAAGACGCGACGTGATGGATCATGGATGATGACTTTGAGCGCTCGGGGTTTGGCGCCTCTGCGTCGCGTCAGGTCGGGACGTCGGGCGAAAAAAAAAAAAAAAAAAAAAAAAAAAAAAAAAAA
1A	166	A1_199	19024_65	118.3	66	55(A/C),90(A/C),111(A/C),126(C/G),260(CTG/C),115(G/A)	GCGCTGTGAGTAGCGCGCACCTAATCTACCTATTAGGTGGCGGCACGTGCACCGACCCGTCCGTGCGGGCGTATCCTCTGTTCAACATAACCCGTTTGGCCGTTTGGTTGACGAGCTGATGTGCTCGGCTTTGGGAGAAAAATAGAAAAACGAGAAAAGAAAAGTTAAATAAATCCCTTTATCAGTAAAACTCTCGTTACGCACGAAAAGAGTAGTACAGCTTGAAACGTGTTGCCGTAGTTTGTGGTGTTCATTTTCTCTGTGGATTGCGA
1A	167	A1_149	27333_75	118.7	66	230(G/C),261(T/TAAC)	TAGCAAGCCTAGCAAATCGCCAGCGTCGGCACGGCCGTTCTTCATGGCCCTTTCCCGCTTTGTGATGATGCCTTTCAGGAGTGCTTCGACCTCTCGTGCGTTTGCTTTTACCTTTCTATTGACCTTGGTTATCCAACAAGATTGCGAGGCGTAAGCTGTGGTCATCACCAAGCCCAGAAAGATGAAATAAGGAGAAAAAGAAACAACAGGAGAGACACACGACAAATCAGAGTCATGCCCAACACAACCTTTGCTAGAACTAACAACAACTA
1A	168	A1_257	80147_86	118.7	66	110(A/G),170(G/GA),5(A/G),12(A/G),17(T/C),31(T/A),61(T/G),102(T/C),272(T/G)	ACACAAAGTGAACGATTGCTCCTCTTATTATAGAGCATACTAGCAAAGTGCTCCTGCGTTTCCATGAGTATTAAAAACAACACATATATCTATAGCATAAATGGCAGAAATGATAATAATAAAACTTCATACAGGCCATTTTAGTCTCGTATGAATTAAAGTATGCTTGGAATTCAAGTTGGACAGTAGGTTCATTCATTTTGCCACCATGGATAGATGTTGGTGGATGACATGTAAAAGGAAGATTTCTCCAGCAAAGAACCATGCCCAGT
1A	169	A1_176	29595_81	119.4	67	15(C/T)	GAGTCAAGGTTATTCCTTTAGCTTTCTTACAGCATGACTTGGTCAAGGTATTCAGCAAGAAAATTTATTTTAATGCTACTGAGTAAAGTCGAGTCATATAGAATACATTCCTATATCATACTGTCATATGAATGCGTCGGAACAATCTCCAAATAGCAAGTTGCAAGTAGTTGATTCCATCACCAGAAAGAGAGCTCTCACGCATTAGAATCTATATCTTGCTTTTGATTTTCAAAGGGAATAATATCATACTGAGGGGGTCCATGGAGGAT
1A	170	A1_177	79574_84	119.4	67	15(T/C),83(A/G),111(G/C)	GAGTCAAGGTTATTTCTTTAGCTTTCTTACAGCATGACTTGGTCAAGGTATTCAGCAAGAAAATTTATTTTAATGCTACTGAATAAAGTCGAGTCATATAGAATACATTCGTATATCATACTGTCATATGAATGCGTCGGAACAATCTCCAAATAGCAAGTTGCAAGTAGTTGATTCCATCACCAGAAAGAGAGCTCTCACGCATTAGAATCTATATCTTGCTTTTGATTTTCAAAGGGAATAATATCATACTGAGGGGGTCCATGGAGGAT
1A	171	A1_155	23195_87	120	68	28(T/C),131(T/G),140(T/C),212(A/T)	GTCAACCCATCAAATTTTGTCATTTTGTCAGCCTTGATGATGAAGAAAGTAGTTGTGCCTTGGCTCTTTGAATCGATTGGCAGGTAGACGATGCAACTTGCATATAGTAGCAGTCAGTGGATGCACTCTGTGGCGGTATTCCTACCTCTTTTATTTGCGACCGTCATTTTCTTGTCTTATTGGACAAACCTGTACTAGGTGCCATTTTTTTAATGGACTAGCAAATCAGGAAGAAAAGGATTTACAATGTAGAGTCCTATATATTTGTATCT
1A	172	A1_354	9913_78	120.7	69	31(C/A),62(C/G),130(G/GTGCTGGCGCAGGTCGTCACAA),139(A/G),168(GC/G),184(G/C),218(G/A)	AAACACGTGAGAGCCGCCACAGAGAACTTGCGTTTCCTCTGGTGTCATACTGCTCTGATTGCTTGTGGATATGGCCGTGCGTGAACAGCACAAAACCGATCGCCGTGGACAGGGACGGGGAAAAGGTGCGCGGCACCGACGGCAACTAACCCAGCACAGGTGTCGCCGCCGCACAGTCCCGCCGCGCGTCGAGTGCCGCATCGACGCATTTGTCCACGAATTTTTCCTTTACGTTTGCGAGAGCCATGAGGTAAGCGCCCGTCGTGGCCGTC
1A	173	A1_315	376_100	123.6	70	155(T/G),251(G/C),253(A/G),267(T/G),270(T/G),99(A/C)	TGCAGATACGACTACGATGAAGCTTGTTGTACGCTTCTTATACTCTGCATTAATCAGTTTGGAGCGTTTCCAGATTTTTTGGATGAAAATCAGGTGGAACCCCTAAGGCCCTAAAAAATACTTTCTCCGTTAGTACAAAATGGATCCGATTTGGTCCCCGCGGTGAGCCACCTGGAGCACATAACTTTGAATTGAACCTCCCACACCGACCTGTTGCTACTGTTTCCAGTCAAAAGAGAAGAAAAGGAAAGCATGGCATGGCAAGGTCGTGG
1A	174	A1_96	30451_89	124	71	12(C/T),24(A/C),30(T/A),33(A/T),151(T/C)	GAGTTAAAAGACACAAATTGAATAATGGATTAACTGAAGCGAACATCAAACAAAAAAGTAAGAATTAAAGAGTAAAACACCATTCTTGACATACACAGAAAATAAGAGGAACCAAAGCTTAGGGGCTACTCATTGAACTATTAACAAAAGTATTTTACATAACACTTTATACAGTGCTGACCACAAAAGTAAATAAGAGCAATAAATTGCATGTCCATTGCACAACAAAGTTTGATATGCCTTGCTTGATGTCTAGTAGAACAGAACATGCA
1A	175	A1_63	13144_86	124	71	17(A/G),63(T/C),254(C/T),118(T/A),186(G/T)	TATTGGAATAGGCAAGATTAACTTGGTTTTCATTCGCTAGCTAAGTGCTTGAGGAGACAGTGTGTGGTTTGATATATATAAGCATGCCCGACACGAGATTATGCCAAACAACAAGAGTTCTTGATTCCTTTAGTATTCGGTACTAGTAGAGAGATCATCATCAGTGAAGGAAATGACATGACTTGGCCTCTCAGTACTTATGGGCGCCATGAGTATCTAGATCAGCCTCTTCCATCTTCACTGAAGCTCATGCCATCTCAAATTTCTATCAA
1A	*175		604_78	124	71	43(T/G),98(T/A),101(G/C),105(A/C),119(T/A),122(C/CGACAGGT),266(A/T),123(G/GA),128(T/G),145(T/G),260(A/T)	GGACGCCATGGCCATCACTGTTGCTTCAATGGCAGTAGATGATAACTGAAGAAGGTGGTAGTGCCGTAGAAGACAGGTGCTTCCTCTCCTCCCTCACTTTGTTGACCCTTCTGAATAGTTCCGCTCGTCGTTTCTGTATTGGGGTTTGAGGAACACTCGATTCAAATATTCTCTTTTCTTTGAATTACCATTTCAAACATTTCGCTAACACTGAGGGGAGCCAGGTTCTGCTGTATATTTGTGTCTAAGCCATGTTATTAGTACTAAGCACA
1A	176	A1_118	2993_87	125.5	72	32(T/C),177(C/A),242(C/G)	TGGTAGAGCGACTGCCAAACAGGAAATGCATTGCCGAAATGCCGAGCATGAACCAAGTACTAGTATATATGCATGTGGTAGCATTGCATTCATCATTGCCTGGCAATTGGCACCCACAAAGTGGACTACAACCCCAGGTAAATGCTCTCGTGTTATACTCTAATTTACGGCTGTTTCGATGCATTGTATTATTGTTAGTGAAATCGGTATCTAAGAATATATCAGATATAAAAGAAATGTGCCTAATCTAAACTTAGTCAATTAATTCTGCC
1A	177	A1_103	24566_82	125.8	72	87(A/C),96(G/T),107(C/A),138(G/A),145(G/C),173(T/G),194(C/CGCACT),200(G/A),248(T/G),252(T/G),272(G/T)	TGCAGTAGACTCTGAGGCTGTGATGATGACGATGCGATGGTGACCACGTTTTACGCAGAGTCAGAAAAGATGGTCACACCGAGTCCACGGCCTACGGCGTCACGCTCTCTCTCATCAGTTTTATTGAAATGCCTATCGAATCCAGAAAACACGAGGGCGCAAACAACAGATGTCTGCGGACACATGCAGGAGGCGCCAAGTGCCTGAGGGTGCGAGCAGAAGACGACCCCCCGAGGGCCGATGGCGGTGCGTCGTGCCGCCGCGGTGAGAGG
1A	178	A1_128	15520_74	126.3	73	85(G/C),208(G/A)	GTACTGGCGGCAAAATTGCAAGTGCCTTTAGCGGTCACATGAAAAATGTACTAACGACGGTACAAGAGAGTGGTACGCAAGGTGGATGCATGCTCGTGGCTTCGGAATTGTAGCGACAAATCCGAGCCCGTGCATGAGTACATGGCATTGCTCTTTCTCGAACGCTAGCTCGAAAGACGACCGCCGTCCATGGCACGTTCCTTACCCGACGCGGACGACACCGATACGCGATCCATCCAAATCGTTCCTTGTCAGAACAGCATGGCGTGTCT
1A	179	A1_347	17080_78	127.3	74	58(T/G),200(T/A),245(G/A),271(T/C)	TTTGCAGTAAGCTTGTTCTTTTTTCTCATGTCCCAGCCACTTGTTCATCAAAGTAATTAAGTATCACGACAACCACTACTCCATTTCTAAAGTCAGGAACAACCCCCCACTCCTCTTTTTCAGGTGCAATAAAAAATCAACCCCGTTTGTTCTAATTATTTCCTTCATTTTTAGAGGGCAACATGATGAATAACCAAACTCATGATTCCTGCGGTCTTACATTTCGCCTCGAAACCAGAACAGAGAAGGGAAAACATAAATTAGAAGAGATG
1A	180	A1_335	8033_114	127.8	75	64(A/G),89(A/G),92(C/A),228(A/T),231(G/T)	TTACCACAGGATCAATGCCTGACACTTGTGGATGATTTATATTAGAAAATTAGGAATAAATGAAAAGGCATACCCTGGAAATTGTATCAAGCGATGGAGTACCCAAGAGATCGGTCATGAGATCCAATTGGTGGACCACATTTTTCCCAGGAAACAATGGTTTCCCTGTTAAGATCTCCGCAAAAATGCAACCAATACTCCATATGTCAATTGCTGGTGAATACTGCATAGAACACTGAGATGAGAATCAAAAAAAAAAAAAAAAAAAAAAA
1A	181	A1_327	34395_69	128.8	75	61(C/T),109(G/A),113(G/A),129(A/G)	AGGATGCTCTGCGGAACCACGTAACGCCGCTGATTCTGCTCCAGAACAAGTTGGATCCTACCCACCGAATCAAATATATAATTTAGATTATTCCATCCAGAAAAATATGAATGATCATATTTAATCTAATCTTGCTCTCGAAACAAACACACGAAGAAACTTGTTCCCTACAGTTTACACTTCTACTCCGTGTAGCAATCGCCTGAAAAAAAAAAAAAAAAAAAAAAAAAAAAAAAAAAAAAAAAAAAAAAAAAAAAAAAAAAAAAAAAAAA
1A	182	A1_276	21297_110	129.3	76	32(T/C),58(A/G),72(C/T),79(G/A),94(A/AG),147(A/T)	AGGCTTGGATTTGACGCTTCAATATCATCACTCAGCTCTGTTCTAGCATCCTCATCTAACCCTGCAAGAGACGAGATCGAAACAGTTATGGGAACTTGTGGATCATCAGGGCCATTCGAAGCAACAAGCACACAAGGAAATTTTTTAAAAAGTTGCAGGGTGCAGAAGAAAGCAAAACAGTAATAAGCATAATGAAATAGTGAAGTGTAGCTTTCTTACTGTGTGAGAGCCTTCCAAAAAGGAAAATGTTTCGCTCACTTTAGGTCCTTAAT
1A	183	A1_167	21458_82	131.6	77	200(CT/C)	ATGCCACTACTTTCGGTGGCTAGAAGCAGGGCTTCCAACTGATCAAGGGAAAAGGGATGTTGCTCAATTTCAATTCAAGACTTGTAAACTATAGATTGCCTATTCATATGCACTTTGCATGAAGACCAGGCTTGATTCCACGGGCCAATGATAATTTGCACTAGAATAATTTTTGGCATTTGTCACTAGCGCAAACATGCTTTTATCACTGTTACCAGCAATATCTGTGCGCGCAGGTATTATGTGTGGGAGTTTTCCTCCAACTGATCTGA
1A	184	A1_175	29813_107	132	77	49(C/T),84(C/A),91(C/T),117(A/G),126(A/G)	AAGATGTGGAAAAGTAAACTACCATTAAAGATCAAAGTATTTATGTGCCAGATAGTTTGGAACTCAATTTTGACGAAGGATACCCTATTGCAAAAGGTGTGGAATGGTACAAATCAATGTGCTATATGTGTGACAAAGAGGAGTCCAGTAGCATCTTACACATGGAGCTTGATTTGCTTTGGCCTTGGTTGCAATAGAAAACCAAATAGTTTCCTAGATTTGCTTGAGTGGGCACCAAATAACTTAAAAAAAAAAAAAAAAAAAAAAAAAAA
1A	185	A1_365	10544_86	132.5	77	95(G/A),200(T/C)	TTTGTCTTCATATTCTGAGAGTTGTTGATATGCTACTTTCCTCATTAACTGATATAGTTCATGTATTTGATTATCATCAAGATTTCTTCTAAATGATATTGGAACTAATCCAAGTATCACTTCTTTAACAACCACTTTCCCAACAAGCACAAATTCTGTTTTTCAAGATTTTTGACACCCAAGCGTTCACGAATATTTATATCGGCCGACTCGGATTTGCATTCCACCCAATATATATGTCCACGTACGCACCGTAATAAGCTACATTATTC
1A	186	A1_363	28644_103	137.2	78	186(A/C)	AAGATGAGCGCAAAACAGAGGATAAGGGATGAAAACAGCATCTAATTAAAAGAGTCATGTGGTAATGAAAAAGACAATGTCTAAATACGTGAATAAATATAGGACAAGGTTGGCGCCTGTTTTGTGTTTTTGTCACGTTTTCAACACAATCATCTCGCGTCCATCTAGAAGCGTCCCCAAATTGCAAGCTGATACAATACAAAGAGCAACACTACGCGTGCAGTACATCCGAATTCTAGGCTAGAAATGCGCACCTTCATAGGGCGATTGCG
1A	187	A1_252	23744_84	138	79	108(C/T),2(A/G)	AATGGCCCCCTTCTTTTCAGTCACACAAAAAGGTATAATTATTGGACTTATGCATGTGTCACCTAATTGATGATATGGAAATTTCATTGAGATCTTATCTCATGTCGCACTTGTAAAGTTTGAATAAACAAAGGAAGAAAGTGCCGATGTACCGCAAAATTTGGGTGGATAGGGAAGGGCGACGAGACGGCGGTAGCATGTAGGGAGGACGATGGGGACGACGACAGAGAGGACGTCGACGCCCGTGCATCCTCCTGCTCGATCAATAAATT
1A	188	A1_306	26614_84	138.4	79	23(C/T),73(T/A),231(G/T),233(G/A)	GCTATATAAACAGCTTCAAACACTTGGACGATGAGGAATAGGAAATAAAATAGCCCTCTGCCACATAGTAAATTTGAAAAAATAATATTAAACTTTTTGGTCAAAGGCGACCATAGAAACCGACGTGTGAAATTTATGGCAGTTATATTTCTTTTTTTAATCAAAGTGTAGCACATGCTACTGATTTATAATAATGTTCGACTGCCTCGCATAAATCTTAGTAAATATGTGGGAAATTCAAGTATAGATAACAGACCCACATGCTTAATGCT
1A	189	A1_164	1746_75	138.9	79	50(C/G),54(G/A),65(A/C),144(G/A),83(A/C)	AAATTCATGAAAACCATAGGCAATAATATCACAAAATCAGACGAAATGGCATAGACTGCAAAATACCTGGCAGAAACTACTGACCTGAACCCCGAGGTAGGAAATCCTTCCCAACAACACTCTCCAACACTGTCAAAACCCACGTTGGTAATTTAGTTCCAAATTCTGAATAGCTAGCACGTGAGGAAACTGTATTTACACTAATTCTAACAGGACGAATGACAGCAGTTTATCGCGTTCCCCAACTCGGGGATCACGAAACAACCTTTTCC
1A	190	A1_91	33684_85	140.3	79	69(T/C),146(T/C),155(A/G),268(T/TA)	GAAGATCAGAACTTCTCTCACATTCTCAAAGTGGGGCATCGGGCCTCAATAATTTCCGTCTTTCTTTGTAAATGTAAGCATGTCACGTATGTATTAACACAGATTTTGAGAAGTAAACATATACATACAACAAACAGAATCTCATTAAATTACAAAGCCAAGTCAAAGGCATACAACGGCATTACAACAAACTTCTGAGTGCGCCAAGAACATAAACATTATATTTTGCTTCCTTAATCTTGTCACTTATTACTACTACTACTCATTTGCCC
1A	191	A1_89	6724_105	140.8	80	73(T/C),212(G/T)	GTCATTACTAAATTTTTCTGACAACTGGTTTTCTTCTCCTTTACTGTAAACCATAAATTGCAATCTCTGATGTCATGATTTGAATTTGCAGGCAGAGATAGCTATGAGAGCTGATGGAAAGCCTGGAATGTGTCCGATGAAGAGGTGCGTTCTATGGCAAAGTGATTCATAAAATAGCATGTCTGTCATCCTAGTAACGTTATTTGCTTACGCCTTACTGATGATCAGGGAAATAAAATAGCTTTAGCTCTGTGGTTGTGGTCTGTTCAAAG
1A	192	A1_290	10914_72	140.8	80	114(A/C),170(C/T),185(A/G),227(T/G)	ATGTTGACATAGATGACGTTGCTCGAAAGACAGAAGGTTATAGTGGAGATGACCTTACAAATGTTTGTCGTGATGCTTCAATGAACGGTATGAGGCGTAAGATAGCAGGCAAGACCCGTGATGAAATCAAAAATGAAGCGTTGTACATGGAGCTACTCTGTTTATTCTTCCAGTGACATTAGGAATCAAATTCTTTAATGATTTCGGCTCCTGAAATGCGTTTTTGTCTGAGATGCTTAACAACTAGCCGTGGCAACGTGAACAGCTTGGTC
1A	193	A1_355	5037_81	143	81	19(G/T),25(G/A),34(G/A),43(G/A),59(C/T),66(C/T),83(G/T),94(C/CCTT),108(A/T),118(T/C),242(G/T),9(A/G),122(T/A),130(T/G),272(A/C)	TAGGATGAACTTGTGGACGCTATCGCCATTAACGTCCAGGCAGGGACGTTGTTCTTAACAGCGTCCGTTTCTGGACGCTCTAGGCCTCGACGTCCCCAGTTTTATAAATAATAGTAATAAATTACTATTTTACCGTAATTTGCAAAGGAATCGAATTTCAACTAAACTAACTACACATGAACACTTCCAACGAGCACATGAAACTAATGGACAACCAGAGAACAACTGACTGATAATGTAAGAGTTGCGCGGTACCTACAACAAGAGGACAA
1A	194	A1_41	26195_104	145.2	82	176(A/G)	GATTCTCACCATCTTTCTCGCTGAAAACATTCATTGTTTTGTTGGGCAGTTGATTGTTCTACGGCCGAATTCAAGAAGGCTGATTTCTTCGGTTCAAATATACTCCTAGTAACTTGACTGCAAACCGTGCATGTGATTACGTTGGATCACCAGGGCTAAACGGCATAATTAATCCACCAGAGACCGCCTCGATCGATGGTTACCTCAGAAGCCTAGCTCTGTTGTGAAATCGACAAGTTGGCCTTTCCGTCCTGCTACTAAACTGTAGCTTT
1A	*194		22721_80	145.2	82	116(T/G),208(C/T),10(A/G)	ATCTTGCTTACAATCATCTGGAGCCTGGCTTCCACTATTTTCTGGTACTTACCAAACCTACATATATAGTACTTGCTTTGTGAGTTGTGACACGGACTTCGCGAACACGCAAGCATAAGAGATGGAATGACACTCTAGGGGTTGGAGTTCATGTCCACATCACACGAGATACGGAAGAGGACCCGAAGAACGACGTCGGTGGCATGACGGCCTCGGGAACAATCGCATCCGTGCTGATCGCCACAGTGACGTTCGGGGCCGCCTTCACCGTG
1A	195	A1_220	21037_86	145.9	83	59(G/A),74(T/C),77(C/T),104(T/C),142(G/A),161(C/T),186(G/A),4(T/C)	TTTTAGTACAGAACAGTTTGATAGACGATTTATTTGGGTAGTCAAACGGTGTCGGATTGATCTGAAATTTGGTTAGCCTTTGTGGGACACGTTGAGCTAGTTGTCTACCAAATTTCGTGCACTTTGGTTCTTACTCCTCATGTTAAGAAGGTTTTCCACACAAATCACTGGTTACTTGTGCATGTGTGCTCTCTATTCCGTTGTCAATTGTTGGTTAACATTTTTTTCTTATTGTTTAACATAAAATAAAGGATTAATTAATACTAATACCG
1A	196	A1_60	367_90	145.9	83	107(A/C),110(A/T),125(T/TA),129(C/T),193(C/G)	TAAACAAGATTTTGCATGCATAAGTGGGAATCTATTTGCATAATAATCTAAATCATAACGAGCTTGGTTTGCAATACTATGAAATTTTGACTTGGAACCTAACTTGAGCACACAACTGATATATTTTTCCTCTTTTATATATATTTTGAGGTCCCGAGTTCCTCTATTTTGTTGTTTCCTGAAAGCATGTCCCCTGTATGTTGCACTGTCGTGCCCACATATCACATGGTTATTTTACCCTTCACTGATTTCATTGGCAGAATGCAGTTGAT
1A	*196		24321_79	145.9	83	198(G/A),207(C/G),249(C/A),259(T/C),262(G/A)	GATGCTTTAGCGGCTCCCAGGGCAACCAGTCTCAGCCAGCTGGCCGCTCGTGTCGCCGCATAGCCTCGCGTTCCCGCTCTTTCCATTTTCCCGCGCTCGAACCCTACTGCCTTGTCCATGTTTCCCGCGCCTCCCTCCCTATTCTCACGGAAAAAACCAACCCTCCCCCAGCATTCCCAGACACCCAGCTCCCGTTTGGCCCCACACTCCAGAGACCATAGCAACAAATAGACGCGTATCTCTTCATCCTCAGTCCCGTACGCCCAACCGTG
1A	*196		10656_89	145.9	83	149(C/A),251(T/G),259(G/C),262(T/A),141(T/C)	GTCGGAAAAACAGTGATTAGATTGAGCAACTGGGGATTCCTGTGACGTCCAAGAATGGGGGTACAATAATTCGATCGCATGACTTGTAATGATGATAAGCTGACTGACACAGAGGCAACATTATTTTAGGTCGCCACGATTTTTTCCCCCGAAATGAGGAAATACTCCTTAGATTTCAATCAAGTACTATTAATTAAAGAAACGGCAACGTGTACAGGCGACCAACTCCGACCGAGGTTACATTTCGGTGTCTCGGATGTCTCTGTCGGCCT
1A	*196		25271_110	145.9	83	178(C/T)	ATTCAAATTCTTGATGTTGACTCCATCTATCAACACTTCACCAGCTTGTGGATCATAGAATCTCTCCACCAGACTAATTACCGTTGATTTACCACTTCCACTCTCCCCAACAATAGCCATTGTAGTACCACTAAATACTTGTAGAGTCAGACCATTAAGTATCAACTGCTCAGACCTCGCAGGGTATCTAAAGAACACATCCTTTAGTTCGACATCCCCCTTGATATCTTCTAATAATATTAAAAAAAAAAAAAAAAAAAAAAAAAAAAAAA
1A	197	A1_49	19073_88	146.4	84	36(A/T),180(T/A),192(C/T)	GTCAGTTCGACAAAAAGGCTTGACTTCCACAATAGAACTAGAGTCAGACTAGAGTTCGTGATGTCTTTCAGGTGTTCTATATTTTGATCCCCTTTTGGTAAAGCAGAAAGTACCACTCAAACTCAAAACATTGTGGAATAAAAAATATCCACTCGCCGTGTTCCATTTACTCGGTTGAGTTCCCTGTACAACAATACTGTGGGCAGTCTTTCCCTCACTGGCCGAGATTTTTTTATATAAAAAAGAAGGCGATCATATGCACAATTCTACTT
1A	198	A1_43	20329_94	147.4	85	34(G/T),208(G/C),63(A/C),116(A/C)	TGCCTTGTAATAACACTGGGGACGATGCAAAATGCAACAAACGAGACGAGACTTACCGATTGACCTTGACATGGCAAGTATACCAGAGACTCGATGGGCGTTGTTCCAGTAGATGACGTTCCCTCCTGCGTCAGTGCAAATTTCGCACTAAGAAATTTGTCCTAACGACAAGAAAAAGAGAAGAGAGGAGTACGTATAATATTGATTGGTGGGGTGCCGATTCGATTGTATACTTTGTGATCCAAGGACATTACAAGGGGCGCCTTCTTCCC
1A	*198		6027_97	147.4	85	109(T/A),112(C/T)	GTATGAGATTTGCTTTTGCTTTCATACAAATATACTAAATTCTAAACTATCTGAACAGGTTCTTTTGTCCTAATACAGGCCAACCCATACTACTGGAAAATGAGCATGTTGCGACTGTAAATTTAATAAAAAAGGCTAGGTTTGTCCATTTATTATCAAAATTTAACTTATGCTTATCCTCTAAATGCAGGGGCATAGCAGAAAGATTCTTACAGAGATTCAGGACTATGACTACGGAGGGGCAAACTCTAGGCATGATCCACGCCGAAGAC
1A	199	A1_213	30617_108	149.9	85	88(C/T),119(A/G)	GAAACCTGTTCAATTGGCAGGAATGAGCCTAGAATTCAATAAACTGTGGAATAAGAAAGCTGAGTTGTCCACACTGTAGAAGCTTGACGCATAATGTGTTCCTATGATCTTGTATGTCAAATTCTGAGCAAGCTGGGAAATCACTTTTGTCCAAATGTATGTGTGGGTTTTAATTTTATTTTTCTGAATGCTCCAGCGAACCCTTGAAACAAAAAAAAAAAAAAAAAAAAAAAAAAAAAAAAAAAAAAAAAAAAAAAAAAAAAAAAAAAAAA
1A	200	A1_14	67473_62	149.9	85	39(C/A),112(C/A),118(A/T),125(C/A),129(A/ACTCCC),132(A/C),272(G/T)	ATGGTGCCAGCGGTGATCGCGATTCTGTCAAAATACTGCTGTTAAAATCAAATAAACGTAATCTAAAAAAAAAAGGTGAACTCATCTGTGTTTGCCCCTCTTTTTAATTTCCAAACCACATATCCAATACGAAAAATCAGATAAATATGCGAACCTGCATATCCGAGGAGAACTTGAGGGGCATCTTTGGATACGGAGAGTGAGATTCCGCGGACATGGAGACCAGCACTGCAAAGTATGAATCGAAGAGACAAGTTAATCAGATCAGGGAG
1A	201	A1_19	22537_95	151.2	85	172(C/T),181(C/T)	ATACTTCAACCTTGTTGGTCGTTACAAAGCATGTAAGCTCAAAATATGTTGTTTAAATTTAACAATCACAAATATCACTTTGCCATGTCATGAATCATCTAAAGTTGACGAAAAGCCACATAAACAATACTCCCTGGAAACCAAGCCAACATCTATTGTGTAGTATTCAGGCTTACACACCTTCCAAAAAGAAACATTCCCAGACTTTGAGCCAACAGCAAGAATGCACCAATCCCTTGATAAATAGGAAACTCTGTCACTTGATGACAGAA
1A	202	A1_20	6437_81	151.2	85	172(T/C),181(T/C)	ATACTTCAACCTTGTTGGTCGTTACAAAGCATGTAAGCTCAAAATATGTTGTTTAAATTTAACAATCACAAATATCACTTTGCCATGTCATGAATCATCTAAAGTTGACGAAAAGCCACATAAACAATACTCCCTGGAAACCAAGCCAACATCTATTGTGTAGTATTCAGGTTTACACACTTTCCAAAAAGAAACATTCCCAGACTTTGAGCCAACAGCAAGAATGCACCAATCCCTTGATAAATAGGAAACTCTGTCACTTGATGACAGAA
1A	203	A1_26	4001_91	151.6	85	28(T/C),85(AT/A),88(T/A),131(C/A),135(G/A)	TACTGAGACATAGATAAAAAATTTTAATTTATTTATCTACCATGACTCTATTTGGAATGGAGGGAGTACGTATCCTGATTGGAAATTTAAAAAAAAACCTATGTATAGATTTATCTTGAGTAGTAGTTTCCAGAGAGTGTAGTAGGTAGTGTGGTAAAACCGTACTAGTTCTAGAAACAAAGATCGGGAGCTGAATGAAAGTTACCAATAAAAGGTAGAAATTACATATTAAAGTGAACAAAAAGGCTAAGGTGAGGGCGCAAAATAATTAA
1A	*203		1389_86	151.6	85	104(C/A),109(GGGA/G),126(T/C),128(C/CT),159(A/G),246(C/T),131(T/A)	ATGTTCTAAACCGCTTACTGATGCATATGACAGTGTTGTATATCCTTCCTCTTTATAGTTTATTTTATTGAAGAAGCAAAATTCTTGCTGACTGTTCTAGCACCATATGGGATGCCTGAACTTGTTTCAATGTAAACCATGGACAAGGCAGATCTCAAAATACTAAAGCACCATTATCTTCCAATGAAGCCAGCAAATCTCTCCCTCACATCACAGCAAAACAATATGCTTATCGTGATGCACTCCTGTCTTCTCTCATAGTTGCATGGTCT
1A	204	A1_75	6524_58	158.2	86	14(T/A),124(C/A),129(A/T),132(A/T),220(C/A),237(T/C),239(AG/A),244(GGA/G),262(GA/G)	GGAGGATAGTGCATTGTATGTACTGCATTATGTAACTAATTTCAACGGGCAAAGTGTGCACTACAAGAAATGTGTAACTTTTTGATGTATTTAGTATGACAATAAGTTATAATGTCATTATATCATTCAGTACAAATGCCATCAATCAATAATGAACTTTGTGTTTCACAAAATAGTTATTGATCTTTTAAAATATCATTTTGCGCCTTGTGGCCCAAACAAGTTGTGTAGAAAACTAAGGGGGGAAAAAAATAAAAAACAGAAAAAAAGGA
1A	205	A1_99	21444_94	164.7	87	109(A/G)	AACGATAACCCATCGGACCTGTATCTTCTTGTATCTGGTGCAGTGGTACGTAAAAACCAATCGTTTTACCGTGTCTGTGGCCACCGTGCAAATCTTCTAAAGGACTCAAGTTACATCGTGACTAAATTTGCAGACAGTAATGACGTCTGAAACTTTTTAAAGTACTGTAACTGACTATTACGTTTCATGTTCCAGGTTTACGGAAAAGCACGTGAAGGAGAATTACTAGGGGAGATTGGGGTCATGTGCAACAGCCCACAGCCGTTTACATT
1A	206	A1_109	7477_81	165.1	87	130(C/G),139(C/G),154(T/C),253(G/T),256(T/C),266(GA/G)	GCCACAGGTAAACGATGATCAACTGATCATCTCTTTTACTAGTTTTTTTTACGTTTACAGTTACAAGGCCCTTTTGTGCCTTCTTTTCAGAAATACAGTGTTCGGCACTGCTTCCAGGAGACCAGGACACCACTGGACCAGGCAAGGTAGTCTTGCAACTGAAGAAACCTTTGTGTCGGGAAACACGGACAAGTCGCTGTCCTTTTTAAACCAAACTAAAAGAAAGTTCGAGGAAGACAGTATCCATTCCAGGGTTAACATAACCGACCGAA
1A	*206		3435_84	165.1	87	17(A/G),64(T/G)	GTCAGCATATAGTAGTATTGTTGTTTCCCAGTTCCCAATGCGGTTCTTGCCTAGGCTGGCGATTGCAGAACTGAAACTACAAGAGAAACTGCCTGTGAGCTTGATCTGGTTTAGTACTAATAACTTTTTATGGAGAGCGTGGGCTGATTAAGCATGTAGTACTACCACTGTGTGTGTATTCGACTAACAAAAAGGTCTCCAGTGTGCGGCAGTAGTGGGGACCACAGAGGCGACACAACGAACCTGTTTTCTACGACACGAACGCCTGATTC
1A	207	A1_61	1199_99	165.5	88	125(A/T)	GGAATATTAAAATTCTCCAGAGGAATTTACAAGTCCACACGCACACCAACACCAAGGTTTTAGGGCTGGTGGTAGTTGCAGAGAAGCAACAAATACCGCTCCACTTCTAGAGAAGAAAAAAAAAATGGAGTGAGTTCATTATCTAAAAACCGTACTGTAAAGAAAAGGAGCATAGCAAAAATTGTATCTTTTCTTCACAAAGACATGATTCACCATGTAAAGTGGCAGTGGCAGAGAGGAGAGGATGATGATGGCGCTCTAAAGGAGACGGG
1A	208	A1_126	28136_87	165.9	88	98(C/T),160(C/G),253(T/A),256(G/A),259(A/G),4(A/T),262(A/C)	TAGAATAAAGAATAAACTGGAAACAATTATAACATGTATGTTACCACGCTATCAAAAGGCATGTCATCGAGCTACATTTAATTCTTCATTCCTGTTGCAACTGAACTTTTTCCTCTCTGAACAATTCATATTTCGTCTACATCTTTGTGGACAGAAACTCTAGCTATCACTTGTTTGCGTGTAAAGAATGCAAACAACCCTCTGAGGTGAGATGAGGCAACCTTTTAGGCCCTTGACGCATACGAAACCTACTTCGAGAAAAAAAAAAAAAA
1A	209	A1_77	33130_75	167.6	89	77(T/C),89(A/G),111(T/G),158(T/G)	GAACTCCAGATGTTTGAAGTTGTAAGTTGGACTTTATCCTTATTAGCTTGAGGGAAAATGCAACAATGAAGGGAATTTTATTACTGAGAATAGTGTTCTCCTTTTAGCAATTTATGTGTTCTTTGACGTTCAATAGGAGCGATCTCGCTCATTTGGATATTAGACATTGGAGTCAGAAGATGCTTGTGTTGTTCAATGTTCCATTATCTAATGTTGCACATATATGTTGGATGAGTAAAGTTGTACTATTACAGATAATCTGAAAAATCTTT
1A	210	A1_115	24499_88	169.6	90	206(T/G),210(T/G),213(T/TC),219(T/TC),34(G/T),54(G/T),162(G/T),167(A/T),215(A/T)	AGCCGTTTGGGTTTTGCCATGCGTTCTCGCTTTGCTTTGCAAAACGGTAATTTGCACGTTGCGTGCGTCGAGCTCGTCCACGATTTACTTTCTCTTGCTTTTTCAGTGTACTGTGTATAGCACGTAAAGCTCTCAAGAAGTCGGTGCATGCCACTGACTTAGATGGAGATAATTTCTATGGTATGAAATCATTCAAATTAACTGGTCTTTGGTTATTTTTTTTATTGTTTATAATGGCTAAAAAAAAAAAAAAAAAAAAAAAAAAAAAAAAA
1A	211	A1_106	30294_82	170.6	91	64(G/T),92(A/C),100(TA/T),194(C/T)	TGGTACCAGGTCGAGCTGGAATAGTCATGTGTCGTGTCAACTTGGATTGCCCATTGTTGTTGTGGTGTGTGACTCTGTGGCACAAGAAAAAAAGAAGTTTATTTTTGCTCAATGGAGAAGAACAAAGAGATTTGTGAAAATCGATGGCTAGAGTATTTATTAGTTAACACCGTAACAACAGATACTAAGTGATCAAGTGATTATGGTGTGTTTGCTTTTTTATCTAAATTTTGGTATTGTCACCAGGGCTGTTCAAAAGTGAAACCGCGGAA
1A	212	A1_281	29664_72	170.6	91	123(A/C),172(A/G),261(G/A)	TATGGTCGCAAAAAATGAAAATAATTCACGCGCTCTTCGGCGAGTGTAAATAAAGAGAAGCGGAGTCACACCACACCACAGCAGGCACTGGTAGGAGTTGCCAAACCAAAGAGGAGCTAGAGAAGCAGAGATCAGTTTGTGTTTTCCCCAATCCGACAATCTTGTTGCTCAATGCCCACACACACATTCCTTTCATGGCCGTCGCGATTGATGAGCTTCAAAACATTTGCTTGTGTTTTTAACTCGTGTGCAGAGGGGTCGTGGTGCGTGTG
1A	213	A1_326	34939_69	173.8	92	92(A/C),130(ATGTT/A),135(ATTG/A),234(G/C),24(T/A),60(T/A),73(C/A),99(T/A),105(A/C),108(T/A),114(T/A),117(T/A),131(T/A)	AGAGAGAGAGAGAGAGAGGAGAGTTCCGCCAGTGTCACAGGATGTAACAGCCATCCGCATGCATCACATCGCCCTGGATGTTTATAATAAGAGCATCTTTAACAACCTTCCAATACTTCTCTCACTCCCATGTTATTGAAAGGCTTCTAATATTATTATATTAGGAAACATTTTATAGAAGACTGCTGGAGGTACTTCAGCGTAACGAGGGTAGGGAAAAGGACTCACAGTCAGAGTCATGCGGCGGGGGAGAGTGGAGTGGCGTCCACGCG
1A	214	A1_153	22746_84	174.3	92	73(C/A),130(C/T),149(T/A),155(A/G),272(G/T)	ATTTACATCAAAACCCTTCGTTATTACTAGTATTTGTGAGATTTAGTTAAGAACTATACTAACTGGCCCCCTCTTTATCTCAAAGCTGGCTCCGCTAGTGTTTGTGAGATTTGAGTGTCAGGGCTATGGCCAAGTCAAAGCTTCACCATTCCTAAGTGCCAGAGCTCGTTGTTAGGCAATCGTGGATCGGAGGTGACTATCTCCATAATTCAAACCTAAAACATAAGGTCTTAAATTTGGATAACTATGGGGACAGACCTGTAGCACGGTGG
1A	215	A1_98	1070_80	176.2	92	40(C/A),106(T/C),108(A/T)	GCGAACAATTACTAATCCATCTGCCAGACTGAATTGCTTCCACTTATTTTGTCGCACGAGTTGCCTTGTTGGAATATGGACGAACTTGTGAAATCTGTAACCCTCTGAGACTTCCGCTTTAGGTGACAGGTTTTTTGCAACATCAACAGTTAACAAATGGAGAATGTATAGATTCTCAAAAAAGGGTTGAAATGCGCATGCTTCATTCAGTGGACAACGATCTTCTGACTTCCGAGAATACTGAAACTGCGTAGAGGGCTGAATCACGAGAC
1A	216	A1_102	5778_84	176.2	92	40(A/C),108(T/A)	GCGAACAATTACTAATCCATCTGCCAGACTGAATTGCTTACACTTATTTTGTCGCACGAGTTGCCTTGTTGGAATATGGACGAACTTGTGAAATCTGTAACCCTCTGTGACTTCCGCTTTAGGTGACAGGTTTTTTGCAACATCAACAGTTAACAAATGGAGAATGTATAGATTCTCAAAAAAGGGTTGAAATGCGCATGCTTCATTCAGTGGACAACGATCTTCTGACTTCCGAGAATACTGAAACTGCGTAGAGGGCTGAATCACGAGAC
1A	217	A1_69	15398_84	180.1	93	80(A/AT),104(C/T),7(G/A)	GTCCTTGTTCCGCTTTTGAGGTTTACAACCCAAAAATAATAGCTTTGCCGTATAGAAAAATAATTACTAAATAATTTTCATTAATAAAACTAACATTTCATCCCAAAACAGTCTGAACCTGAACGGTGTTTCAAAATGACAGTGCACACTCCCATTGTACTGAGACTGTGATCAACTACAAGAAAAATGTGATCTAAAATCTGATGCACATAAGAAAAAGCTGACATGAGGTACAAAATATAAACTGTGGGCAGACAAGAACAAAAACTAAG
1A	218	A1_361	45322_65	180.5	93	48(G/GC),69(T/C),176(G/A),237(A/G)	TGTTCGGCCAGAAACTCATATAGCAACAGTTCACCAATTTGTACAGAGGCTGGCAGTTTCTACTACTTTAAATAGTACAGAGTCTGGTTGATGTTACAGTTCACCAGAGCATCTGCTATCACATAATGGATTCTAACAGCTCGAATTGGAACACCAGATTCAGAACTAACAGTACGCTAGTGAGAGCAAATATACCTGTCAGTTGTCAAATCTGCACACGTCCAATTAATTTTGGCAAGAGCATCATGGTAAGTACGGCACTCGTCTTTGGA
1A	219	A1_294	21232_108	181.1	94	51(A/C),59(A/G),70(A/G),77(G/A),89(AAG/A),100(A/G),150(C/T),242(G/T),247(A/T)	TGCAAAAGAAAAAATTTCAGCGATCCAAACTCCAAAGCCATCATCCGCCGATGCTCACACAGAAGTGTCAGCCATCGAAAGGAACAAAAAGAGAGACTCACTGAACTGCTAAAAGATTACAAAGAAAAAATCAACTCGGATCACATACACGGCCCTCACCTTAAAAGTCGGCATCGGGGATGGCGCCTCGATCCGTGGCCTTTTCGCTGGGGCAGGCGACTCCGATACGCTTTTCCTCGTCGAAAAAAAAAAAAAAAAAAAAAAAAAAAAAA
1A	220	A1_121	13003_84	181.8	95	171(T/C),189(TC/T),224(T/G),238(T/G),253(T/G),255(T/G),258(T/G),267(T/G),130(T/C),272(G/T)	TACAACAGCTGATCATTTGGGCTGTCTGGACGTCATGCATACCTGACGGGATGTAGCACATGCTTTTCTCCCATCTCAAACACACAACAGATTTGAGTACTACAAATTCTCGTGGCTGTGGCATAAAATTATTAAGTATGTGTTGGACGAGTTGATTGGAACGTCTATTCTTCCTCATGATTGTCCTCTCTGCAACCTTCAGAAAACAGGACCGTCTACTGTATCAGTGGCGGGCCATTTGCTAAAATAGCGTGTTCTCTACTGTATAAATG
1A	221	A1_90	21164_84	182.2	96	38(G/A),66(A/G),153(C/T),266(A/T)	TGAAGTGCGGGATGGGCGCCTAACCACCAGGCCAGAGGCCTGTCCGCTGTTAGTTTCAGTCAGGTAGACATTACAGAGGAATTTCTACAACATACAGTCTCACATGTTTTATATGATAAAGAAAAACCCTAGCAATGTATACAGATTTACAACTCCATCCAATTGCCGTAATCAAAATATTAGTTAATTGAATGTTTTAACTTGGGGCATCAGGAAAGCAAAGTGTATTTTATAAAGGTATGCTTAAAGCCATGGCAGTTCATTAACTACGC
1A	222	A1_68	5202_80	182.2	96	38(A/G),66(G/A),153(T/C)	TGAAGTGCGGGATGGGCGCCTAACCACCAGGCCAGAGACCTGTCCGCTGTTAGTTTCAGTCAGGTGGACATTACAGAGGAATTTCTACAACATACAGTCTCACATGTTTTATATGATAAAGAAAAACCCTAGCAATGTATACAGATTTACAATTCCATCCAATTGCCGTAATCAAAATATTAGTTAATTGAATGTTTTAACTTGGGGCATCAGGAAAGCAAAGTGTATTTTATAAAGGTATGCTTAAAGCCATGGCAGTTCATTAACTACGC
1A	223	A1_261	3899_81	183.6	96_97	83(T/C),162(G/A),188(G/T),193(T/TA),139(G/T),163(T/A),194(T/A)	GCGGCGGAGCTAGAAGATTCTGGCGGAGGCGTACAAACCATGGAGAAATGAACGACAATTGAGGAGTAAACTGGCAAATCCATGGTAGCTATTGATGTACAGTACCCTGATCAATCAAATCTCGAGAAACGCAAATTAGCTCGCATTATTAAACAACCTTAGTAACGAAAATTCTCATCACAATGCAGAAATTTAAAAAAAAAACATACCCATACAAGTTACAAATAAGGGACAGAGATTTGACAACAGCAAATGGTCACTGCATGCAACGA
1A	224	A1_298	6863_65	184.3	97	101(A/C),120(T/C),167(G/C)	AAGAGGTTAACTCACTAATTAGACGGGAGATTGCATAACCAAGACTGCGAGGCTGAGAAATCGTCCTAGTCATGACGACTTCAAGATTTTCGGTGGACTGATGCCGCAGGGCCTCTGTCTGATGGCTTTCTCGAGGCAGTAGAACTTCAAGTAGGGAAGGCGGGCCGAGCTGAGGGGAGCACGCAGGCCGTATTACGGATGAAACTCCTTCAGTGTTCTTCTTCCTCTCATCATTGGCCAGAGGCTACCGTCGGTGGCGGCGACGGTGGCCA
1A	225	A1_156	20949_85	186.4	98	37(A/C),121(A/T),262(T/C)	TTTCCATGGCGGCGTGTAGAAGCAAGGTATATATCGACCCTGCGGACTCCTGCAACGTAGCAAACTTTTCGTTTACTCCATCATCACTACCAATAAACCTAGGGAAGTTTTCTTTTTTTTAAAAAAACTAAGGTGTTTTGCCTATTCATTAAAGGAGGGCAAATAAATATAACTAGAGACTAGAGTTCTCCAATTTCAGTATGCTGATCTCTGTCTTGTGTGACTACAAATTTTACTTGTATATAGACAAGCGATAAGCGGTTGTATTGAAC
1A	226	A1_78	6777_70	188	99	38(T/C),101(T/C),161(C/T)	AGCAGACACGCACATGCATCATTGAAACAAGTTCTGGTAAGAAACTCTAATAAAACAGCTAGATCTTCAGTTGAGATTATTTCTTCTTTTTTTCCTCTGTTAATTGTTTTCAAATCCGTAGTTTGATGGTGTCACTGTTCAGTCACCCTATTCCTGGATTCTTCAGGGTCAGGGCCATCTTATATTCAGAATACTCAAACTTAGGGTCAATGATCTTAAAAAATTCTTGAAGCGTTAGTCCACGGTGAAGTGGCATATCGTAGCATTGCTTT
1A	227	A1_125	4940_83	188.4	100	174(A/C),200(T/C),218(T/G),237(T/G),240(T/G),252(T/G),254(T/G),256(T/G),260(T/G),264(T/G),267(T/G),272(A/C)	TATGGAGGTTTCATTCTTTGGAAGTAAGGATCATAGAGCTTTTATCGAGAATGGTGGCCATCCAAGGACACAATTCTATCAGGCATTTGCGAGAATGGCTAGGAATGTCTGGGGATTGCTCACGGTAGCTTTTCAAAAGAAACACATGGAAAGTGTGCCAGCCAAGTTAACCCATGAAGAAGCAAAGATCAGTGTTGGGTTTACAATAATGCCTGGCTTTAAGATAGGATGCACTGTCATCAGGTGCAGGGTCTATCTGTCCATGCTCAATA
1A	*227		4416_86	188.4	100	25(A/G)	TTAGAACCATTATGGTTAGTCAGTATTCAGTGACTTGATTTTCATTCATTTACACATGAAAAAAAATAACTGGTAGTAAGAGTTTCTGTGAGAAAGTATATTCAGAATAACTATTATATCCACCACACTGCATATCAGGTACCTTCAACGTATGACTTGAAGAAATCCTTGTAAGTGCCACCAATCTTCCTCCGAAGTGCTCCATACTTCATTGCAAACCCAACCACAAGTTTGTCAGCATATGAAAAAGTTCAGGTTACCGAAAGTGATCC
1A	228	A1_158	26564_86	189.2	101	37(T/C),48(C/T),74(C/T),78(T/C),84(T/C),109(T/C),123(A/G),238(A/G)	AAGGCATATTCACAACTGAGAACCTTTATTATATCTTTGAACGTACTCTCTCTGTTTAATATTATATGACACTCTAGTTTTCTTAAGTTTTTTCGAATTATAAGACATTCTCGCTTTCCAATACACCTTTGAAACTAGGATGCTTTAATTTGCCTCATGAAATGAATTTCTATTATTTTAAAAGAAAACCGAGATATTTAATATCCGCCGCTATATATACTTGTGCGCACCTTTATTATGGATCGGACAATCTAACTAGTTTTTAAGAATTT
1A	229	A1_190	637_80	190.1	102	144(C/T),152(G/C),249(C/G),257(T/C),261(T/A)	GCAGAGGACGAGAGAGAGTTTCTCGACGACTCCTTTTCTTCCAATGGACGGTTTGGAGTAAAAGCCTAAAAGCGGCACTACTATAGTTTGTTTGAGCAATTCACCAGGGAGCTACGGTCAAAAAACAAACAAATAGATAAATGCGCGCAAAGTTTCTTAAGCATGAGGTACATGATGCACGCACGGCTAGATTGATAAATCAACTTGCCCACTTGTAAACCGAAGCGGTTTCAGCGTAATGTGTTTATCGGTGGTGTCTTTATTATGCATAT
1A	*229		14793_95	190.1	102	213(A/T),216(A/T),226(A/G)	GGAAATGAATCTTAAATAAGCGCACCATGTATTCATAAGTACAAATTAGCACATTGAAACTGCATTTGCATCGACAAGAAATTGTTGAAATTCTCGAACTTCTTCCAGTTAGTAAATTGAAGATAAGATGAGTACAGCACGCGTCATCAGCACATGCTCCCGCCAGGTTTCTGTTCTGCAAAGGATGATGGAGTCAACTTCTCATTTTGGCCACGACTGTTCGCCATACCAAATAATTTCACGGCCCACTGATGGTGTGATGCGGCTCGCAC
1A	*229		17984_105	190.1	102	102(G/A)	GCGCCATCATTGATGAGCGGTATGGCATCTTTGTCCAATTTCAGGTCTCTTATTATGGATAACAGACCTACCTCGTGTATGTACGATTGCTTTTAATAAGAGATTGCGCAGTTCATAAAATAGTTTACCAAATTGAAAGAACAAAGCACAAAATATTAAAAAGCATCTTGGAAAAGCTGGAAAATGAATTGAATAAAAAAAGTAGAGCAAAAGCATTCACAGGCGAGAGTAAAGAAAAGAGAAAAAGGGTAATGTTGAGATCTCAGATCTCT
1A	230	A1_80	11686_85	190.1	102	65(A/T),188(G/A),194(A/T),256(A/G)	TTTCCAAAACAAAGAAAAACATCAGCAATTTATCAGTCTTTGAACTCCGAAGAGCTAGTCAAATATGAATGCAGAAAAGAAAAGTATATAAAATTTCTTTTGGCTTTATTAGTTTCCGCGACAGAAATGCCGCCTCCAACTACCAAGTGCTCCGTCCGTGGACGCAATCACAACCGCAATATTCTACGACTTCAATGACACGCCAAAAAGTTGATTCTCACTGATCTTCCCTCTTCAAGAATCAAACTCTAATTAACAGATGATCTCCACAG
1A	231	A1_161	44404_95	191.2	103	138(C/T),39(A/C)	GAAGGTAGGCGAAGATCATGGCCTACTAGTTCTCAACGACCAGCAGTCACCAACCGATAGAATACAGTACCGAATGCAAATCGCCTCTTCTCACTTGCAAATCACTCTGAATTCTACAACATCATGAAATAATGCCACGCACTTTATTCTAAGGAAGACAAACCCAGAAACACCTTGATGAGTGACATTCCTTTTTGGCCTAAATAATCCAGTGCCACATGAGCCCATTCGGGCACTCATTCATACCTTCGAGGAGCTATCCAGCGCATGGC
1A	232	A1_129	20691_109	191.2	103	130(G/GTCATTCATCCGAT),167(G/A)	TCCTCACTTTTCAAAAAATAAAAGTCTGCAATCCTGTCCAGTATATCAGGTTTCTTTGTCTTGAATTTTGTTCCCGTTTTGCAAGCTTGTTTTACATTGGTTTCACTGTATTTTTGTTCTTGTTCAGGTGGAAAATTGAGATGGTGGTCCTCTGTCCGATGAAAACGTCAAGAGCATGATTATGACGACGCCTTTGTAATTCCAAGCGCTCCGTACTCTACTCAAGAAATTAAAAGACACAAATTTATGCACAACGGACCTACCATGATTAA
1A	233	A1_288	30636_82	191.2	103	249(G/C),26(C/T),73(T/A),79(T/A),108(A/C),122(C/T),161(G/A),179(G/A),244(A/AG),260(C/G),262(G/A),268(T/G),270(T/G)	GTATAGAAATGCATACCTAGATGTTCCAAAATGCCCCAGGCATTCAAGAATTTTGTTTGTTGGCAGGAATGCTGTGCTTTCGTCAATACAGAGGCTTAATCCAGCAAAATTCCCATCAAAACCAAGAAGGGTTTCCTTCATAAGTAGAGCTCATAAACTCGTAGAATTCATTTCTAGTGCTGACAATCACTGTACCATCTCCTGACTTCAGCAGGCCTGAGTTGAAACAACGCCCCATAGCCAAGTAGGCATAACCGTTCGGACCAGTATAA
1A	234	A1_280	6857_82	193.9	104	73(C/T),79(A/T),107(A/T),109(T/A),117(A/T),119(A/T),121(T/A),123(C/G),163(T/G),171(T/G)	TTTACATTTCTTTGTTCCAACTCCATTTTGTGGTAGCACAAATCTTAAAATATGTTGTACAAATACATAATACTAGGCAATATGACTTTTCACCAGTTGGAAATATAGTTTCTGATATAGTGCTATTGTATCATTCATCCAGGATACGTGTAAGATAACGGGTTACCAGGTCATACGCTTCACGTAAGCATGAAATCCAATAATCCATGCTTCCATTGTTCCACTTGTTCATGATTTGAACAAAAAGAAAAGTTCCACCTGTACAGACTCCT
1A	235	A1_135	41440_93	193.9	104	130(C/T),139(T/C),131(C/G)	ACGGCAAAAAAGTGCAAATAACTGAACAGAATAAGAGCTTGGTCTATAGTGTCTGAGAATTACGTAAAAAAAAGCAAGCAAATGTCTGAGCCCAGGTTCGAACTGGGGACCTTTAGTGTGTGAGACTAACCTTTGGATTCTACAGTAGTATATGCTCCTCCATAAAAATATCAAGCGCAGATCACGGGACCCGTGTGCATGGGGCAGTGTGAAATCTGGTACTGCTAGCTCCCAAGATCCATTTGTCGCTCGCAGATAGGAGAGCAACCTTT
1A	236	A1_93	27532_75	193.9	104	25(G/A),99(T/C),119(A/G),129(A/C)	AACAGTCGCCGTCCATGAAAACATGGACATAATTTTGACCAATCGATGAATGGATAAGAAAGACAACACCCCAAGTTTTGACATCCATGCAAATAGTTTGACAAACAAAACGTGAAGGACAAACGATGACTGAGATTCTCAGCTCGTGAAGGAAAGAACTTGGGTATAGTTTGACAAACAAGAAGCGAAGAACAAACGATGCTAGAGATCAAAACAACATTCATCAGGGGTGATATACCGCTCGGCTCAGATATCAAAAAAAAAAAAAAAAA
1A	237	A1_53	46636_84	193.9	104	99(C/T),119(G/A),121(A/G),128(G/A),25(A/G)	AACAGTCGCCGTCCATGAAAACATAGACATAATTTTGACCAATCGATGAATGGATAAGAAAGACAACACCCCAAGTTTTGACATCCATGCAAATAGTTCGACAAACAAAACGTGAAGGGCAAACGATGACTGAGATTCTCAGCTCGTGAAGGAAAGAACTTGGGTATAGTTTGACAAACAAGAAGCGAAGAACAAACGATGCTAGAGATCAAAACAACATTCATCAGGGGTGATATACCGCTCGGCTCAGATATCAAAAAAAAAAAAAAAAA
1A	238	A1_196	22446_77	197.5	105	79(A/G),90(A/G),93(T/C),96(G/A),164(T/A),231(T/C)	AAGTCAGTTAAGTAACTAGTACAGTACTATAGCATGGTAGATTCACAGCCAAGTTGTTGTATTTTAGCGCCTTGTCTCAGTAATTCAGCAAATCCGTTTTGTGCACTCTAGTGGCGACTGACGAGAATGGGAAGCTGAGACTGTTCTCAAATCTGGATCTTACTTTAAGGCCAATGAGCTCCACTAGTTTGATTCTAAACACGTGGATGTCGTTTGAGATTTCGTGGAGATCTAAAAAAAAAAAAAAAAAAAAAAAAAAAAAAAAAAAAAAA
1A	239	A1_73	50080_83	197.5	105	93(T/C),96(A/G),164(A/T),231(T/C),188(T/G),204(T/G),220(T/G),225(T/G),79(A/G)	AAGTCAGTTAAGTAACTAGTACAGTACTATAGCATGGTAGATTCACAGCCAAGTTGTTGTATTTTAGCGCCTTGTCTCAGTAATTCAGCAAATCCATTTTGTGCACTCTAGTGGCGACTGACGAGAATGGGAAGCTGAGACTGTTCTCAAATCTGGATCTTACATTAAGGCCAATGAGCTCCACTAGTTTGATTCTAAACACGTGGATGTCGTTTGAGATTTCGTGGAGATCTAAAAAAAAAAAAAAAAAAAAAAAAAAAAAAAAAAAAAAA
1A	240	A1_116	13809_93	199.3	105	64(C/T),92(T/C),136(C/T),259(A/G)	TTAAGTGCCGTGCTTTTCGTTCCAGCGGTTGCTGGAGCCAGCCATGAAAGCGTACACGGGGTACATCACCTGACGATGTTGATGATCTATGTATGGCACGGCCTGACATTTGATGCGCTCATACATACAATATGCCGACTCCTAGGCACCGCAAGTCCGCAAAAGCTTCTACTCAATCACATGACAGTCTCACCCCTTGTACCAACAGGAGTACTCCACGTCCTCGAGACGACGACACAAAGACCGTGAAGAGACGAGACGACCTTGCGATT
1A	241	A1_32	29569_79	202.3	105	38(A/C),109(T/C),113(A/C),120(C/T)	AAGCGAACTTGATTATGCGAAACTAGTTAGTACTAGTAATCAATGGGAAGGTATGTCATGTGTATGATCACTATGGACATTACAACATTTATTACTTAAGTTTCAAGATTCAACACTCCCCAAGACTCAATTTCCCGTCTCCCCGTGGCTGAGTCCTACAAATATCGGAGCAGAACAGGAGCTTCACAAGTAGTAACGTCCTTCTCTCCAGCAGAGAAATTCGATGCATGAATGATAGGGTATCCTATCAATTGCTACAATGAACATACCAA
1A	242	A1_27	30440_86	202.3	105	38(C/A),120(T/C),272(A/C)	AAGCGAACTTGATTATGCGAAACTAGTTAGTACTAGTCATCAATGGGAAGGTATGTCATGTGTATGATCACTATGGACATTACAACATTTATTACTTAAGTTTCAAGATTCAACACTCCTCAAGACTCAATTTCCCGTCTCCCCGTGGCTGAGTCCTACAAATATCGGAGCAGAACAGGAGCTTCACAAGTAGTAACGTCCTTCTCTCCAGCAGAGAAATTCGATGCATGAATGATAGGGTATCCTATCAATTGCTACAATGAACATACCAA
1A	243	A1_33	3877_89	204.9	106	79(AAG/A),83(T/TTA)	AAAGGAAGATAAGACAGTGTATGTCAAAAATGTAATAGGCGATCTATTAACAAAGAAAACATAAAAAATAATCACATGAAGATAGGAAGATAGAATAATAACGGTACCCAAATAACAAAATCATTTGAGACACTTTCAGTTGCATCACGTTCCTTAAACAAATAGTATATGACATGAATACATGTTGAAAAAGCTGGTAACATAATAAAATGGCAAAATCGAGTAGATCAGACTAAGTATGATAACAGACCTTGACTGTTCAGTAAGAGGAA
1A	*243		24344_83	204.9	106	140(T/G),158(A/ACTGG),243(G/C),251(C/G),3(T/C)	ATTGTGCAATCCAAATTCCTAAAAACTTGTTCACAACTGAAGAATCAGAGAGGGGGACAGAGCCATCAGGAAAGAGATTTACGGTTTCGATTCCCGAAGCGTGCCTGTTCGTGCGCAGGTGCGCGTAGGACGCCCGCGATCTGATGATCCAGGCGGCACTGGCAGTAGCTTACGTCGCAATCGGCAAAGGACAAAGGGCACGCGGCGTGTTCTCGGTCGTTGCTGTTGCTCTGAGTTTGTCCGTAGTCGCCATTTTGGAGCAACACACTGCA
1A	244	A1_30	10751_82	204.9	106	77(G/T),218(A/AT),252(T/C),267(G/A)	ACCAACCTGCCTGAATTCGAGGGGCCAGAGAAAATTGTTATTCGACGCTATAGTGATTTTGAATGGTTGCATGCTCGACTTGCTGAGAAATACAAAGGCATTTTTATACCTCCTCTTCCAGAGAAGAATGATGGCAACTTATAAACTTCATGGTTGTATTTCTGTTATAATCCCTTCAGGATAAAAGAACTGTAGGCGCCTAAATAATAATACCCACATGTTAGGAATTTCTAGTCATGTTGTCGTTATTTTGTTTTGCACTCAGAGAAATT
1A	245	A1_247	42860_80	207	106	33(G/A),73(A/C),222(T/C),54(T/A)	TGGACATGTCATGTGGAGGGACGATACCTTTGGTCCCAGCCGACCGGCCATGGTTTCTCAAATCCACGAGAAACATCCTCCACTCTGCACACAAATACATACATTCAGCTCCAGGAACAATTTCCTCTCCATTGTCTGTGAACATTAGGGGAAACTGGTGTGATCATCGCAGAAAATGAAAACCGACGCAAGGCCGCAAGAGTATACCGTCAGAAGGGGCGTGGTTGTGGAGTTCGGAGGCAAGAGTGCGCGAAAAGGAGCGCCAGTTGCGG
1A	246	A1_59	9131_112	208.7	107	84(A/G),196(C/T)	ATGTTCAATCCCTGACAGTACCATGCAAAAGCATGGGACAATAGCTAAACCAGTTTCAGACGTCAACAGTACCAATTTTCAGAAAGAAATTACTACTAATGGTGATATTAGTCAAAGTTCAACAATGGAAGGAACCCTGTTCTGATATTAGTCAACAAGAGTTTATGTGCAAGGATGTCATTCCCTCCAGTAAGGCGGGGCAGAGCAGTGACGCAATCACTGTACAAAGTGATGAAGACAAGTTCACAGTGCAGGAACTGCTTTCATCCATA
1A	247	A1_133	43458_105	209.5	108	253(T/C),258(T/C),265(A/T),261(T/C)	ATTTGTCAGAGAATCTCTTCAAGAATTCTATAAACACCAGCTTGTTATCTTGACCAAAACGAAGATTAGACAAGGCAAGAAGTCTTCCGATCAGGTGAACTGCCTCAAGCCGTATATCTGTCTGGTCACTTAATCACATATATAACAGAGCAAAGAGAATTAACATACAAGAAGTTCATGTGTTAAGCTTGGAATGATGGCCAAAAGTATTTGGGGTGCACACTGGAAAATTTCCAGGATAATTTTATGATGTAGTTTCTTGAGATCATTAA
1A	248	A1_110	18816_81	209.9	108	140(A/T),142(T/G),152(C/G),155(T/C),174(T/C),186(G/C)	TAGCCATACTCAACGGTTCTTTGACCAGAGTGACTACTCGATGTGGTACTAGTTCGCTTTTATAGCAGGACCCTGGAGCTAAAACAAAATGCACAGTGCGGGCATTCTTGGTGCACAGTTGAAGATTATGTTGTAGCGCAGTTTTCTTTTCCTATATAGGGTTTGGTTGGGACTTGCGAAGCACAGTGTTAGATGTTCCCTCTGTTCTGTTGACTCTCAAACAGCAAACTGAGCTCGACGTTTTCCGAGAGAGCTGAGCTCGACGCTTCACG
1A	249	A1_143	4098_83	210.3	109	106(C/T),114(T/A),118(T/A),121(G/C),221(G/GA)	AGCGCACTGAATCTGCAATCTTTGATCCATTAAGGGGTGGAAGATTCAGTGTCACGAGAGTCTGCTTACTTTAGCATGCTGTAGAGCCCAGATATAGAATCAGTCCAACATACTTTGTGCGTTAACCAACTCTGCGTTACTTTATCACGCGTGAGTGCTCTGTAGTGTTTCCCTCAACCGTGGAAGATTCCACGCATGAGTTGAACTGAGCGTAAGATCTGAAAAAATAGTCACTATCAAGATCCTACTGTTTATTGAGATTCTCACACTAG
1A	250	A1_287	415_87	210.8	109	111(G/A),115(A/G),119(A/T),123(C/T),138(C/T)	TGATGTAGTCATGTGTATGTAATTACTGTACTGTACGTCCTTGTGATTTACAGGACTGGTTGAGGTCTAGAAAATGAATGGATGTAACTTTCGGCAGGCTAAAAGTTGTTGTGTATATAGTTCATACCTGAATCTAACAAGTACTATAGAATAAGACTTTTCAGTTCTAAATTTCCGAGATATTTTGCAGTCTGCACTGATTGATTCAAGCGACATTCTGTCAGTAAACTGTCAGCAGTACAGTCAGCCTGGGCAAAAAAAAAAAAAAAAAA
1A	251	A1_312	30921_63	212.3	110	38(T/A),40(A/T),106(T/A),109(A/C),122(T/C),126(TTTC/T),131(C/G),104(C/CT),116(GT/G),127(T/C),269(C/A)	ATCTGAGCATTTAGCACACGGTTACGTAGCGTTTTTTTTAATTATTATTTGGATGCTTTACTTGTCATTGTTACTTCGGTGTGAGCTGTTAACATTGTCGTGCCTTTGAACCTCTGTTTTTTTTTTTTCTCTGGTATTAGCGTATGAACATCCCTTGTGATCGTCAATTGTAAGCAGAGCTCAAACACACACTCTGTCTGGAATCTAAGCACGTCAAGTTAGTCCAAGTTCGACGGACCCGCGGACCCAGCTAGGCCAGGGAAAGAGACAAC
1A	252	A1_83	12254_85	212.3	110	49(A/C),55(G/A),62(C/CT),81(A/AT),132(T/C),142(A/G),153(G/A),244(T/C),131(C/G)	TGTCATATATCTAACTAACTCTTCAATAAATTGGATAATTAGTAGATGACATTCGGTTAGACTTTTTTTTTCTTTTGTGTATTTTTTGTTTTGGAAGTAATTGTGTTATTAAATCATTAATGTTTTGTTTCTCGAAAAACGAGTTTAGAAATGTACAAGCAGGTTCTATGTGAAATTTCGAACTGTCTTGTGCTTGTAATGAACGTGACTCTCCTATTAAACCCAACCAAACCCCTCCGCTTTTCCCGATTCTCCCCTCCCCGCCATGGCTC
1A	253	A1_302	6469_80	214.2	111	83(A/G),95(T/C),109(A/C),111(C/A),115(T/TACGTTTGTCAA),118(GT/G),131(G/T),137(G/T),209(TC/T),221(G/T),223(GTA/G),225(A/G),2(A/T),130(G/C),148(G/T),182(A/T),211(C/T)	GATGCAGTGTCGCTATCTGAAAACTGAAGAATAATTCCAAGACAACTGTTAGAACTGGGTCTAGAATAGGATAGATAACTACAGTTTTTTTCTTTTGGGGAATTGATGACCAACTACGTTTTGTCAAACGGAAAAAGGCTAAATATAGAAAGAAACTCGCGGAAAAGCTCCGCGACTTTCGAGTTCAGCGGTGGTTTCCCATAGCAATTCCTTTTTTTTTGTGTATATATATGAAATGATGAAAAACGAACACTTTTCTGGTCCACGATGGA
1A	254	A1_85	13885_98	214.7	112	232(C/T)	AAGATGATAGAAGGAAGCTCTCACATAAGACCAATCTTTACTATGTCCAGGAACATGAGATTTGACTATGTGTATGTGAGATCGGATCACAGGAAATAAAATGAGATGACTGTGTACTCACAAGAACGCAAGGACCTCTTCAGCGACACGTCTATAAGCCTTTCCCTTCCTAAGGCATCTTCCTGTTCTAGAATTTCTGTGTCCTCCATAAGAAGTTCCAGGTAACGGCGGCGGATCGGGGACGCTGGCAGATGGAGAAGACGAGCTATCAT
1A	255	A1_124	13165_104	215.1	113	202(T/G)	AAGCAAGTAAAGGACATGATATTGAATTATTGGTTAATGAGAAAAGTTATCAGAAAATGTTTAAGAAAGATTGTGTCTCAGGTAAACACCATACTTTGACCAGCTTCAAATTTCGGATGACCACTGCAAGCATCATCAACATCTCTTCCACCTTTAAGCATCTTCTTTATTGAACCTTTGATCTAAAGAATAAAAATCAGTTAATTCAGTCAATGAAACTAGTGTTACATAAGCATGGTTTCATCCTTAAAAAAGGAACAGAAAAAAAAATC
1A	256	A1_168	2243_85	217.1	114	13(G/A),62(T/G),66(G/T),69(C/T),73(T/A),112(A/T),170(T/C),215(T/A),262(C/CT),269(T/TC),131(T/A)	ATTTGATGAGTCGTTTTGGACATCAGGTGTTCAGGTACGCTGACGAGGTGATATATATCTTTTCTGCACTATTAATGAATTTTAAAAGAATGAGACATCAACATTTTGAAAATTTTGACTAAGTGGTTTATATAAGAACTGATAACACAAATTTTCCATATTAATATCGTCGTGATTTTTTTACTAGAAACTAGGATGAATAAATGGTTTTATTTTAGGGAAGGAGGAATAAATGGTTGGTGCTGAAGCAAGAAAATATAGCTTTTTTTATT
1A	257	A1_139	25359_82	218.3	115	138(A/T),146(CTA/C),248(A/G),254(A/T),257(A/G),260(T/C),262(A/G),269(A/T),130(T/A),272(A/C)	ACAAAAAGTAGCAATTTCCACCTAACTGAGTAAGAGACTGTCACAACAACAACTAAAGATGACAAGTAACAGAACATACCTTTTCATTACTTTTTGTACCGTTGCTTTTAAAAAAATAATATAGCATTATCAGAGAGAACACGAGCTATATGTGCCCCAAAAAAAGAACCATAATTGGTTGCAGTTAAAAGCCATCAAAGTAAATGATTATTCTTTTCCGCCACTTATATTCTTGTTCTGTTGTACAAACCTAACAAGATCAGTTTACACTA
1A	258	A1_342	16499_81	218.3	115	148(C/CTA),248(A/T),252(T/C),254(A/T),262(A/G),265(T/C),270(T/C)	ACAAAAAGTAGCAATTTCCACCTAACTGAGTAAGAGACTGTCACAACAACAACTAAAGATGACAAGTAACAGAACATACCTTTTCATTACTTTTTGTACCGTTGCTTTTAAAAAAATAATATAGCATTATAACAGAGAGAACACGAGCTATGTGCCCCAAAAAAAGAACCATAATTGGTTGCAGTTAAAAGCCATCAAAGTAAATGATTATTCTTTTCCGCCACTTATATTCTTGTTCTGTTGTACAAACCTAACAAGATCAGTTTACATTA
1A	259	A1_165	20426_85	218.3	115	118(C/CAG),130(C/A)	TGAGGGAGTGTCGCTATGCAGACTATAGTATAAGTTGGAATTTCTTTTAGGTATGAGTTGGGAGAATTTGTATTGATGACCTGCTTTCTAGCTTGTCCCCACAGGCTTATGCCAAGACAGAATGATTTACTTCTCTGGCCACACAAGCCATAATGATGAAGGTGAACGAAGATCGAAAATGAACCAAAGTTCGGCTGTCACATCACAACCATTATTTTGCACGCATGATTCTGAGGTAAGCCGTCACCGCTTCCCAACAACTAAAATTAATG
1A	260	A1_120	29100_92	218.3	115	75(T/C)	ATGTCAAAAATGGTTTAATTAGAACACTCAACATCATCTTCATCACTGGAATCCTGCGTGTCAATCATGTCATGTAAAATACAAATTTGATTGGATTCAATGTTGTATCCAGTATATGTAAAGAGTGTACACTTTGGTAGTTCACTGAAGTTATTTTAGCAATATCTCAATGAAAGCTTTAGAAAATGTGAGCAACAAGAACTTAAAAATGTAGGAAACAGATATTCCATCAAGGTTCAATACTTATACAAATCTCATCATCATCACTGCAA
1A	*260		31480_105	218.3	115	78(C/T),227(GA/G),130(G/T)	ATCATACTCCTCACATTGCCATCCCCACATCCCACTGTAAGAAATTCCACCATGGCAAGCAGAGTTACAAATGATTACTCATGCTAAACTTGATGAGAAACTCAGAGAAATGGGTGAAACATGTAGAGTGGCGGTATACCAGATGTTCAGACTTCAGAAACCTGACTGTAGACTAGATGGGGAAAAGCTTGCCATAATAATCTAGCAATGCAGTTATAGATAACAGGAAAAAAAAAGGGCAGGTTTCCACTGATTAGGAAATCGCATCCAGA
1A	*260		21145_82	218.3	115	158(A/G),199(A/C),205(T/C),216(C/T),225(C/T),251(T/C),253(C/G),255(A/G),257(G/T),259(T/C),261(A/G),264(A/G),270(G/A),130(T/TTTCTCCTCATCACAGTATATC)	TAATTAACACACATAATTTCATGACAAACAATTATACATATGTATTTCTCATACAACTAGACAAGTAAAATTATGCAGTTAGATCCCATTACAAACACTACTAAGTGCATCGTAAATATGCTGGGATGTTCTAGTCCCACTTGACGTTATCTTCACCATAGCATCTCCTGGACTTGTAATCAGAATGGTGTATTCACTAGTACATGCGGACTTGTCATCGTCCACGAATGAACATCCCATCCCCTTCTCTTGCAAAGCTGACAACAAGTGGT
1A	*260		2556_80	218.3	115	118(CAG/C),152(A/T)	TGAGGGAGTGTCGCTATGCAGACTATAGTATAAGTTGGAATTTCTTTTAGGTATGAGTTGGGAGAATTTGTATTGATGACCTGCTTTCTAGCTTGTCCCCACAGGCTTATGCCAAGACAGAGAATGATTTTTCTCTGGCCACACAAGCCATAATGATGAAGGTGAACGAAGATCGAAAATGAACCAAAGTTCGGCTGTCACATCACAACCATTATTTTGCACGCATGATTCTGAGGTAAGCCGTCACCGCTTCCCAACAACTAAAATTAATG
1A	261	A1_147	32754_71	218.7	115	220(G/A),60(A/C)	AGGACCCCGATCCGAGGGGGACACCGCCATTTGCGCCTCACATGCCTCTATCGTTTCAGAGCCTCGCGTTCTTACTTGACCTGACCAAAGGGAAAGAACCATATGTGCTGTGCCGATGGTGATGTCATCTTGGTGGTGCCAAACCCAAAACTGCTGTCTGGTTAGGGAATAGTACGGCGCACATGTGCAGTGATCAATTCTTGGCCCTTTTTGTTGGTAGCAGACGAACGTGGGCATGATTAGTGTAGGCGTGACCGTTAACTAGCGACTTC
1A	262	A1_144	28656_102	218.7	115	106(C/A),272(G/T)	TGATGTACAAGATTGTTTCTGCTTGCAGTTATGGGTTGATTTGATTATGCATCTATGCTACTCATTGCGATTCCATAAAAATTATGTTGGGTCAAATGTATGGAGCCTATACAAGCATTATTGCTCGAAATGACTTATTTTCTGTTGCTGATTGCAAAGGCTTGAATCTGATGGGTACTACATCCATCATTTCTTTATAACCAAATTCCCAGCTTGGAGATCTGATGGGTGCATTTAAGTATTGAATCTGGGAGGGTGGTCACAGGGCCCAG
1A	263	A1_148	12516_76	219.1	115	31(T/C),149(T/C),155(A/T),172(T/G)	GAGTACATATTTTCGTCAAGAATTTGTTTTTCTAGTTTCTACTGCACTGTTACAACATCAATGAAGAGAGAGAATCCGCCAATTGACCGAACTCTTACACAGAAGGTTAATTAGCATAATCTGAAGATACCTTCCCCTTCGAACAAATTCGCCAACGATTCGGCCAGGTTGTCAGCCGAGTACCTGACGGATTTTTCGAGCTTGGGATTCTTCTTCAGAAACGCGACGTACGGTGGAACAACCTTCTCCGCCACGGCCTTCCGCAGGCTCGC
1A	264	A1_150	17281_83	219.1	115	31(C/T),135(C/A),149(C/T),193(T/G),231(C/A),268(C/A),271(G/A)	GAGTACATATTTTCGTCAAGAATTTGTTTTCCTAGTTTCTACTGCACTGTTACAACATCAATGAAGAGAGAGAATCCGCCAATTGACCGAACTCTTACACAGAAGGTTAATTAGCATAATCTGAAGATACCTTCCCCTTCGAACAAATCCGCCAACGATTCGGCCAGGTTGTCAGCCGAGTACCTGACGGATTTTTCGAGCTTGGGATTCTTCTTCAGAAACGCGACGTACGGTGGAACAACCTTCTCCGCCACGGCCTTCCGCAGGCTCGC
1A	265	A1_162	13961_101	219.5	115	72(A/T)	AAGAATATGTTGCTGACATATTCTCTATAAACTCCCTGGCAGGGTGAATCTCTGATTCTGACTGGCCCAAGAAGAGGACTTGTGTTTTACTCTGATGCCTATTTTGAGATAGATCTGAAGATCAAGAAAGGTCGGGAAATTCAAGTCTAACAATATTACAAGGAAAACCGTGGTTAGCTGGCTTAGTGAGGTGGATTTTATACTTTCATACGTTAAGAATGCTGTGGAGGGCACGGTTGAGATACGAATCTTGTCGGGGCCTGAAGCTTTCT
1A	266	A1_263	4817_83	219.5	115	76(A/G),84(T/A),105(GT/G),111(T/TC),121(C/A),123(CT/C),126(G/A),159(C/T),173(G/A),186(G/A),246(G/A),254(T/TC),260(A/G),10(C/T),109(T/C)	AAGCAATGACACGGTTCCTGAAACTGAAAGTTCTTTCCCTTCAAATATTCTTCTATTCCGCTCCTTTCATATAGGAAATAGAGTTAGAAAAAATTTCTTTATCAGTTTTCTTTTCTCATCCTCTTGATTAGTCGCCACGCCACCATGGTGCATCGAGGCGTTACAAATTCAGGCATGCACTTCAGGGGGAGAGAGGAGGATTGCACAAGTTCACGCGTCTTGTTTTGACTTTGAGGCGGAGAAGGGAATTAGCTAACACACTATCTTGACTC
1A	267	A1_333	15855_107	219.9	115	26(T/C),129(A/C)	ATTATGTTAGATCTTTGATCCTTGCTTACATACGGATCACAGTTCCGTTTACCAGTGTTTTAACAACGGGACCATCCTCGTGATCCGTGCCACTACTTTGCGAATGAAGGCCAGCCCAGAACTTCGTGACGAGCAAGAGCAACAGACAAACGTTAGACGGCCATATTCCTGGACAAGATCAAATTGCTTCTTGATTCATCGAGGAGCAGAACAAACATTAGTTCAGACTTCAGACACAGCTGAAACATCCACAATGCTGTTCAAGATAATCG
1A	268	A1_108	6797_107	219.9	115	146(C/T)	GATCACGAGGGAAGCTGACTGATATATCATATCTCATCCATAAATAATCTATTCATCATGCAATGCAAGCGATTATATTCCGTATACCACGAGTCATGAACGCTAGAATAGCAATTAGATAATGGCAAACAATATAAAATATATGCGAATTAGCGAAAATGAAAAACATTTTATTTTTGCAATTCCTATCCATTTCTTCAGGTCAGAATTCAGATATTGATGAATTGACAGTAATTCTAATTTTGTTTCCAGCGAAACTGCCACTAACTCGT
1A	269	A1_313	29030_83	219.9	115	143(C/T),195(G/A),198(T/A),207(G/A)	GTGCAAATTAGAATGTGCTACTGAAAGTTGAGTTCTGTTTCACTTGAGTAATCAAGAACAATTGGCGCGGCCAAATGCTCCGTATGATGCAGTAGCTTCAGCGAAGAAGCATCCGTGGGTGTGGTCAAACATCCTGAAATTGCAATACTGTGAACTCATTGTATCGCACTGGTATTGGAGGAAGAATTGAAAGTGGATGGTACATCGCTGAATCACTGCGGTTCTTATTGTCACAAAAAAAAAAAAAAAAAAAAAAAAAAAAAAAAAAAAAA
1A	270	A1_350	14424_80	220.6	115	66(C/T),232(C/CT)	AAGGTGCTCAAGCAGAGCGACGTCGGGAGCCTCGGTCGCATCGTGCTCCCCAAAGTGAGACCGCGCCTCCATCGTCTATATACCCCACTTGTTGCACATACAAATCTCGCGCAATTGTTACATGCATGCATGCATCTGCTTTGCACACATGTGTTCTTCACGAGTTAGATTTCGCCATGATTGGAGAGCGACAGGTCCTTCAATTCAGTGGTGCTAAAAACTGTCTTTCCTCTTTTTTTGGACGATTTCAGAAGGAAGCGGAGATTCACCTG
1A	271	A1_146	34220_90	220.6	115	87(G/A)	TGAGAATTGTCTGGTGCTTATTGTTAACACCTTCGTGCTAGTCAAATATTTAGCACGGTAGGTTTTGCTAAGGTGTGATGAAATCTGTGAATTGGCATTCGTGTCAAGTGCTCTTGCAAATGAATTGGTCTGAAAAATCGCTTTATATTTGTTGCTTTATTTGGCTTATAGGATCTGATATGTACATTGATCTGTCATGTGTAGGATGTCATCAGATCCAATCCCTGTAGACCAGGCTCTCGCATCAAGCCCATCAGCTGAAAGAGAGTGCT
1A	272	A1_351	9483_113	222.3	116	170(T/C)	TATAGTAAAGTATGTCTCATATTTTTTTAATGAAACAAATCTGGTACTAGGTCAAACCGAAACTTAGGATATAGATATGACTCATTTCACTGTATGCTACATTTTCGGCTCATACTACTGGTCATGTGGATATGTGTGATATGATAATAACCGTCTTAGCTTGATACTATTGTCGGTATTACTCTATTGGACGAAGTTGGTAGTTCGACACGTCCATAGCTTGTTCTTACAAAAAAAAAAAAAAAAAAAAAAAAAAAAAAAAAAAAAAAAAA
1A	273	A1_136	17758_78	223.2	117	29(C/T),68(C/T),82(C/T),147(T/C),165(T/G),184(C/T),258(A/T),263(T/A),266(A/G)	GTATGGAGTGCAACAAAGATGATGCAGTCCGATCAAAGGAGATTGCCGAAAGGAAATTCAGGGAGAACGATATTGCAGGTGCAAAGAAATTTGCTCTTAAAGCAAAGGCTCTTTTTAAGCCACTTGAGGGCTTGGACTGTGTTATCTGATACTAGCAAGAGGATTGCTTATGACCAGAAGAGGCCTATGTGTGGCCCACAAGTGCGTCAGAGTAAATACAATGCAAGTGTTGATGGCACTCCCAGTTCATCTATGTCAAGTGTGAATAGTTT
1A	274	A1_173	8248_101	223.9	117	228(G/C),130(T/G)	TTCCAATTGGCTGAGAAGAAGAACCTATACGCCACATTCGCATGAATTTTTGACATGGTGGTAGTAGCGTTTGGAGCAAGGAAGGCGCAAGATAATACTAGTGGCGCCGTACAGTACTCGCTGTGTCCTTCATTGCATCATGATGCATGACTTGTGAGAAGAAACCAAAGATGAGGAGAGGAGCCCATCCCAGAATTCATGGACTTTTGGGACTCTTCTCTCTCTCTGTGTGCTCTGTGTTGTGGGACTTGCTTAGCTGGGGACGAAAGGGA
1A	275	A1_316	9545_76	224.2	117	84(C/T),97(A/T),111(G/A),119(A/C),169(T/C),199(G/A),88(G/A),130(T/TCGATAA)	ATACAGCTATACTACAGCCTTTTTCTTTACCATACATAAAAGTGCGAGTTCGCGGTGAATGGTGGTCGTCCGTCGCCCCCTTCCAGGGGCGGAGCCAGGAATTAGGCATGGGGGGCCAACCCGTCAAAGTTAGATTTCTAGTTCTAATACGGTTGGGGATTAGTTTGATAAGGAGAAAACACGATGCATGCCTTCCAGGGACATACAACTTGCTCTAGTTCTGAAATAGCATGCAGTGTTCAGTTGGCTTGGCGTTCTATGCACAACAGGCA
1A	276	A1_279	7642_87	224.3	117	67(C/G),108(T/G),172(T/A)	AGGTCCATCAGTCACACTGCACATTCCACACATTAGTCTGATTGAAGTTGGCATGATCTACTACGTCTAGTCCAATGCCAATTGTAAAGTTCACATGTGGATTACCATGTTGCCCCAAAGCACGGTGAGTGCCCGAATAAATCATCGGACTTGTACCTGTGATCCTAGTTTTCTTCTCTCGGTATATTGACATGCATGCTCTGTAATTTTTCTGAGAGCTATGTAATGGAAATGTCCGTTCTTTTCTGATCAGCTTTCCAATATACGTCTTA
1A	277	A1_352	8666_78	224.5	117	61(T/C),84(A/G),90(T/A),92(T/A),96(C/T),157(G/A)	GGGTGCCACAAGGTGTAGCTGGATTTCATTAGTTGGATCATGTCAATCATTATTGCTACTTGGCTTGTTGCTTCGTCTTTGCAACTTATTATTAGCTTTATTATGGGTAAATAAAAGCTCTGTTTGAATTTCTTTCCTTCGCTAGTATACTAGCGTGTTTTATCAATTTTCTTGCAATTGATTGCCAAGTGTTGTACCACCACATGTTCTTGACCCACGCACAAAAAAAAAAAAAAAAAAAAAAAAAAAAAAAAAAAAAAAAAAAAAAAAAA
1A	278	A1_58	1586_73	224.5	117	149(A/G),162(C/G),220(A/G),247(G/C)	GCCACAACGTACGTACACAATCATTCACATACACCAACGAGCACATGCATATCCTATACCCATGAGGGTCCCCCTAAAAACTAGGTAGGTCGTCTGATCTAAAGACTCGCAAATCATTAGGGCTTCTCCAGTATGTGAGTGTGTATAGAGATGGCAGAAAGCAGAAGCGGAGGTGTCGAGCATTTCATCTGGTTAGTCCCACAAAACGTGTCAGATATAACTAGTTTTATCTGTGTAGCAACGTTAGCTTTATCTATATATCACCGTTATAG
1A	279	A1_348	50129_106	227.4	117	36(T/G),71(A/C),67(A/C)	ACAAAGAACATGATTTTAGCTACGGAAGACGTAACTTTGGCCAGGGCCACTGAATAGCATGCACTCACCGACCGCTTAATAACACTCTATTGTAGGGTGCGGTCCCCCAATGGATATTTATCAAATGTTGACCTGCCATCCTCATGTCTAAAATCAGAACAGCACAAGATCCCAGAAGTAAGCAGGTAGTGGGCCATGCCCCCACAGGCTGAATTGCGAATTATATCATGCTCCGACACGTTGGCGCTGGGCCCCGCGGACCGAAAGCTACT
1A	280	A1_122	7064_101	227.4	117	17(C/T),105(C/A),123(A/C)	TCTATGTAGAACCACACGTCAGACTTCATTCTCATTGCCACTACATGCTCTCATCATCTCTCATTAGCATAGTTAACGTGTCCTGTTCCAGCTAGCTAGTAGAACAAAGTCAGGGAAGGAAGACCGCAACACCGCAACTGCGTGCGTCATATATTATTCGGAACTAACAACGAACATGTTCCTAGCTTCTTGTATAAGGTGATTTCGTTTAACTCTGAATAGTTGGAGTTTGGTGGGTGCATCATACGAATGATTGACTGAGCCCAACAACA
1A	281	A1_243	30733_77	230.8	117	70(C/T),130(C/A),167(AT/A)	TTCAAGGGAGAACTTCCCTCGGAAAACTTCAGCTGGTGAACTAAAGAATTGAATACAAGTATATGTGAACTAACTAGTTAAAAGTTAAAACATCTAAGATCAATATTATTGTATTGAGAATGCAAGAGGCCATGTGCGGTAAGATCCCAACATCTACCAAAACTGCATTTTTTTTTTCCTAATCGGTAATATAATGCTGTATACAAAGCGATCAGCTTAGTTTCGAAGGATAAGCGCTGACACAATTACACCTAATGAGTAGGTTTAAATTT
1A	282	A1_221	33626_91	230.8	117	44(A/C),141(T/G)	TTCGACCTGGGAACATGCATCTTGGCTTTGCCAAGTTGCCATTATTTACAGCGTTCTGCAACTTCAATTTCATCCGAAATCAGTACTAGGCTTTAGCTAGGGAATACTGGACACACCTCATCCTTGATCAAGCTTCCAGGTTTGTTGATTTGATTATATTCCACTCAACTAATGACATCATAGCATTGTTTCAGCAGTTGGTAAAGCACCCCGATAAATACGTGTTTACTGTAAAACAACATTTCCCCATCAGATCATCCCCATATCATACC
1A	283	A1_141	14_98	233.2	117	68(AT/A),97(C/T)	GATGTGAGTGGTTAAACATATGCGCGTTCTTTCTATTTGGAGAAACATGTGACTTGTAGCTAATTGTATTTTTTTTTTCCTGATGCACGGATAGATCTTCAGTTTTCAAAACCAGCCAGGTTGGTCCTGCAACAATCAAGATGTTGGATTACAAGGTTTCACAGCAACCTGACATTACACACGTCTCCCAATACTATACACAATACACTTTTAATAATGCCTTTGGCCACAAAAGTATCACATATAATTGCGTGAGTGAAATCGATCTTCCG
1A	284	A1_187	34059_83	233.5	117	188(T/C),246(C/T),249(T/C),252(C/T),256(C/A),264(G/T),269(A/C),271(T/G),255(A/C)	GACGGTGATGAAGTGCTCTACGGTCAGTAAACTTCCCCCAAATAAACAGTTGAACGATTACGATGCGATTCACACTCTACGCTATGCTCTTAGTTCAAGATTACCAGATCTGGTCCTCTTAGTCCTGGATTATCCAAGTCAATAACAACTCAAGACATGTTTCTGTGCTTTCCTTTTAAAAAGACTGTACTAGTAGATCTTCTTTTGCTGAATTCAAGTACTGTATTAAACTAACCTGCCGTGTACTGTAACTAACGTGCGTGGGCAGAGTC
1A	*284		5623_77	233.5	117	154(C/A),164(T/G),241(A/G)	TTAGGAGTCGTGTCGAGCTAAAATCTTCAGAAACAAAAGATTGTATACATTTCATCCATGCAAGAATGATTATCCATCGGTATGGGTATTGGGTAATATTGGAATTAAGCACCAAAATAACAATTAGTTGTTGGATCGCCTAAGCTAACCAGCCTGAACGTGGTCGGAGAGTACCCCGTCGAGTACAACAGTTAATATCCTATCAATTTTGGATGGAATAACTAAGAAGAGATCTCCGTCAAGCGTAGTTCCCGTGCAGTCATTGCGACTCG
1A	285	A1_188	34032_80	233.5	117	188(T/C),250(A/G),262(T/G),264(T/G),255(C/A)	GACGGTGATGAAGTGCTCTACGGTCAGTAAACTTCCCCCAAATAAACAGTTGAACGATTACGATGCGATTCACACTCTACGCTATGCTCTTAGTTCAAGATTACCAGATCTGGTCCTCTTAGTCCTGGATTATCCAAGTCAATAACAACTCAAGACATGTTTCTGTGCTTTCCTTTTAAAAAGACTGTACTAGTAGATCTTCTTTTGCTGAATTCAAGTACTGTATTAAACTAACCTGCCGTGTACTGTAACTACCGTGCGTGTGCAGAGTC
1A	*285		11692_85	233.5	117	154(A/C),164(T/G),241(G/A),260(T/G),263(T/G),270(T/G),272(G/A)	TTAGGAGTCGTGTCGAGCTAAAATCTTCAGAAACAAAAGATTGTATACATTTCATCCATGCAAGAATGATTATCCATCGGTATGGGTATTGGGTAATATTGGAATTAAGCACCAAAATAACAATTAGTTGTTGGATCGCCTAAGCTAACCAGCATGAACGTGGTCGGAGAGTACCCCGTCGAGTACAACAGTTAATATCCTATCAATTTTGGATGGAATAACTAAGAAGAGATCTCCGTCGAGCGTAGTTCCCGTGCAGTCATTGCGACTCG
1A	*285		9150_76	233.5	117	224(A/T),246(T/C)	ATGATATCCAAAAAGCAAAGATGCGCGCCATGTTCATGCAGGAGAAGTATGGTAAGGTTGACACAAGCAAAACGAGTGAGAAACCACAGGGAATGGAAACACAAAAACCATCTGGTTTGGTCAATTCTACCCAGGTATACCGTTTCTTTGTGTTCCATCATGTGCCATTTTGCTGAATGTTATGTAGTTCAGAGTTGCTTTTCAGTCAATGAGACACAGTAAAATTATACAGGAAATGATCACAGTACTAAGTATGTCGCCTTATATTTATA
1A	286	A1_112	5374_80	234.5	118	75(CTG/C),146(A/G),168(T/C),184(A/G),209(T/C),255(T/C),257(A/G),262(T/C),264(G/A),268(A/G),271(C/T)	TGAATGCATTTGCGAAAAGGTTAAACCCACATTGTCTTTTGAAGAAATTGTAGGCATCAGAATGATTTTTGAGACTGTGTAAAGAAACACTGACCTGGTTGAGGTGTAGGTTGGAAAGAGAACATATTTGAAAAGGTGAAGATCCAGTGCCAAAAGGAGTGGTTGTGTTAAAAAGACCTCCAGAGGAAGAGAAAGCTGGTGTACTTGATGATGGTTGCACAAATGCTGGGGAAGATGAAAATAGCCCAACTGATTGAGTGCTGGGGGACACT
1A	287	A1_132	14341_79	234.5	118	40(A/AGGG),43(G/GA),49(A/C),74(A/C),135(G/GCGTC),189(A/G),212(G/A),44(G/A)	AATTGGCCACAGGATTCGGCACAACTGCCTGCTACGGGGAGGGGAAAAAAAAAAGAAGAAAAGAAAAGTGGCCACACCGAGAGACAGAGAGAGAGAAAGAAGAATCGATTGGAGGCCGTGCGCGGCACTGGCTTGGCTCCTCTCTCTCTGCATGATTTTGAATTCTTGATCGCCCCAGGCCAATGCATAATGAGTCCACCATGACAACTGGGCGAGCCGATCCACAACTCCACAAGTGTGTGTAACTGTACTTTATAGGTCGTGTAGTGTCA
1A	288	A1_180	8815_77	235.5	119	24(T/G),136(T/G),258(A/C)	TAATCTGTTCAGGTTCTGTTAGCTTGGGTTGGTCCCTGTTTCTATATTGGCACCAATCATGTGATTCCTCAACTCTTGTTGCAGGAGATCGATGTGAATCTGATCATCACTGACTACTGCATGCCTGGCAAGGGGTCGTCCTCATTGAAGGACATTCCAGTGGTGATAATGTCTTCTGAAAACGTGCCTGCTAGGATCAACAGGTGAGTTGAAAAACTCCATTAATGGCACTTATCTCGTCTTCTTTTTGTTACAGCAGTTGCATAATAAAA
1A	289	A1_170	30578_81	235.5	119	177(T/C),240(C/T)	GAAAAATTGTGCTTGCCATTTGCATGGAGAGAGCTTGTACTCGGTTACGTGCAGGAACTTTTACGGAACTGAACGAATATCGTGGCACCCTTTTTGTTTTCCCAGATATTATAGTATGGACTTTGCTTGCTATAAATAAGACAAGTGGATCAAATATCATGTCGAAAAGTCTAAAATAACACTTTTAATAGGACGGAGGTACTAGTATATTATATGACAGAGGCCTTTATCTTTACCTTCTCCGCATGCATGCTTCTGAGACTTTTTCGCTT
1A	290	A1_260	36199_76	237.1	120	17(A/G),110(A/C),4(A/G),29(A/C)	ATGATTGCAATTTGTCAAGGTTTCCCAGACGCCTTACAAATCATTGGTAGAACCATGTCAATCAGGAGCGATGTGAAGCTAGCCTATGATTTGCTCAAGCAGACATTACACACCGAAACACAAGGTTTGGTTTGCTTCCTGAAGACACTGCATAATGCTACTGCTCAGATGTACTTCACACAACAGCGTAGTTGCAATCGACATCACCTGTGTTCAACTGATCTTGTATTTTTGAAGTAAACTAATCCTGAAACACATTAAATTTATGAGCA
1A	291	A1_357	2150_83	237.1	120	59(T/C),205(C/T)	ATATGAGGACCTAAAATAAATTATGAGCCACACAATCTGAGGAATAAGCGAGGATACTTCAATTTGGGCAAATCAAGTTGAAGGTGCCAGCTACTCTGCACAACATAACTTTCAGTCCTTATCAATGCAGGACGAGGAACAAAAGCAGTCACTTTGAGTGCACACACATCACTGTCTCCGATTGAAGGAGAGTCCATTGGTAGCCTTCTGCGCACATAGACAAGTTGTATATGGAGCAAATGAGATGGCTTCCACCAAAAAAAAAAAAAAAA
1A	292	A1_123	7196_100	237.1	120	89(G/A),260(A/T),272(G/T)	AGGCCTTCCAAGCATACTCAAGGCTCTCAACATCTCAGAGATAGTCTATGCAACGGACAACCAAGTATTGGTCAACACCCACATCTAGGAGAATAATGGCGCATACGCCCACTGCTTTACGAGTTTAAGAGCACATTATGTAGTCTGTAGCCAAGGTTCATCGTAATGCATGGTAATACCACGGCTCACAGCCTAGCGTCAGCTCATAAAAATTACTCTCATTCTACGCCCTACTAGTACTCGTGTAGCTTCTCTGCTCACAATCTCCAATG
1A	293	A1_277	8717_74	237.1	120	32(G/C),113(A/C),115(C/A),173(T/G)	AGGTATCTAAAATGAAATGTGAACTAGTCCTGCCTCGTTAGATGCCTTCCCTATAGAAGCCTACAAGCCGATTTGAAATACCAAGTCTATAAATAAAGGAGCATGCTAATTGACCCCATATTCAGTCGTCCGGGCGCGAGACCGAGAACACATCCAAAATCTACAGATCAGGTCAGCAACAGGCAAGCTAGCATTAGACCACGGCGCCGCGAGTTCATCAGGCACCGCCTGACGACGAACCAGCACGCCGCATAGCACTGATCCAATCCAAA
1A	294	A1_166	16058_87	237.1	120	163(A/T),168(T/C)	AAGCCTGATGGACTGTTGTGTGGAGTCGATCAGGCTTGACTCTGCTCCTCGTTCGTCCAGATATTTCAACCTCTTACACTTCTTTTCGTATTCCATCCGTAGCTTCTCCTCATCCTAGAACAATCACCTAATAAAGGTGTTAGCATAAGTAGCTAGTTCAATATCAGTCTGTTGATGTGAGCATAGATACCTTGATCTCCTTATAGAGTTTCTTCTCCCAGACCCAAAGCTTCTCCAGAGTTGTTGAGAGGTTGCCAGCACCATTTCCTCTA
1A	295	A1_185	16558_82	237.1	120	88(T/C),192(AT/A),228(T/G),247(T/G),250(T/G),261(T/G)	AAACGTTGCAAATGTTACTCACCAAGTTATCGTCGAGACCATTGTTCACCAACATACATATCATCGTGCACAATTTTCTTTTCTGTATCTATTGGTTCAACCTTTTAGTAAGTATAATGGATTTTGTAGAGCTATCGGAGTCCATAAATAGAGAAAATGTAAGATTTGAAACTTGTTGCCTTATTTTACCTATTGGAACAACCAACGGATTGTTCACTACAAAATAGTCTTAAATTTATCCTCACGTGTTTCAGGAAAACTGCAAATACTTA
1A	*295		33106_100	237.1	120	28(A/C)	TGTATTCACCAATCCCATAATCAGCGCAAATGATAAACCAAGTAAGCCACATCCAAATTGGTAATTCATTCAATTAGCCGCAATGGCAAACAATACCTGGGGAGGTGACGATTTCCTTGAGCTTGATGACCATCATCAGAGACGTAACGAACGAAGAAAAGGAAGGCATGAGGGGAAAGTAACTTACGCCTTCGCGCTCGTTGTCCATGCGGATCTTCTTGAGCGCGACGATCTCGTTCGTGCCAGTCTCCTTCGCCATGTACACTTGCCTG
1A	296	A1_172	31318_112	237.1	120	161(G/A)	TTTCCTGAATTGTATTAAAAGTTAATGTATTACAATATAATCCCAGGTATTCAGATTCATCATAATCTTGAGAATCATTATGTTTACAGTTTCCTGAAACTACAAGCAAAGTAACATAAAAAATGGCATAAGTCTACAACAACCCTTCATTATGGGATACGAAAGCCACTAACTCTGTACTTCGGTTCACAGTATATTAGAACTAATGTTCATCACCACCTTGGTTTGATGGCTGATTTAATGGTTTAATAGAAGATGATGGGCATTGAATA
1A	297	A1_334	16725_71	238.2	120	176(A/G),180(T/G),231(G/A)	GACTTGACTTTTGTAACTTGTATCTTCCACCAGATGACATGGTGTTGGTTAATAATTTCGAAGACAATTTTGGCGATATGTGTGGTACAGGAGTTTGGAGTGAACTAAGTGAAGCAGTTGCAAAAAACGTGGGAAATTACAACATTATAATTTACATTACAATGTCGCTCTAGTCAGTGTCAAGGAATCTTCTTGTGCTCCACAGCCAGCAAAAATTGAACATCATTGGCGCAGGTCTTGTGAATTCGTAGCTGTTGGGCGTAATTTCACAT
1A	298	A1_359	28897_85	238.2	120	99(G/T),135(AAC/A),131(C/T)	GATGCAACTTCTGTACCGAGTGACGAAATAAAATGACGACCATGGCACCACATCCGAATCTCGTGTTAAGCTTCTACTAATGCTAATCTAGTCTCATGGATAAATTCATTTCCTCTACAATATTCTAGTACCACAACACACACTAAACAGATACAACTCCGACAAACTCAACAAAGCCTGCCGCACTTGCCGCCTACGTCAAGAACACCAACACGAAAAGAATAATGAACAGAACAACCAGGAACACGATCAGCAGAATCTGCCCCTTAATG
1A	299	A1_189	21543_78	238.2	120	99(T/G),137(A/AAC)	GATGCAACTTCTGTACCGAGTGACGAAATAAAATGACGACCATGGCACCACATCCGAATCTCGTGTTAAGCTTCTACTAATGCTAATCTAGTCTCATGTATAAATTCATTTCCTCTACAATATTCTAGTATACCACAACACACTAAACAGATACAACTCCGACAAACTCAACAAAGCCTGCCGCACTTGCCGCCTACGTCAAGAACACCAACACGAAAAGAATAATGAACAGAACAACCAGGAACACGATCAGCAGAATCTGCCCCTTAATG
1A	300	A1_344	1435_75	239	120	31(T/A),136(T/A),140(T/C)	TAATAGATCCACAATCATTCCTACCCCACCTGGCACAAGAACAGAGCCCAACAGATCAAACACACTTATAGAATATATCATTTGTTTTCTATTGATCTGAAATGTGTCTTAACCACAAACGGTTAGTTCTTCAAATCTTTACATTCATGTTAGGAGAAATGATGAGTAGGGTAAGCATGCTCATATCCATTGTAGTCATAATATAGCTTTTCACCGCAAGCTATATCACGGCAGGCCACCAACAACACATGGCTTTCACCATCAATGTCATA
1A	301	A1_301	22926_66	239.8	120	67(C/T),113(T/C),122(G/A)	TACAACATCATATCAGTGCTCTCTTCACGTCACTAGCTGAGACTAGACAGAAGCATTGACCAACAGCATAAAAATAACATATATCCAGCACACCACTTCAAAGTTTATCCAGTGGACAATTGCTTTGCTTCCAGAAGGCCATATTTTTTTTAAGACACAGAAAAGATTCATCTAATAAACTAGCTTACTAAATAAAGTTACGATTCAATACTTGTCAAAAAAAAAAAAAAAAAAAAAAAAAAAAAAAAAAAAAAAAAAAAAAAAAAAAAAAA
2A	1	A2_952	21498_85	0	1	80(T/G),183(C/T),233(T/A)	TTTTATTCATGGACGTCTTAGCACTTTGCCTATAATTGTTACAATATAAATAATAGTTAGTTCATTTAGTATATGTACATGATTTGACATAAGTATACTGAGCATTACTCATTTCTCTTTTTGCCTCATCGAGTTTTCCTTGGCTGTGCCATCATTTTTTCTGCCAAGACTTGATACCCACGCATCCTGCCTAATCTTATAGGTAAGGAGTATAAAAGTAAAATGGATGCTCTCATGGGAATTTGCTCGAGCACCTAGCATGCAACCAGGAC
2A	2	A2_493	6284_77	0.4	1	130(A/C),229(C/G)	TATATTATATAGCATATACTGATAAACTTAAAGGGTAACCAAGCAACCAGAATGAACAAGATGTCATACAGTATCTGGCACAAAGAAATCCACAAATAAGTATTCAAACGGATGACAGGCAAATATCAGAGAAAATGCCAGGAAGCCTATTCAATGACAGAATGACGAATAAAAATTATATTTCCTCCCCTGGAGACTAAAGAGAGGGAGGCTTGGCAATGTTCTAATCTAAGACTAGTACAGATTTTGGTCCTTATGATAAAATCCACTAG
2A	3	A2_961	42241_83	1.9	1_2	219(C/A),239(T/C)	TCATGTGCAGAGCAGTTTTTTCGAAACATAGATAGCCAGAGATGTTTTAAGGTTATATTTGCATAGCAGGCCCGTTTTGTAGTGACCTAAATAAGATTAATTGTGCTTGTTTTAAGGTCATTTTAATTTTTGATTGATGATGAAGAGAGGAGGGAAATAGGGTGTTTTTTTGGTCGCCATGTGTTCTCGAGTGGGTCCTGACTCTCAGTTTTCAGCCCCAAAACACTACCTTTGTTGCTTGGGTGTGTCAGTGTGAAGTTAGTACCACACTG
2A	*3		47972_71	1.9	1_2	22(G/T),32(G/A),72(A/C),90(A/G),97(G/A),108(C/A),112(GC/G),171(T/C),115(A/C),122(C/T)	TTGAATAGCCTACTCCAACACGCATACTTCCGAGTCTGGGACATGAATCACTTGCTCCAGTCCCCGAAATGACGCCCGTAAGTTCCCCAACCAACGGATTAAGTAATCGAAGCGATCCCTGCGATCCTAGATCCTAGAATTCACTGCTCCAAACCCTAGTTTAGGCTAGCTCCCCTTCAAACACACAAATTGAAACTCCCCTAATTCCGAAGGCAAAATTCGGGTGTAGCCAAAGCTCCCTCGGTCCCTCCAAAAACTCTCACACCATGACA
2A	4	A2_960	28872_81	1.9	1_2	219(A/C),239(C/T)	TCATGTGCAGAGCAGTTTTTTCGAAACATAGATAGCCAGAGATGTTTTAAGGTTATATTTGCATAGCAGGCCCGTTTTGTAGTGACCTAAATAAGATTAATTGTGCTTGTTTTAAGGTCATTTTAATTTTTGATTGATGATGAAGAGAGGAGGGAAATAGGGTGTTTTTTTGGTCGCCATGTGTTCTCGAGTGGGTCCTGACTCTCAGTTTTCAGCCCAAAAACACTACCTTTGTTGCCTGGGTGTGTCAGTGTGAAGTTAGTACCACACTG
2A	5	A2_740	17331_81	3.4	2	14(T/A),70(A/G),73(A/G),75(G/A),92(A/G),96(A/G),113(A/G)	AGATGAACACAGATAATTTCCTGGGTCTTAAAGAAGGAGTAGGTGAAAAAACAGTGGTTTCCATCTCCCAACATGAGGTTGATACCACGGAAACAAATTGTTCAAACTGGATATATGCTGAAGCAACCATGAGTGGAGCTGTAAAACATGTCAATAAACATCCATCTCATTCACAGGATGAGTATCCTGTGACTTCTTTCTCTTCAGAAAAAAAAAAAAAAAAAAAAAAAAAAAAAAAAAAAAAAAAAAAAAAAAAAAAAAAAAAAAAAAAA
2A	6	A2_421	15480_80	3.4	2	72(GA/G),189(A/T),231(C/T)	TTGTGCATTAGCATTAAGTGGCTGAGGATGTGGACTCTAACGGTCGCTTTCTGCTCGCGATGAGCCTGATAGAAAAAAAAAACTGCCTTTCCAGAAATCATCAGTCTGAGAAGAAACAATATATGTGACATACTACTAACTATTTACTACCATGCCCAAACAGATTCCAAATGATGCGCCCAAATCATAATTTACAGTCAACCACCACATACTAGTTAGCCTAAAATCAACGACCCAACAACCACATCCAGCTACTACTTGTTCCGTGCGGC
2A	7	A2_377	26104_97	3.4	2	11(G/A),49(G/A),84(G/T),96(T/C)	TGCGGCACAGGACAGAAAATAGTCAAATTTAAATGATAGAAAGAGAGAGAAAGGCAATCACGCTAAACTAATATATTTACATAGATCCAAAAGGATTTTTAGAATTCACATATCCAGCACACATGCTTGATCTTCATTTTAGACCCATCGCCTCATATATCTGGACACATAATAGGATTACATCTTACAGATTGAGGATGTCCGTGGGTTCTCAGACTCTTTACATCGCACTACGTGAGGCATGTCCATAAATAATGGAAGTCTGGTGATTG
2A	*7		18908_81	3.4	2	40(T/C),72(A/C),102(A/C),120(A/C)	GTTGCCTTGCCTGCTTCGATATTTTGGCTGGCCTCTCTGTCCTCTCCCTACCCAATGATTTTTTTTTTGAGACATCCCTGCCCAATGATTGGGACAGGAAGACTCATATCTACACACGCACATACAAATATTCAATAAAAAAATGGGACTTTTGTTCACTATAGACAGAAACATGGTTGGCGCTGTCTTGGTAGGGCTCACCTGGCCACGGTGTGCTCACTCACCGCAAATGCCTGTCATGAAAAAAAAAAAAAAAAAAAAAAAAAAAAAAA
2A	8	A2_348	6921_86	4.1	2	29(A/G),92(C/T),111(T/C),115(T/G),120(C/A),126(A/G),198(G/A),217(C/T)	GCACTGGAGGAAGCTCCTTACGCACTCCATAAAGAGTTTGTTGAGAGTCACTATCGGCATACGGTACACGATAAAATTTTACTCAACAAATCTATTTTTACCAAGTGTCTTTTGTTGAGCACTTGACAAAAGTAAAACATCATGTTTATAGAGTATGTTGTTGTTGCCGAGTATGTTCTCTTTTACACTCGGCAAAGGTTATGTTTGTTTGAGTGTCCGAGTTAATGCCTTCGGCAAAGGGGCTGACACTCGGCAAATATGTCGTTTAATTT
2A	9	A2_387	21361_79	4.8	3	33(G/A),70(A/C)	GAACACAGTTCAACATTAAAAACTAGACACGCGTTTTCAGATACGGAAAAGGAAAATGATAAAATGCATAGGCTCAGCAATTTCAGAATCATCGTCACAGCTCCATAAGGAAACTATGGGGACTAAGCTGCGGCCGCGGCCTAGATCTCCGTGAGAAGGCTTACGGTGGGGAATGTGGGTTCAGCTGAACCCCAAACCTTCTGGAAAAATGAACTGCTAGCAGTTAAGGGTAGCATGCACCCTAATACAACGCGCGATTGAACATAGAGCAC
2A	10	A2_996	47334_74	4.8	3	41(T/G),153(C/T),221(T/TAG),224(T/TAGA),91(A/C),128(G/C),222(T/A),269(T/C),271(T/G)	GTCTGTCTCTATTCTTTCTCTCTCTGTGTGGTTGTGCTGGTTTTTTTCCCTTTCCTTTTTGCCATTTTCGGGGTCAGTCATAGGCAGGTGACCGTTCCCCCCGTCACTTTCGCTCGCTTTTTCAGCCGCGTCCCTCTCAATCCCTCCTCCCTCCTGCTACTACCATCCATGATCACCTACAGATTGGTATCTAATTAATGCCGCTTTGGCGCTAACCTTGTTGTAGTAGTAGTAGTAGTTCAACCACGCACCTAATTCCTTCCGAGTTTCTA
2A	11	A2_375	13181_83	5.2	4	29(A/G),234(C/T)	TAACAACTTCAGATTCTTCACATCCATCAATTAGTTAACATCTCCAGACAATTAAGATTAATAACAAGTTTCAAACTAAAATGGACTAATCCAAAGATCTGAAATTATAAGAAACCAAAATAGTCCAGGTGAGGTCTAAGTCATCACAGTTCTATGTTTTCAGCATATATAGTTTAATAGAATTGTGGTATACCTAGTGATTTCTTTTAATTCATAAAATGAAATTTGTATGACGAAGATATGATTTTTTAATATCCCTTTCAAAATTCGAA
2A	12	A2_398	594_102	7.5	5	194(G/A)	GGTTTAAGAGCAGAGTAAAATACTTTAGCATTGTGGATCCGAAGCAAATGGCATACTACGTATCTGAAATATTGGATGCTGGACCTCGTGGACCTTTGTTTATGGTAACTTTCAGAATATTGTGTCATCTCTCTCCCACTAAGTGCTGGAACATGGTTCGTGAGAGGCTGAATATAGAAATACGGAGGCAACTGGTTACGGGAAGAGCTAATCTTCCTACCCTACAGCCTCCAGGATCAGTTGATGGTCTTGAAATGTTTGGGTTCTTATCA
2A	13	A2_697	18119_82	7.5	5	69(A/T),97(AAG/A),113(T/A),115(C/A),125(G/A),127(C/A),160(C/G),110(C/A),3(G/A),129(T/A),131(T/A)	TAGAAGTGTTACTGAACTGAATTATCTCCAGACATAGTAGCAACAAGCAAATTTGGATTTACGACAACAGGCAAACATGTAAACTGTAAAAAAAAAAAGAGGAGTTTTACTATCCAAAATATTGGCCATTTTAACTAACATAGCATGACAATGAAAACACTGGAATAGTACCTAGGTATATGCCCAACCCATATTTGCTTTGAGGTATAGTTCTCCTTCACTGTTACAGTACCATTGGCCCAATAAGCTTTGCTTTGCATGAGCTTAAAAGC
2A	14	A2_833	57703_61	7.5	5	45(C/CG),55(A/AG),58(G/A),132(T/A),170(A/G),224(A/G),266(A/T),12(A/C),98(T/A),113(T/A),131(A/C),133(A/AT)	GGAACAGTGGTATTCGTCTCCGATCGATCTCACTCTGCCCAGGTCGAAAAAAAAAAAGAAAAGAAAAAGGGCGATGGATGGGTCTACGGGGGGTATCTCGTACTACTCATACTCCCGCCTTTTGCTTGCGATAAAAAAAGAGCAGTTTTGAAGAGGAGTAACGGAATGAACATGTGCAGGTCTTCAGTCTTGCTTCGTCGTCCCTACCATGCGATGAGATGCAATTATACAAATGCGGCGGCTTAAAAAGGGTGCAAGTTTCTTCACGCACA
2A	*14		1665_78	7.5	5	95(A/C),108(T/A),113(C/A),115(A/C),126(A/C),170(CAG/C)	ATGCCGTGGGAACGCATGGCTTCCCTGCCTCTACCACATCAGAGGAGCCGCGTCCCATTGGGCATTGGAATCAACCAAGGGTAACTGCACCATGACAGCCCTACCATTGGAACGAACCAAGAGTGACAGCCAGCCGAAGCGCACACTCTCAACAACAGCGATCAGCACACAGAGGAACCAATTAAGACCAACGGCACAAAGCATTGCTTAGCATGAGTAGCGCTACAACTACTACTGAAAGAACAATTAAAGGCTAAAGCACTATCTTTACG
2A	15	A2_361	25757_87	7.9	5	243(T/TATAAACAA),89(CA/C),131(T/A),272(G/T)	TGGCATGTACAGTAAAGAATATACCCCCTCCATTTCTGTAGTTTTGAATATGGTTAATCATTACAATGGAAGTAACTAGTGCGGTAGCCAAAAAAAAAAGTGGAGAAGTAATTAACATCCGCTAGATAAGTCCTGGATAAAAAAATGTCAGATGGATCAACCACATGGTGGCTGGAGTTGAAAGACAGAGCATCCTAAATTTATGGTTAGATCACCCAATCCTGCTTTCGGACGAGTAAACATATAAACAAAGCGAGCAGATGGATCAACCG
2A	16	A2_354	3305_81	7.9	5	155(C/T),163(G/T),172(A/G),187(T/C),202(C/T),83(T/C)	GAAGTAATTGAGAGGGCTAAATATTACACCGATTGGAATTTTTACTTCACAAACGTCTCACGCCAAGGTGACAATATGAGCATGGCGTTATATGAGGCTAGTTTGGGCCGTGAGATTAGCACAAACTATCCGCTTGTAAATTTCATGATGGCCACTGAAGCCGATTTTTTCATCGGAGCTCTGGGATCAACTTGGTGCTACCTGATCGATGGAATGAGAAACAAAAAAAAAAAAAAAAAAAAAAAAAAAAAAAAAAAAAAAAAAAAAAAAAA
2A	17	A2_371	23138_102	9.4	6	117(A/G),120(C/T)	TAGAAATCGACAGGAAAAAATAACACTTTGGATTTGCGCGTGGATTCTCCACGGTTGAGGATAAGCCACACGCATGCACCTGAAGAATGCTTGTGGACATGCATTTTATCACTTCGATTCGTTCGGATAAAATTATGGCCCTTTTCTCTCTTCCACACTATTCTTAATCGTCTTGACTGATTGATATTTTGTCAGATACGATCTCATCTTCCTTCTTTTTTCAGATAGCTAGAGAAGAATCCCCCTTGGTGCTCGTAACGCTTACGCAGTCG
2A	18	A2_367	10244_112	9.9	6	26(G/A),28(A/C),79(G/A),93(C/G),161(C/G),211(G/GT),247(G/A),251(T/C),256(T/TAA),258(TGC/T),268(G/T)	GTTTGTATTGCTTGTCCTAGAATCTGCAAGAGTTGAGGTAGCTGTTCTTCTAAATGAGCTTGCTTATTTGAAGTACGAGTCTTCAGAAACTTCTCAGACAGATGATGCCATCAGTCAGAAACAGAGAAATTATACTATTTTCACTAATAGAAAGAATAATCAAAATGATATCAAATGCCAGTAGTGGTGAAGGTATGCTTCTTCATGATTGTTTTTTATTCCTTGGGCATCAAACAAGGAAGTAGGGTGGTTTCTTATGCGGTTCGAGAAAA
2A	19	A2_376	21082_89	10.9	7	56(T/C),70(G/T),84(C/T),101(T/C),111(A/T),120(T/A),123(A/G),125(A/C),152(T/TA),161(T/G),114(A/T)	GGATACTGATTTCTTTTATAGCAAAGCAGGAAAGGCATCAGGGATACTGATTTTATCAGTTCCATCATAGCTAAACAGTAGTACTAGAAAGAAAGTAGCTTGCATAAATCAATAAAAAGTTGAGAATAAGTCTGCTTGAATTAGAACTTGGTAAAAGCAGTTGCAACGGTAAGCAGGTGAAAAGGGAGGATATATAGGTAATCTCATGCAAACATCTTATAACAATGGCCTTTAGTGACCAGAGCAACCAACAGTCTTATTTTATACTCCCT
2A	20	A2_946	23287_99	10.9	7	33(T/C),151(G/C)	AATACTATAGTATATCAAAACAATACTGGTATTTTATAGGTGTGATATCGAAAACCATAGTTTTCAAATATTCTAGGTTATAAATAACACATCATCTAAGCATGGTCTTAGTCTTGTTTGGATCCATGAGAACTGAAGGGATCCAAACAGGGCCTAATTGTAATCCTATTAGTCAAGAGAACCCAACTAATACTGACTAATTTCTTACAAAACGGAAAAAGACATCTTACCTTCTTATCCCTTTTCTTCATGTCTATTAGCTAACAATTAGT
2A	21	A2_381	15481_99	10.9	7	254(G/T),267(T/C),272(G/T)	TTTAGAAGTTACTAATCACTAATCCACATCCTCCAATAATGGAGGCCCAACACGTGTCAAATCGCCTCAATTAGTATTGAGCAACGCACCAGATGCGTCAACAACCACGCTTGCTTGGTGTATGGGCTTTGAGCATCGCACGTTATACCATAACAAACCAGTATATATATACTATAATATAACAAACAAAGATAATCTATGCCGAACGACCAAATTAGAAAATTTTACTCCTACCATACATCCCACAGAAAAAGGAAATAAATGCATCATCG
2A	*21		6974_88	10.9	7	43(A/C),98(A/G),100(A/G),114(G/A),116(C/A),193(A/G),204(C/T)	GTGATATCGTTTGAGACCGTTGTCCCGTCTTGTTATAACTAAAGTTTCGCGGTTTTCGGTCTTGACGTGTGACTAATGTTCTACTTTCTCTGTTTTTAAATTATAGTTGTTGAGACAAAAATTCGAATTTAACAATAATTCTAGTTAAATTATAATTTTCATCCTAACAACAATAATTTAAGAACATATGAAATGTTATGTTGCTTGATGTTCTACGATTTTAGATGATACTATTTCCTGTATATAAAAAAAAAAAAAAAAAAAAAAAAAAA
2A	*21		12049_109	10.9	7	29(T/C),75(C/T),84(A/T),91(T/G),122(T/C),6(T/C)	AGTCATCATCACATAACAAAGATAACTTTAAATGCCATCAAGCTTAGCCGACACAGCTGACCAAACTTCAAGGACCTCAATTAACACCAATCCCTAAATTAACACCATAATCATTGTGTCATCAAAGGACAACAGTTGATACCAATCCCTAAATTAGCCATGACGATGTGCCTTCAAACACAGGCGACACAAGTGACCAAGCCACAAGGACTTGCAACATCAAAAAAAAAAAAAAAAAAAAAAAAAAAAAAAAAAAAAAAAAAAAAAAAAAA
2A	22	A2_688	585_88	10.9	7	81(A/AG),98(A/T),100(T/C),103(A/G),114(T/C),121(A/G),78(A/G),80(A/T),176(A/G)	AACCTAATTTCAAAAGACAAACTTTGTCAACTTATTCCTTTTTCTCAACAAACAACAATTTGCAGAATTGGTTAAAAAAAAACAATTTGCAGAATGCAATTCATAACAATCCCTAAACGAAGGAAATTTATACGAACCAATGCAAAGCGCACAAGTTTAAACTGTGTAATCACACAAAGGAGGAGTGTGGTCTCCTTCCTGTCCATTAAAAAAAAAAAAAAAAAAAAAAAAAAAAAAAAAAAAAAAAAAAAAAAAAAAAAAAAAAAAAAAAA
2A	23	A2_356	7736_88	14.3	8	62(C/T),103(T/C),174(C/A)	GTGAAATACTGTCGTATGGAACTGTCATGCCAGCTATACATCTGACAACAAGGTTTCAGGGCATTGGTGCAAGAAGGAAATGAATTGCTTGCAACGAAAGTGTAATCAAAATCACATTTTATTGTCCATTGAGGAAGAATTTAATCACGACACCGTAAAAGATTTGAACGAAACCCGCGGCGCAAGTAATTGCACGTATATATATTTGACCGTTTATACGAATTTTCGTATTTTGTTGGATTCTCAGTAGGGCCTCATGCCCACGTAGTTGC
2A	*23		8969_75	14.3	8	190(G/T),222(G/A),256(GCA/G),260(A/T),265(C/T),129(G/A),258(A/T),270(G/A)	GCTGTTGTGAATTGTCACAAAATTTCTCATCAAGTGTCACTGAATTTAAAGGTTCATGCAGGCTGTTAACTGATGAATTTCGTATCCCTTGTAGCTTGTCTGACAAAAGGGGCAACTTGAGGTCATCAGACCGTGCACATTACGATCCGAAAAGCGTACCTTTTAATCAACCTGAAACCGCATTAATCGGTACTTAATCTATTTTTACGAACGTGCATTGTGGGAAAGGAAAGATCGAGGAATGAACTCAACCACGCACACACACACACGCA
2A	24	A2_930	24320_89	14.7	9	164(G/A),109(T/C),111(A/T),116(G/T),118(C/G),123(T/A),128(T/C),139(T/A),142(C/G),144(C/T)	TATACACCGCCATTGTTTTTTCATTCAGGGCGAGAGGCTACAGGAATACAAACCTCTGATCAGACTAATAGTTAGTTATTGTTATTAAAGTACGTAGGCATTAGTTAGTTAGAGGGCCTATCTGTTGTGGAATGCAACTGACTCGTTCTGTGCGGCTCTGTACGTTTTGTGCTCACGGTTTTCTTGATCACGCGGTACTTGCAAGTGTGTACACAGTTTTCGTTCTTTTCTTTGCTATTGCATTTTCTTAAAAAAAAAAAAAAAAAAAAAAA
2A	25	A2_337	9053_88	14.7	9	54(C/T),100(A/G),115(T/A),127(C/T),176(G/A),194(G/C)	AAGAGACCTGCAAATGTGAACCTGGACGACTTCCAGTGTTAGATCATATTGTCCCAAGGAACTAAGTTAACGTGAATTAACTAGGTCCTGTCCATATAAACCTCACAATTCGTTTTATGAGGTGAACAAATACCACCGAAACACTGCGACTGGGTTGCATTTTGACTTGTAACGAGCAAAATGATTTTCATCAGTCAAACAAGGAATCTGAGATCGACATGCCAATCAGTTCCAAACAACAAATACAAGAATGTGACAATCCTTTTTACAGT
2A	26	A2_357	1739_98	15.6	10	76(A/G)	GCATGTGGACCCGAGATTGAAGATTGGACACATTTTCAGGAAACCTAACACCTTTGATATTGACAAAACTGGAGTATATCGAATGTGAATATATCCTTTAGAGTGACTAAATTCCTATGTATTGTCAACTACTGGTTTTCATATCGTGCTCTGACGATTTAAGTGATGAGGCAATGCGATGATGCTAATCTATGAGCATAAATGTTTGCTTGTCTTGTACACTGTTGCGTTGCCTTGCTCGTGTTTCCTACTATTCCGTACATTACGTTCTG
2A	27	A2_246	32417_101	16	11	40(C/A),272(G/T)	TTTTGTCTCAGGTTTCCGTCGCGTACTCTTAAGTTGGATCATTACTTACTTACTTCATCGTTTTTCTTTTGTTATCACTGGCTAGTTCACAAAGAAACTGTCGGACGACAACAGAGGAGTACTATGTAATGTCAGTAGTAGCATGGTTTGGGAAAGAAAATGTTTGTTAGTACGTACACTCCACTGTCAGCATAGCATAGAGGTACTAGCAGACCATGCAAGTATGCAACAACAGCTACAGACAAAATAGTGGTTTTGGGTACTTCGCCCTG
2A	28	A2_296	4648_88	16	11	90(A/G),221(G/A),240(T/C)	TGATAGCTTTTTCGTAGATTCAAGATTTTGGCTGTAAGAGGATAGGTGTTCCACACAAGTTTCAGCTGAAATATCAAGAAATCCGATACATCATTTCCCTTTCAGACTTTCAAACAGAGCATAAGCTTCAATTACGGATTCATGCTTCGGGTTGCAAAAGATGCAAAGATACGCATGCAATCAGCTGTTTTTGGTTCCAAAAACAAATTAAACGAAACCAGTGTGCGGTAAAAGAAAAATAATTCCTGAATTTGAAAACGGGGGCCACGAAC
2A	29	A2_713	34007_89	17.3	12	21(C/T),198(T/G),213(A/C),127(T/A),129(G/A),159(A/G),165(GAGATAAAGCT/G)	TGGTTTATTTAACCTTTTCTCATGAACTAGTAAGATTCATGTCCTTGTGTGTTCTGCTCCGATGCATGCACTGAGTGGGAAGTGTGAAAATGAGACGCACAACAGCTGTAAACCTGTAGTAATGCATAGTGCCACTGTAGTACTCCGCGATTGGGAGTAATGCAGAGATAAAGCTGAACTGACTAATCGGAGTAGACTGGAACATTTCGCTCAACAATTGCTCCCATGTTTTTCTTTTACTCGGAAAGGGACGTCCTGGTCCTTCGTTTTCT
2A	30	A2_315	32312_83	17.8	13	148(A/C)	TAATTATATTTTTTTATAGTTGAAGGTTACCTGGTTCAGTAATAAAAGAGGATAAGGTACTCCTGTAGTTATAGTTTCTTAGCAGGCCATGAGCCCATGATACGGCGGGGAAACAAAACAGCAGTCAGAATTTTTTCCTTCTGATGTATCTTGTGATAGACACGGGTCACATCAGTTGGTTGTGAGTTGTGACTGATTGAAACGGCATCGGTGAGTCACAGTGGCGCCATGATGAGACGATGGCGCAAACGTATGCTTGGTTTCTATGAACT
2A	31	A2_286	32920_111	18.2	13	56(TG/T),157(C/G),131(A/T)	TTGTTGACAGTAAGCGCCATGTGGTGGTTTCGTTGAATGTAAAATGGACAGTGAATGGTTCATAGCCTTTTTACGGTACCCTCTACTCCCATAAACGGTGGGAGTAGAAATGAAGTCTGGCAACGAGTAAATAACAGCGGAAATCACAAAGGAAATCAAACGACTGCTGGGAATTATTAAATGATTTAGGTTACGAACAGAGGAATTTTTGACAAACTAGTTTGGGGATTAGTTCTCAGTTATAGAATAGTAACCCTTTCTCACACGCAAGT
2A	32	A2_677	3251_71	18.2	13	188(A/T),190(A/T),208(G/C),247(C/G),219(T/G),221(T/G),223(T/G),245(T/G),248(T/G),260(T/G),266(T/G)	TGGGGAAGTATCTTATAGATCGTGATAAGATATCCTTGCATCATTGATTTGTTTTTGAATGGACTACTGAAGGATCGGAGATTCGGTCCTTGATGAGTTTCTCTGCTCTCATGCTCTATGGTCAGAATCGTGCAAAATGTAAAAGAGCTATTAAAAGGAGACGGATGGTGTCTACCCGCTCATACTAACAAGAGCTAATTACCCCTTGGTCGTTTACTTGTGTTGCAAAATGCAACCGCCCCCCTGCTGACGTAGCTAATGGTGGTCGGCCG
2A	33	A2_467	3271_89	19.9	14	94(C/T)	GGAGTAGGAGAGGTTGGATCTCGTCTAATGAGATGAGATTTACTATTAGGAATGGGGGATTATGAGGGATGTAGATGACACAACTATCTGCATCTGAACTAGATGGCTCCTCTTCTCATGAAAAAATGCTTATCTACTACAGATTTATAACTTAAGATGGAAAGGAATCTTTTTTTTGTTTATAGTAATTATTTTTTTGTCTTCAAATGCAATTACAAATAATATGTGGAAACTTTTTATTTTTCCTGTTACATCATTTGTCACATGCAAAC
2A	34	A2_392	29204_85	19.9	14	81(T/A),146(C/T),155(C/G),272(A/C)	TTATAGCACATAACAAAGCTTACCATGTGAGAATGGATCCCTGAGCTTTGATTTCTGATACATGTGTACTGCTCTAAACCTGGTGTTGTGTGAAGGTTGGACGACGTAGGTGAGATCAACAGCTGATACTGATCTTCAATTTCTACGAGAAACTCAGGTTTTTACATTAATAGGTTAAGATGCAAAGTGAGTTGATAATGTATATTTGACTTCTACTGTGTTAGCTTATGTTATATATTTCTAAATAAAAAGTAGTTTACAGGAAAGATGAA
2A	*34		28281_108	19.9	14	206(A/G)	ATTCTAATCGGCATGACTGGTATCTACACGAAAATCGATCAGTAATAGAAACTGGAATTCTTCTGACGGGGAGCATCTTTGCAGAGAATTGAGCGGACTTCCATGATGGATCGTGGGGGCTCGAGGTCCTACAGCTACTCGGGCACCTTTATACCATGCCTTGTTTTCTTTGCGATTCTCCAGGAAACTCAGCACATCCTAAAACATAGTTAAATCAGTAACAACTGATAATGAGACAAAAGAACAGTGCAAATATGTCATACCTGTCCCAT
2A	35	A2_393	20633_81	19.9	14	81(A/T),146(T/C)	TTATAGCACATAACAAAGCTTACCATGTGAGAATGGATCCCTGAGCTTTGATTTCTGATACATGTGTACTGCTCTAAACCAGGTGTTGTGTGAAGGTTGGACGACGTAGGTGAGATCAACAGCTGATACTGATCTTCAATTTCTATGAGAAACTCAGGTTTTTACATTAATAGGTTAAGATGCAAAGTGAGTTGATAATGTATATTTGACTTCTACTGTGTTAGCTTATGTTATATATTTCTAAATAAAAAGTAGTTTACAGGAAAGATGAA
2A	36	A2_326	18238_109	19.9	14	4(T/C)	TACTAGTATCTACTCCATGATGTTGTTGTGTTTCTAGTCGATGTCAGTGTGTAATCTTCAGGTTCTTCATTTCGTGGGCGCAATTGCCCTGCACTGCACTGCGGCTACATCTGTTTCAGAGTGAAGATGTTCTTAAATGAAAAATCTTGTGATGATGCTTGGAATTTGGAAGGCGAAAAAAATACGAATCAGTTCATGACTGCCCAAGAGGGCGGTGGCCGATTATTGTGCGAGGAGGGCATGCACCTGTGCGGAAACGGGAAAATAAAACT
2A	37	A2_951	3224_60	20.3	14	111(C/T)	GAGCTATGATGACGAGGTGGCCGATTGGGAAGGAGAGAGGCATATGAGATTCGAAGTCACATCCTCCACATGATGAAGCTTCTTTCCTCCGTCCACATGCATGGACCTCACAATACTGTCGAACAACCTCTTTCTGGCTTGTGGGGATCAACAGTATTCTCCTTTGTCTCGTTGCTCCGCTGTATGAGCATATAAAGAGAGACAAAAGCCACAGAGCGAGCATGTGTGAGGCAGGGAGAGCTCATGGTCATGGATGGTGGAAGCCTCCCTGG
2A	38	A2_869	41505_60	22.8	15	40(T/G),47(G/A),59(A/T),107(G/A),169(T/G),185(T/G),196(T/G),9(C/T)	GCCGCACGCGTCCCTCCAATTGTTTAAGATTTTTAGTGTTTATTATGTGCGTATAGATAAAAAATAGGACTATGTATTGTATGAGAGAGATGTGAGGGTAAATAGGGTAAATATGTCTTTTTATGTATATGGAAGATCTACGCAACAGCATTCGCGCGGGAGATGAGATCAGAGGAGGGGGAGATGGGGATTGGATCAGAGTAAGGCGGGATGGCACCGTCCAACCACGCCGCCGAGCGTTGCCGCTGACGGAGGGAAGAAGGGGTTGGATT
2A	39	A2_389	8289_85	24.6	16	13(C/G),16(T/C),49(T/G),81(A/G),108(A/G),113(T/C),115(C/G),120(G/A),132(A/G),135(A/T),137(A/G),139(A/T),150(C/T),176(C/T),189(G/A),200(T/A),248(C/T),257(G/A)	GAGTATGAAGAACAATAGATATGGATCAATGGCTTGGGGTTATGCCAATCACCCTACTTAGTAGATCCCTTTTTAACATAATTGTTGACTTGACTCAGCAGAGTAGCATACATTCAGAAGATCAAAGAGAGACAAGAAAAAGGTTACATCTGTATGGAACTATATCATGTTGATACAGTGTCGAGTATGTTGTAAAAAATTTGCTAGATGATCTGGAGACATAAGCTATTAGGCTAAAAAATAATTACGTGCTTTTGCTTTGAGTTTAGTTA
2A	40	A2_725	57032_65	25	16	125(A/C),164(G/A),272(T/G)	GATGAAAAATGCACGGTCGGCTAATCATATGACAGGACGAGATTTGAAAATTGAGAGGTTCATGCATCAAGCTCGCCGCAAGTAAGACCCAAAGGCTGAGACCAGTGGAGCCACCCGTGTATTGATCTGGATACCCTGACACTTAAGAACAGTGCCCTCGATCGAACGCAAGGATCGATGAGATGACAAGGTCACCGAACAATTTTTTAGGTACAGTATGAGCCGCCGCCTTGAGTGAAAAAGATATTTCCACTCACGCCGCTGGTGCCGCT
2A	41	A2_989	38833_61	25	16	73(A/G),100(T/A),111(C/G),114(A/C),120(T/TAATATGTTTA),150(T/A),190(G/A),214(C/T),223(C/A),252(T/C),255(T/C),263(C/T),266(T/C),271(T/A),131(T/A)	ATCAACTGTGGCGGCTAGAATACATTTACACAGACATTCTTTTCTGTGTTTCTTTTCCAATTTTTTGGCGGGAGCCTATGTAATTTCTTTTTCTCCTTTTTTTTTTGTTGCTGACACTGTAATATGTTTATTATGTTGAAGATATTCTTTCTGTCATTGTATTATCTTATTTATAGTGAAACTAGTTGGGAAGAAGTTGTTAATAAGAGATTGCCCAGAGAACTAGGTAAAAGAAATTTCCATCCAAGATTTAATAACTGATCCATTCTCTT
2A	42	A2_418	15978_68	36.1	17	32(C/T),34(C/T),145(G/T),249(C/T)	GAAAGCAGTCTGGCTATCGCAATTCAGGCGACGCCTCCATGGTCATGTGCCCTTCCGCTGGCTCGGCCTGCGGCTGGTGCGCCGCTGAACCTCAAGGATGGAAACGATCGGGATCTCACAAGCTATAGATGCGCACAATTCATGGAATAATTCATGTCGATGCGGGATGACCTGTGTCAGAACCATGCAAAATTTCACGACTCAATATCATCTTGAGAAGGAGAAACAAAAAGAGCAGTTTTATGGTACATTTTACTAAAAAAAAAAAAAAA
2A	43	A2_457	20639_83	36.1	17	31(A/G),34(T/C),50(C/T),54(TC/T),81(G/A),94(A/G),112(G/A),145(G/T),239(T/C),244(T/C),249(T/C),188(C/A)	GAAAGCAGTCTGGCTATCGCAATTCAGGCGATGTCTCCATGGTCATGTGCCCTTCCGCTGGCTCGGCCTGCGGCTGGTGCGCCGCTGAACCTCAAGGATGGAAACGATCGGGATCTCACAAGCTATAGATGCGCACAATTCATGGAATAATTCATGTCGATGCGGGATGACCTGTGTCAGAACCATGCAAAATTTCACGACTCAATATCATCTTGAGAAGGAGAAACAAAAAGAGCAGTTTTATGGTATATTTTACTAAAAAAAAAAAAAAA
2A	44	A2_489	13660_82	36.7	17	95(T/A),119(T/C),187(A/G),33(C/G),83(A/G),92(G/A),94(T/TAA),112(T/C),192(C/T),204(C/CAG),268(T/C),91(C/CAAT),272(A/C)	ACGCATCACATAATATTTGTAGTGAGTTAAACCAACTCTTGATAGAAGTTTGCACAGTAGTAGTCATCACTCAAAGGTTTAAACTTTAAACGATTACAAGCTTCAAGAGTTTACATGGTAATATTCTTGTCACTTATAATCTCTACCAATAAATAAAAATGTGATACCAATACATATAGACCCAAGAATTCCCAGGGCAGTGACAGTGAAGTCCAATAAAATTCACATAAGGTCAAAGTTACCACCGAAGAGTCTTGGAGATACATGTCCAA
2A	45	A2_947	16913_110	37.3	18	31(G/GA),35(A/G),81(A/T),182(A/C),214(A/T),123(A/C)	TTCAGAGGAGGAGGAGGGAGGACGAGGAGGGAAAACACTTCATTGCAAACGCATTGCAAGTTGGCATTGTACCATCCGAAATTTCTAAGTCAGCATGCTATATCAAACAAACGATAAGATCGAGCTGACGCCGAGATCCCAATATAAAATGGAGTCGGCGCCGCACAAAAACCTCTTCATGAAATTAGTTTACCTACATCGCGTGAATATGTCATCCACGTGAATTATTATATCCGAGGAACTTTCTTAAAAAAAAAAAAAAAAAAAAAAAA
2A	46	A2_835	11799_83	37.3	18	36(A/G),83(AC/A)	ATCAAATCCTGTTTTCAAAGGAATGTATTGAATCCAATCATCAACTCCTGTTTTCAAGGGGACGTATTTAACCAGAGAACAAACCCTTGTGCTGGATGTGACTAACAGCCTCATGCGCTCGACCAAGAGAGTTGTAAGTGGTGACTGTGTACTGGAGGCAAACTCCGAGGGATCCTGTAGAAGCCTGGCTACACTTGTACAAAGCAAAATGCAAAATTCTAGACCGACATTGCATCCACACACTTAAAAAAAAAAAAAAAAAAAAAAAAAAA
2A	47	A2_422	6134_73	38	19	166(C/A),179(T/G)	TAAAAAATACTTCTAACAGAAGCAAAGTCTTAATAAGAAACGTTGACTTGATGTCTTGCACTTAGTAGGGTCTAAACTCTATTGGCCGCACATGACCTATTCATCACTCTCGTAGTAGTATGAGTAGAATAAAATGGATTCCAGGGACGGGAGGAAGGCTGAAGGCCAGGCAGAGGAGTCATTGGGACGTGCTCGCGCGTGACATACTCCATGGGAGTGCACTGGTATAGGCCAACGTGTTAATGCATCCATGGCAGTGCACTGGAAGTGGC
2A	48	A2_839	19003_60	38.7	20	76(A/T),173(A/T),183(C/T),139(A/G)	AAACTTGCTAATTTGCTATAAATGGGCAATTTCAGTTGGTTGGGCCTGTTCATAACACAGATTAAATATAAATCCAGAATAAATAGATTCTTCATAAAAGAATCGTATGCACAGACAAACTCATGTCTATAAACAGAAAAGTTTGGTCAGAGATTCGTGATATAATCTTGTAACTAGAACAGCGGGGCACCAAAAACAGCGTAAATAAAAATAAGATAATATAACTTGCAGGGATTCGGGATACATCAGAATACAAGCCCGAACAGATAGAT
2A	49	A2_414	21518_103	38.7	20	166(C/T)	AGGGAAATATCCAGATTTGTTCTTCCTTTCCACTGGGAGGAATACATCTGTGCCGTGGTTCTTGGTATGTCTGGTTCAATTGCTACTGGAATCCTTTCCATGGCCAATTAAATAGCCCCAGGAGACCCATATATCAGCATGCCAAGACTATACACAACTCCCATCCTATCTAAGCATGCCAAGACTATACACAACAGCTTTTATAGAATCCTATAATATTAGTAACGATGCACCCAATTAGATGAGGTAATGGTGACTTTTCTTCAGCATCA
2A	*49		8362_86	38.7	20	52(T/A),156(A/G),154(T/G)	TAGGCCTGTTTCTGGTACTTTCTTTTTAGTTCAGAAGATGTACTAGATGTGTCTTTACCTATATATGCCAGAGCAGAACGGATGTTCCCTTTCTAGTTTAGCAAGAAATCCATTACAAAGACGTGTATTGAGGATGTACATAATTGTAACGATTGACAATTCTAACAATTTGAACATATTGCCTTCTTGACCTTGAGTTCTTGGGAGCGGGGCTTGGACACAGCTCATCGAAGGCAGAACGTACATGAATTTTAACAGGTTCAGTTGATGCC
2A	50	A2_386	11281_86	39.1	21	18(A/T),21(T/A),33(C/T),43(G/A),60(A/G),64(T/A),107(TACAC/T),158(T/C),8(A/G),111(C/T),227(G/A)	TGCGTATATCTAATTACAGATGCACAAACTTTCTCACACCATGAGTATATTTCTCTTACAAGCTAGTAGATATAAGCACGGCATTTATTCTGTAAGATGTTATACATACACAAGTAGTATAAAGTTATTTTAGAAGATGATGACGGAACTGGACATGTCGTAGTTCATCTTCTCCAGGCTGGGCGCGACGGCGAGCTGGATCATGGGCGGCGGCCCGCAGACGAGCGCGAGCGTGTCGCCGTCCCCACCCTAAAAAAAAAAAAAAAAAAAAA
2A	51	A2_445	10956_72	39.3	21	68(A/C),81(G/A),85(T/G),220(T/A)	TAACACGAACACCAGGAACATGAGCAAGGCTACGAGACCTTGATGATGAGGTAAAACTTCGATTACGACTCGCGACATGCGCCTTTGACGTGGACGCTACTTACCCTCATGTTGTTGTTCTCGACTTCTCCCTTGTCAATGCCTCAAATGGCCAATGGGCATCTCTCTTTCGTAGGATTCTTTGCGTCTAAGCAGAGTACCGCCCACGAATCTGTAAATTCAGGGCGTGATTGTTCCGACAGTGACATCAACGCTTGAGTACGAAGAAGGTT
2A	52	A2_712	5388_92	39.4	21	24(T/C),150(T/A),4(A/C)	TAAAGAGAATTAAAATTCACGTTTCATAGCAAATTCAATGGAAGTCCCAAACCGACCTGAAAATCAAAGAATTCTTAAAAGCCAGTACTGAATAAATTCGAACTTCATATTCACCATTTATGAAGAACATCGACTATTGATGCAGATCTTTTCTTCACTTTCAGGCGCCGAAGTTGGTTTGAACAAATGACAACATGGCAACCATTTCCAACCTCCACAGGGGAATTGGTTACGCAGATCCTCGGGTCTTACCAGCACCATTGACTAGCACA
2A	53	A2_456	6286_86	39.4	21	22(G/GT),73(A/G),77(A/T),158(A/T),211(C/T),226(A/G),79(T/A)	TGACATTGTTTGTGCCTGGGTGTTTTTTGTTTCTAACCTTACAAAGGTGGTTTGCTGGGATGCTGACTGACAATACAGTGTTAGTGTCTATGTGACAAAGGTGAGCTGGGATGATAACAGTTGTGGGCTATGTTTTAATAATCTGTGTTCTTGCACTATTAACTTTTTGGAGTGCGTTTGGTTTGAGGTTTGTACCAGTAAGTTTCTCCACTAGTGTTTTCTGATATTGCGGATGTCTCGTGGCCTTCGGATATTTTCCCATGCTTTTCCAT
2A	54	A2_443	31720_84	39.4	21	44(G/T)	TGCACCACACTACAACAGAATCTGTCGCATTGATATGTGGAATGATTACAACCTTGTGCAGGAATGGTCTATCAACAACCAATGTTGCACCTGTAGAAGATACCCCTGATGACGTGGAGGCATCCAGAGAGTGAATAATCTGTTTGAGGATGTTAGGACAGGGTAAGTCCCATATGTAAGAGCAGTCTAAACCTTTCTTGGTATATAATTTTCCATCTTACCAAAGTTCAATTGCAGATGGGTGCTATTAGAGGTGCTCGACAAAATCTCTC
2A	55	A2_842	34189_83	39.4	21	25(T/C),49(C/T),226(T/G),230(T/G),235(T/G),239(T/G),242(T/G),247(T/G),249(T/G),261(T/G),266(T/G),28(A/C),154(A/AC)	TAAAGAGAATTAAAATTCACGCTTTTTATAGCAAGTTCAATGGAAGTCCCAAACCGACCTGAAAATCAAAGAACTCTTAAAAGCCAAGTACTGAATAAATTCGAACTTCATATTCACCATTTATGAAGAACTATTGATGCAGATCTTTTCTTCACTTTCAGGAGGCGCCGAAGTTGGTTTGAACAGATGACAACTTGGCAACCATTTCCAACCTCCACAGGGGAATTGGTTACGTAGATCCTCGGGTCTTACCAGCACCATTGACTAGCACA
2A	56	A2_434	5571_78	40.4	21	108(A/T),116(A/T),118(A/C),121(A/T),124(A/T),142(A/G),158(G/A),178(G/C),199(T/C)	GGGCTCGAGGATGATGTTTTTAATTCAAAAATTTTAAAAGATGGATGTACTAATTTTCTGTATATAAGTAAAGACAAAATGAACATGCGTTGTACGTGCATATACGCAACAGATCAAATCATCATAGGATCTCGTATGCTTAAACCTAATAAAACATGGATCAAGCTACAGATTGACGTGACTGCGTACATGCATGCGTTTAATAGGCCAAGTTCGCTTGTGAACGCAACACCATGAGTCCTCTCCTGTGCCTCCACGCGTCGGTTAGCCGT
2A	57	A2_426	18180_92	40.4	21	60(G/C)	TGTAGTGGAACTAACAGTATGTCATCTTTTGTCTCAGAACCTCTATAAATCTATCAGAAGGTAGTCTATGTCTATGACTGGAAAAATTAAATGTACTGTTCTTATATACCAAGCCCAACGTATCAAGGACTGTTCCACATCTTCAAACACAAAATTATGAGAATTTCATCTGTCATTGAATGCCACAAAACTTTCAGAACAGTATAGGAAAACACAAAAATATAGGGCTAAATATATTTACCTTGAGAATTTGTTACTATACACATAAGGAC
2A	*57		12114_85	40.4	21	108(A/T),113(A/G),124(T/A),142(A/G),158(A/G),178(G/C),199(T/C)	GGGCTCGAGGATGATGTTTTTAATTCAAAAATTTTAAAAGATGGATGTACTAATTTTCTGTATATAAGTAAAGACAAAATGAACATGCGTTGTACGTGCATATACGCAACAGATCAAATCATCTTAGGATCTCGTATGCTTAAACCTAATAAAACATAGATCAAGCTACAGATTGACGTGACTGCGTACATGCATGCGTTTAATAGGCCAAGTTCGCTTGTGAACGCAACACCATGAGTCCTCTCCTGTGCCTCCACGCGTCGGTTAGCCGT
2A	58	A2_325	33185_61	40.5	21	102(A/C),106(G/A),115(C/T),161(A/G),193(T/G),130(A/C)	TGGTCGTGAATGTCGAAGTGGGAGGTCGTTGACGTGCACATGAGGTGATGTCAGCCGCCAGCGGCATCGCCGTGTACATGACACGTGCCTGTACTGTGGAGACGCGTGGCACCACAGGATAGCTAGCTGAGCAAGCCCGTCCTCATTTCCACGCGCGCACACGGCACACACATCGTGCTGAGTCCGTGGCGATCGATCCATCGATCAGCAATAAAGTAGCACCAGACGACCACGCCGCGCTCACGCGGAGGTGGTAGGGAGGGAGAGATCGA
2A	59	A2_773	8799_105	40.7	21	118(GC/G),139(G/C),155(T/C)	GGAAGCTCGTCTGCCTCCCTGATACGCTGTCAGAACTGATGGGTGTCGTCGGCGAAGTTCGGGACGAAGTTGAGGACGGTGCTCACCGTCGACGGCGCAGAAGTTGACGACATCAGGGCGCTACGAGATGGTTCGAAGGACGTCGATGTACATTTCCCTGTTGTAACTTAGGGTCGACGGTGCAGAAGTTGTATTGTACTCATATATAGCCATATGTATAGGACAGAACTACAGAAGTACTGTACAGATGTTGTAAAACTCACGTCCCCGAT
2A	60	A2_721	7252_66	41.8	22	97(C/A),99(A/T),107(A/G),109(T/A),115(CA/C),117(TTA/T),121(ATC/A),128(A/G),160(G/C),165(A/G),168(G/T),173(A/C)	AATCGTGGAGTAATGGAAATAGTAGCTACGGATAGGCCATGGCTGTGCCTCTCCAGTGGATTTATTTACTACTCCAGTAGTAGTATAGTTATAAATCCATGGGTTAACTGTACGCATTATATCCATAATATATGGTTTGTTCGACTGAGTCCTGATTGTGTAAGAAAGTAAAAGTACAAATAAGATACAATCATGCTGGTGTCACCTAAAAAAAAAAAAAAAAAAAAAAAAAAAAAAAAAAAAAAAAAAAAAAAAAAAAAAAAAAAAAAAAA
2A	61	A2_433	29148_78	42.6	23	89(A/C),228(G/GT),115(A/C),131(C/T)	TGTTCCTTGGTATCACCGAGGTGCCGCCCGATGTCAGCCGAGAAGCCGATCACCAACACCTGGATAGAGCAAACAAACATTACAACCGACCCACCACAGAGAAAATCTGAGAAGATCACGACTGATAGTCCCATTTTCGACCTTATCCTGTACAATCGGAACGTAAGGAAGGAGGTAAATCTGAAGTTCGTTTCGTTTGGTACATTAATACGGCGTATTTCAGATTTGTTTTTTTCTTTGGATAAGATCAAATCTTATATCTCTTATTACTT
2A	62	A2_847	1336_74	43.1	24	84(T/C),89(C/G),95(T/C),122(A/G),175(A/C),177(A/C),181(C/T),198(T/C),201(C/G),211(T/A)	GACCTGGCGCGCCTGCACTGCACCGCGTGCCGTCTGAACGCGGACTGACGTGGGCCTCTTCCAGCGAAGACCATAGCTAGCGGTGGGCCTTTGATTTTGAGGGCCTTACCGTTAGGCCCAGAATACATAATGGGTCGGATGTCCCTAACAGGCCGCTTTGTTCCACTTAAAATAAAAGGCCACGCCTAGGCCTAGTGTCCCCGTGCGCAGTCGGCCGAAAAAAAAAAAAAAAAAAAAAAAAAAAAAAAAAAAAAAAAAAAAAAAAAAAAAAA
2A	63	A2_906	921_86	43.5	25	89(A/C),139(A/T),154(A/G),203(GA/G)	GCTATGGACTTGAGGCCTAGGTCGATATACATATTCACGAGGGACAATAATGGTCACAGTTTGCTCGAATGTTTGCTATCCTTCATGAACTGTTGCTTGGATGAAGTTACTCTTATATTTGTTTGGTACCATGCTTTAAATTTTGTTTTTGATAATGGGACTGATTTCTTCTTAATGAAATGAACACAACTCTCCGTTTTCTGAAAAAAAAAAGAATGATGACAGTAATGGGTGGACTTTCTTCCACAAGAGGATTACTAAGTTTATTTTGA
2A	64	A2_404	19523_79	43.5	25	248(A/G),252(A/G),254(A/AT),256(T/C),258(T/C),261(T/C),264(A/G),268(A/T),270(A/G),109(A/G),129(G/A),155(G/A)	TGGGTGAAAATGGAAGATATGTTATTTCCCTTTAGAAAAAAAAGAAATACATGAAATGCTGGTTCTGGTTTGAACTGAGTTATTTGTGGGCGTTTCTTTTGGTAAAAAAGAACTGCAATAGAACTCAAGAGAATGACAAAGAAACAGATTTATCGTTCAGTTGATTTAATTTATAGGATAGCTCTAATTTTGGTTCCTTCACAGTTGTGAACTGAGATATGTTAGCCATCGATAGTTGAAGTGTCACATAGATATTTTTGTTCATTCAAATT
2A	*64		12402_90	43.5	25	217(T/G),222(T/G),224(T/G),231(T/G),234(T/G),239(T/G),246(T/G),262(A/ACGGGGG),264(T/G),181(A/G)	TTGCAGATGAGTGGAAGAAGTTTGAATGTGAGAGAGAGCGTGATGATGCAATCAGCACTATCAGGGCCATGAATCCAGGAGCTGTGATCATGGGAGATTATGTCCTTGAGTTGAATGGTGGCAACAATCGGGAGAATCTCTACTGGAGATTCATACAGGGCTCATAGAAGACATAGGGAGAGCCCTAGGCATCACTCAACTGACTCCATTGATACGTCAGATATTCAACATGATTCAGTTAGCACTCAGAGGGGACAGCGGACTGGTTCTGT
2A	65	A2_400	10271_84	44.4	26	50(C/T),102(T/C),165(C/G),5(T/C),272(A/T)	GTTTTTGACCCAGTTGAAGTTGTTGTGTTCCATTGCTACTGTTTGGGATCTGTATCTTGCTTGTTTATACAAATTTGGAACAAGTTCTTTTGGAGCCTGGCTATTCAGCCATCGAGCCTCCCAGAATGGTCTCTCCCTCCAGTTGTACCAGAGCCACCGCAATCCGAGGGCCCTTCCAAATTTTTCTAAATCCTTGATTCCAAGGCCACCCCATCGTTTAGGTCTCATGCAAATCTTCCATTTTACCAAACAATGCCCACCTCTGACTTTTA
2A	66	A2_395	34139_82	44.4	26	30(C/T),75(T/A),89(A/C),105(C/T),212(G/C)	AAGAAGGCAGTTAACCGAAGACAAGTCGGCTAGCACGAGAGCGACGTCGAAATTCATGCGTTCCAGACAGTACCTAACAACCACGAGGAGTGGCTCCAAGCCACCAATAATAATCAGGCCCCAGAGAGGCTTGCCAAGTGTGTGAGCTCACGTTTTCTTCACATGCAGTGCCTCGATCGGTCTGTCGATCGTGTCACGTGGATTCTCTCTAGCCGCGGAGCAGGGCAGAGGCTTGGCAATTGGCATCAGCCATCAGGCATTACATTAGCGTG
2A	*66		20524_89	44.4	26	51(A/G),70(C/T),156(A/C),162(C/T),259(C/A),272(G/T)	GTTTTTATTGACAGGAAAGAATATATACTTCTTGTTCAAATTTTTTTCCCATGTGGATTTTACAATTTTCCCCCAAATGTTTCACTTAGTTGCAATTCAATGTATTGCTTATTGCACTACATAAAATTATATTCAATATCATCTATGAAGTAGATACTTCCCTCTTTGATCCCACTATTGGGGAGCACCTCATGAGCCCTAGGTAAACAAATCAAAGTGTACGTAAACAGCGTTGGTTACATCCCTCATAGTGAAGGCCAGTGTAGGAAGAG
2A	*66		11726_73	44.4	26	69(A/C),107(A/T),118(A/T),121(A/C),125(A/T),127(T/A),129(G/A),8(T/C)	AGACTGATAGACGGGAGGTGAGGTTTTTGCTAACCTTCTCAATGTACTTGATGGTCTTCTCATCAGTGACCTTCTGTCCTTGCTTATCCACGCAATGAAACACTGCATCAATGTTGCAACATGCAGTTGACAAAATTACCACTTTTCTGTAAGCACACAAAGAAGCAGAGTTTGCTCTGAACCAGTAGCGGAAATGTGTTGGGAGTTCTCAAGTTTAGTGCGGAAAAATTTGGACCTGGGAGGGTTGATGCGCTGGTTGAAGTTCTCGTACT
2A	67	A2_412	31395_82	44.8	27	53(GA/G),66(T/C),96(G/T)	AGCGTGCAAGACCTCGGCCTAGCAACAACTGCTCTCTTTATATCTGTATACAGAAAAAAAAATCATGGGTTTATTGTAATTGGATATACAAAGTTGAATTCTTAGAATCCTTCCAAAGTTTTTCTTGTCCACAGGGCACTTCTTCTGTAACTCCACTGCATCATCACCTTTAATCTCCTTGATGAGAACAACCTATAAGACACAAAACACAACCAATGATATAGTTGCCTGCTATTTTCTTGTTGGATTTCCATAGTGAAATAATTTTACCT
2A	*67		33142_86	44.8	27	33(G/A),58(AATATT/A),81(C/T),115(A/T),162(T/G),168(AGTT/A),181(C/T),232(G/C),247(CT/C),129(C/G)	GTCCAGTTTTGAGGCACTGTCTGAACTATAATGTGTTTTGGGAGTTTGTTTGAATCTAATATTATAGAACATACTATCAACATGACTTCATTTTCAGTCGAAAATTCCTGTGCAATTTTTGTGATCTTCTAGGAACCTCCCATTTTTCCTTTTGGTACAGGTCGTGAAGTTGCGCCACCTCTGTCGTTCTTTTCTGTGTTGAGCGAGCAGACGAGAGTAGGTTCCGCGTGAGTATAGATTGGGATTCTAAGGCTCTTGTGATCGCAGACCGT
2A	68	A2_729	14647_87	45.6	28	11(T/C),25(G/A),36(G/A),57(C/T),59(C/T),111(C/A),113(C/T),122(G/A)	AATCGTAGTATAATTTGGACTGCCGCTACAGGTGTGTTTTGTTGTAGTGTATGACTCACAACGGAGCCAGTATGTTCTATACTTTCAGTTCATGTAAATTGACTGTGCTCCCCTACTTTTGGAGGAAGAAGAGCAATAACGTTATCTAATCTTTTCGTGCAGACGTCCAAGGTCGCCTCTGTTTCGTATGTGACTGAGAAGGAACGGTTAATCATCAAGATCTGAGTTTACTGTCTTGTTTTTCAGACTATATATGCAGTTTTGTCGTTGTA
2A	69	A2_396	3581_90	45.6	28	62(A/G),233(T/TG)	GTTAATGTATTTGCATGAAGGACTTGAACCAAAAGTGGTTCACCGTGATGTGAAGTCAAGCAATATCCTTTTGGACAAGCACTGGAATGCTAAACTCTCTGATTTCGGACTTGCGAAGCTTCTAGGTTCAGGTTCAGAACGGAGTTATGTCACTACGCGAGTTATGGGGACTTTCGGGTTAGATTCTGTGCATTGCACTTTTAGGCTGTTAACATAACGTCAGTTTTACTGATGATACCTATTTCCTTCTTGCTCGTTACAGGTATGTTGCT
2A	70	A2_408	1598_90	45.9	28	68(C/A),207(A/G),117(T/C)	TGCAGAGCTCTCTGAGTATCACCAAGTCAGGAGATGGAGAAGATCAAATCTACCAGGGAAACACTAACTCTGGTGTTCCCAGCGATGAACTAATGCTTCTTGATGAAAATGGAATGTCAGTCGTGACTGAATCTCCATTTACTACTTCCCATGTGGATATTGCGCCGCAAGAGGATAGCTTGATGCAAGAAACTGACACGTCTCCCATAACAACTTGTCACATGGATAGCTTGCCACAAGAGCATAGCTTGATGCCAGAAACTGATTTGTCA
2A	*70		16328_88	45.9	28	88(T/C),187(C/CG),213(G/A),237(A/G),240(A/G),35(G/A)	TGATGGTGTGTCATACATGCTTTAATTTTGTTGAGTTCAATAAGCTAGACATCTATTTGGAAAGAATAGGAAAGAAAAATAATGAACTACATAATTCGATAAGCTAGATATCTATTATTTTAACGTTGGAGATCTCTCATAGAAAACACAAGACCGCATAAGCTAAGGTGGAGTAACCATATTTGTCGACTAGTTTTATTCGATTCGAGAACGTGAGCTCAGCTCAGCGGTAAGATATGACGTCTTCACCCTTGCGGCGGGGGTTCGACCCC
2A	71	A2_403	2019_89	45.9	29	51(C/T),100(A/C),106(T/C),111(C/G),118(G/A),272(G/T)	GCCCTCCTCCCCAACGTTCCCGAGAAGGTGAGTGATCTCTATCGTGTGTGCCAGCTAGGGCTTATTGATTCGCTTGCTGGTACCGTGATGTGAGGAGTGATTGCGTGTGTCAGCTAGGGCTTGTTGATTCTGATGAAGGATCGTGTTTGTGCAGACTGATAAGGCGACCATAGTTGACGAGGCGATCAAATTCATCGGGGTCCTGGAAAGCACCGTGGCCAAGCTGGAGAAGCGGAAGCAGGACCTCGCGCTGGCGCGGCGCGCCGTCGCCG
2A	72	A2_407	18316_91	46.4	30	249(T/G),255(G/A)	ATAGATTTAAGTATTTCAGCATGAAACAATGACTAGGAAAAGAGAGGCACCACAACACACAGTTTCGACTGGTGCTAGATCAAGGAAAGGTTAATGTCATCCATTCATTATTTGGGTTGCTATTATGCCTATTAGATAGATGGGGATGCATCGGATCTTACATCTGTTGATCTACTTCAGCATGCTTATCTGTTTGCCTTTTGAAGGTATGTTAGAAGCTTCTGAATTCAAAAAAAGATGGGCACAAGTCTGTCGTAAGGCTCAAATTTGAT
2A	73	A2_329	3303_98	50.3	31	250(T/C)	AGAAAAAAAATGCGTGTGAGCTAATGTTACACAAGATAGTTTTATACTCCAATCTGTCTTCACCACTTTTTTTCTTGAACCCAATTGTCTTAAAATTGAAGGAACAAGGAACTGAGCCTAGCTGAGTTGGATCACTACTCTTGTAAGCTTCTATAAGAGCTCTTTCACGGTAGTCCCAATTCATTTCTCTTACCTCATAGGAGGTAAGACAATAAATAAATCTGAACCATTCATATTTAGAAGGGAAAATAAGTGAAAATATAAATAAGTTA
2A	74	A2_257	30651_105	50.3	31	5(C/T)	GTTACGAAAGTACTTTGGTTATAGAAAGTCGGAAGGGAAGAATGACATTAGAAAGTTAAGCTGGTAATTTTATCAAAAAGCCAACATCCCCATGACCATGAAAATGAATTGAGTTTAGCTTCCTCTTTTTGTTAGGAAGTTTATATTACTTAAATAGTCATTTCAAGAAATTAAAGGGAATTGTGAACCTAATAGAAGTAAAAGAAGAATAAGAAATTCCATACTTTCACAGTGTACTTTTTGTCAACCAACAGGTTTGGTGACTTAAGATC
2A	75	A2_779	3382_82	51.1	32	24(G/A),29(T/G),75(T/G),143(A/G),164(C/T),186(G/A),225(T/A),254(C/T)	TAGAACTCGATCTAAAAAGTTCTGTCCCTCGAACCACGATCAGGTCTGATGCCCATATTACTTTTAGTCTTCTCTTTTATGCCAAAGGCACCGTAAAACTGAGCTAAGTTCCAACGAGGAAATTGTTTTTGTGCAATTATTCAGATGCACTGCAACCGTAGATCCAAGATCCAATGGTTAACATTGAAAATTTTCAGATTTCCAACTTTTAGTGCATTTGCACCTGATATGCTCTCATGATATACAGTGATGTCCAAACAGGTCATGTCAAG
2A	76	A2_353	25773_111	51.1	32	31(G/A),56(T/A),116(G/A),135(T/G),148(A/G),173(G/A),198(C/T),205(G/C),229(C/T)	GGATCGGAAAAGATAAGAATATTTTTCCAGGCTCCAAAAGAAGGGCTCAATCTAGTATCACAAGCCAGCGTTACCTCAAAATGTACAATTATATGCCCAAATTGCAACCCAATCAGGCAAGTGACAATCGAACGTTCAATTGGATGAACTTGCATTGCAAGATATGCTACGGGAAATGAAGAAGAGTTGGTGAAGCACCGACCTGAGGAGTCCTTCAGGATCAAATGGCGCCTGGCACCATGATGGAGCATCAGGTGGAAGCGGTCCATTCT
2A	77	A2_726	17683_84	53.3	33	210(G/A),212(T/C),214(A/G),216(C/G),225(G/T)	AGAGATCCGTATGCAACTGGTACGTATTTCCCCTAAAAAAAAGCTGGTACGTATGCCTGCAATTGTATTTACGTACGCAAGGCTTGTATACATTGTATTGTACCGCAGGGGTGCACCGCGCCATACCTAAGTTTGTACTGTACCGTGCGTGATGATGAACAGGGAACTGTGAGGTCGGTGGTATCAGTTAATGTGGTACACGCAGATCTGATGATCGTGCATCAGGACCAACAGTAGTATATGTAAAAAAAAAAAAAAAAAAAAAAAAAAAA
2A	78	A2_274	32421_90	54.9	34	61(A/G),211(A/C)	GTCATTGAGGGTTCCCTGTGTGTTGTTTTGTTGTGTGATAGTACATGTGAAAATGGCATGACGGCTTGTACATGCCTTTGTGTCTGTAAATGCCCTTGATATCCTTACATGGACTTCTTACGTGATGAAATCCTGGCAGAGCGACCAGTAAACTGTTGGACATTTTGGAGAGAAGGGAAAACTAATGTAAAAGAAGAATTGAAGGACTAGACTTCATAAGACGAAAAACCTATAATTGATGCAAAAGAATTTTGGTAGGAGATAGTGATCGT
2A	79	A2_683	28323_111	55.3	34	101(T/C),54(C/CT),68(TTAGC/T),75(G/A),85(G/C),219(A/C)	GTTAAGAGTGTGTACTATAGTATAACTATAAATCTCCAAAAGAACAAGAAGATCATATCAATCTCTCTTAGCTCGCAATGCAAAGCGCATGTTAGGGGCATGCATGCAGTACGAAGTACGTACACGCGACAGCTTGGATGGAAGGGACATACGCTTTGTTCGTTTGTTGAGTAAAGGACACCTCCCTGTGATCACCGAACTGGAGCTAATTAAATCCCAAAAAAAAAAAAAAAAAAAAAAAAAAAAAAAAAAAAAAAAAAAAAAAAAAAAAA
2A	80	A2_771	34014_87	56.7	35	34(A/G),59(A/T),153(T/C),156(T/G),159(A/G),213(G/T),218(G/C),111(A/C)	TATCTCGATAAATGCATTAAAAAATGGAATACCATGACCGTACCAGGGACAAACTGAGACATGTGAAAGTATCTCGTTCAACATTGTATGTCTGCAAAGTACTTCCAGTGACCTTCAGAAAGATGGCAAGACAACAAACTTTTGGTTCAGCTTGGTGTACTTACTATTATCCACCATGGAACAAATTGCTATATCATGACTTCATTTTCTTCGTTGAGCCACTATCGAGGGACGCCCAGTCAGGATATGGGCATTCGTAGCTCCAGTCTGGA
2A	81	A2_282	21665_87	57.2	36	86(T/G),207(G/A),228(G/A)	TTAGCACAAAATTTCTTAGTACACATCATACAACATTAAGCATACAAAAAGTTTTTGTATTGTCTTACAGTATTGTAATGACTACTATGGAGCAAGCATCCAATTGGCAGAAGTGATCTGTACAACAATTAGAGCTGGTCCTCCAAATCCTCTGGGCTGTACTTTACATATTTTCCTGGATATCGTCCCCCATCAACTTGACTACCGTATCTTCCCAAAAAGGCACGGTATGCTGGAATGACATTTTCAGATATCGATATTTTCAGCTCTTC
2A	82	A2_292	13024_93	58.2	37	27(TA/T),34(A/G),67(A/C),233(T/C),257(C/T),131(A/G)	AGTCTCTTCTTGAACTTTGATTGGTCTAAAAAAAAAATCTTGTGCTTCGATTAATAAGAATCCATCATCACAGTTGCTCTTCAGAAATCCATATGGTGTGGGGTTGTGTAGGCTCCTTGCACGAGGCCACAATTCAATATTTACACTGTTTCTGAAATCTTCAGTTAGTATATCTGATTATATACAGTTTCGTGTTATTGGACAGATAGACTTCTGTAAAGAAGGCTCTTCATTCTAAAGGATCGTCCATTATAATCAAACAACACGATCAA
2A	83	A2_692	20706_88	58.6	37	51(T/G),54(T/C),61(A/AT),99(T/C),234(G/A),259(A/T),10(T/C),272(A/C)	TATCTTGAATCCAATGATTGATGGTAACGAAAACATTAAACTCCATCAAATGATCCTTTCATTTTCAACTCCCGTAGTGATCCCACGTGGGAGAATTGTTTATTTATATATATTATGTACTTATTTCTTGTATACTTTCAGGTCGCACTGTTCCTTCTGATTTCAGTACATGACCATCGTCTGCATCCAAGTTCAATTCCAGAAACAAGCAAGCATATTATTGTTAATGTTTTGTGTTATCATCCTCTAAAACACAAAATGTTAGCTCACTA
2A	84	A2_289	22514_93	58.7	37	112(G/C),216(G/A),261(T/G),265(T/G),267(T/G),271(T/G)	GAGGGTACTATGAAGGATTTGTGGAGTCACCTTGGAGATGTATGTCACATGCTTATTTAGTTTTATATATCAATAAAGGTCCACAGTTACTAACTTATTCAGTACTACGGTGGTGGTCACTTCTTTTCCAACTGTGTGAAACCTGACTATCCAACCTATCAAAACTTGTCTGCCATCAACTTCCATTATGTAAGGGACCTGATTTTCTTAATCTTGTCAGTCTAACGATGTATTCAACATTGTCCACACACCTCTGACAATGGCTCTTAATG
2A	85	A2_707	10386_87	59.5	38	18(C/T),87(T/C),113(T/A),116(T/A),119(A/G),133(A/G),140(T/G),166(G/A),169(G/T),187(C/G),203(T/C),206(T/C),240(T/C),107(T/A)	GCGCAATGTTCTGGCTACGAGCAGACGGCTTTCAGTGTGCTAGCCTGAGAGGGATATAGCACCAATCGAGGGACACAGTACAAAACTCTCTCGCACTACAATTTTTTTTCTTTTCTTTAAAAGCCACATAACACTATAGTTTTCAGAGTGTTTGGTCAAGAAAAAGAAGACACAAACGGCTGAAAACATCACATCGCACCCTTCATCGGTGGAGTCCATCACAAGACATCAACACACACTAAAAATACTACGACGAGCAAGAGACTTAACAT
2A	86	A2_272	13496_91	60.7	39	100(GA/G),228(T/A),10(A/G)	TTCGTTGGAAGATTTTTGTTTTCCTTGTTCTAAGACTATAAAACAGTTTCATCATCTATCAATGCAGTAGCTAGAATATTGAAATATATCCTCGGTTCTGAAAAAAAAAAGTCCTTCAAAGCGATGTGAACTTGTCCGCCCTGAAAACCTTTCTATACATTGTGACCACTGTAAATTGTAATTCTATCGGGCCAGATCCTGGGAAGGTGATCACAGCTGTGGGCCGTTAGAGACCGTGGGCCATGTGATAACTGAGCATGGAAACTATTGGA
2A	87	A2_694	8114_92	61.1	40	41(G/A),52(T/C),57(G/C),77(T/G),113(A/G),115(G/A),143(A/T),194(C/T),131(T/A),134(A/T),136(A/T),146(C/A),148(A/T),152(C/T),158(C/A)	TTGCCTACGTACTTTTAGTATACTTCTTTCAGGTTCAGTCGTTATTCTCTTTTTCTGTCAGCTTAATTTGGATCAGTAGATTGGTATTTCTGAATTGGTGGGCTATAAGTTAAGGGAGCGTCTAATTTTTTAAAAAAATAAAAAACAAAAACAACAACTCTTTTGACCGTCGACTGAAACTGAGTTCTGTTTTCAGTCGATTGAACAATAACATTTCCGATAAGCTAATGTTTTGTGGCCCAAGAGTGCTCTCAGCAGGGAAGCGCAAGCAT
2A	88	A2_223	16529_91	61.2	40	93(C/A),176(C/T),229(C/CTGCTTATAGTACTGTA),260(A/AT),88(A/C),131(G/T)	ATCTTCCCCCACAACATCAACTTGTATGCCTTCACTTCGTAATGCTTGAATTGCCTTCCCTCTCAAGTGGTTCAAGGGGTGTCTAAGACCCACTACAACTCTTGTGATTCCTGCCTAATAAAATCGTTAGGCTACAGGACTGATATGGAAAAACTCGAAAGGGACAAAATGCCAACTCGAAGAAGATTCAGGGTCCTTTTGGTACAGCTTCTACAGCCGATTATCTATCTCCACAGTGAAAGTACTGTAGCACGGAGCTATTTTTGCTCACT
2A	89	A2_686	822_81	61.3	40	19(A/G),96(T/C),109(T/C),113(T/C)	AGAATCGCTGTCCCTGTCATGCACGCATGCACGACCTGTTTAGGAGAGAACTACGACCTGAATACTTTATTAGAATGCTTACTTATTTGATTACCTTTTTTTCCCTTCTGTATGTTGTAACCTCTCAGTCGAGTCTATCTTGCCAAACGTGCACCATATTGGCGACGAGGGACGACTTCATCTCAGAACAAGAAAAATTGGGACGACTTCATCAGCAGGAGGGTGGAAAAAAAAAAAAAAAAAAAAAAAAAAAAAAAAAAAAAAAAAAAAAA
2A	90	A2_251	29819_86	61.4	40	14(T/C),139(A/G),156(G/T),240(AT/A),130(C/A)	AAGTCTTAGTAATTTTTTGTTATATCATTCAGTCCTTGTGGTTTTCTTAAGGGAATTGTGTAAGAATGAAATATTTCAATCGAATCTTCCTGATTATGATCTTCAGCTAATTCCCCCTGCTACTCGTTTCTTCATTGGAGACAGCACGATGTCCCGTTTGAAATTTCCGTGAAATTCGTGGATTCCTTTCAAATATAAGACGGAACGACGCCAACGGCAAATACGTGCGCAAGACACGAATACTAACGGATGCGCGCCTCCCCGCCATCATC
2A	91	A2_250	5230_91	61.8	41	66(C/T),243(A/T)	GGTCAAGTTGTCCTTTTACTCACCCTCACAAAATGGACTTTAACCTTTAAATGTTGAGCTCCCACCTGGCGGAATAGCAACAATTTTTCCTACAGCTACTGTTTTACCTGCAACATTTTGGGACACAGTATCATTTCAGTTTCATGTTTGCCGCTGGTAAAGACTCTGGTACAATGCAACAAGGGTATCACTGTAAATGTGCAACAAGATGAAACAAAGGCATGCAATGCAATGCCTTTTTCATTTTTAGTAACTGAGAACTTACCCTCTGT
2A	92	A2_308	31112_92	61.8	41	111(A/C)	TAAGTTTTAGATTGAATTATTAAAGAAGGGAATGACCTGGTCGCTTAGCTAGCTCTCAACTCTAATGAGTAGCTGAGCATGGCCACTCGACAGATATTTAAGATGGTCAGAGCGAAGCTTGTTACTTGTGTCTTTTTTTAGCGGATCAAATTCTTCATGACAGTTAGCTAATTTTGGATCACTAGCGTGGAAGACTGCCTCGGTAGTATGTCATGGCATCAAGCTCATGTGGAGTTAAAACCAAGCGGACGCTCTGTCCACCTTATCTGGTC
2A	93	A2_363	27479_87	64.3	42	135(C/G),152(G/T),175(C/T),244(T/G),248(T/G),252(T/G),254(T/G),258(T/G),270(T/G)	AGCATGTGTTAGTGCTACAACCTTGAGGCGGCCCAGAAGCTTTGCTTTCACTGATGATGAATGCCCATCTCAGACGACTGTTTTTGGCTCGTCCAGTCTCGTTCCAGTACGCAGGTACATTTAGCAATAGTGAACCTCATTTTGATGCCTGGAACAAGGTTGGCCAAAGGATGCCTGCCGCTTTCCTTCAGTTACAAGATACACACGCATACCTACCGACGACAGGCGTCGATGGAATAGATGTTTGTCGATGTTGATTCAGTACTAGGTCA
2A	94	A2_320	33262_87	66.4	43	28(A/G),38(C/T),245(C/T),249(G/A),268(G/GGGA),271(G/A)	TTGGGAAACAGGATAGCAGAAAAAGTGAATGGCGAAACACAGGAGGATTGTAGTAATGATATTTATCAAGTGGATATCAAAGTACAGTAGAATCGCCGCATTGTTATTTATCCTGTTGCAATGGATTGCTTTGTAAAAAATACATTATTGATGGTGTTCATCTTGTGCCCATTTAAACTTATTTTCGTGTAAAACCCTTCGAAGGAACTAATTAAGTGATTGTCTTCACAATTGGACATAGTGGCGGAGCCAGCAATGGAACCAAGAGGGGG
2A	*94		26737_77	66.4	43	32(G/C),53(G/A),107(A/G),136(T/G),196(A/G),24(T/G)	AAAAATAGAAACATATAGTGAGCTAAAGAATGAAAGTACATCAAAAACATAGGATCTGGATCAGTAAAGAGTAAATTTCAGCACGTACACAAAATATTTATATAAGATTAAGGACATGGATCAGTAAAACAAGGGTCAAGGGTGGCTACAGCAGGACATTCGGGGCCCCCAGAACAGCCCATTCTCACCAGCCCGAATGCCCAGCTTTAACTGTGGCTGAGCAAGTGATGCATTAGAATTTAGAAATAACCTTTGCAGGGATTTTTGAAGCT
2A	95	A2_336	10126_85	67.9	44	68(T/TA),176(G/A),131(A/T),159(T/G)	AGGATAACACCGTTAGCAGGCAAAACAAAGGGCAAACATAGAATTCTGTCTACATAAGAAAGTTTAGTAAAAAAAAGGTTAAGTGCAAAAAGCATCACATAACTCAATTAGAGTTTGAGATTCCTATCCAAAACTATATGAAATTAATTAAACATGGGTCATTTGTGTGGGTAGGGATTTGCAACAAAAAAAACTTATTTAACTTAGTTTTCGAGTCTGATTTTTGGGATTTGTTTCAGTGGAGATGTTGACACCGTTATATGCGTTCGTCT
2A	96	A2_321	21639_85	68	44	197(T/A)	TGGCATCTGGAGTTCTGTTCAAATGTGAGCTTGACTGCTGGAGCATGGACCCGTTGCTTGGATGTCTTGCACAGAGCGCACACATGGTGTGGGCTAACGTGAAATGATGCTCTCCTTAATCCTTATACACGTAAATGTTCACTGGTCAAGCAATTCATATGTTTCTGGACCAAATGATATTCTTGGCTAGATGTAGTTTGTCTCAATGCTTACTTCACTCTTGCAATTTGTCACTGAAAAATTTCAGGTTGTTCTGGATGTGGGCTGTGGGA
2A	97	A2_317	12982_107	69.9	45	107(A/C),120(T/A)	GGAGCAAGAGACTGGTATCATCCATGAGACAAGCTTTGCTGTCAAATTAAAGGGAGCATCATAAGGATTGTAGACGCAATGTGTTAATAGGAATTGGAGTCGATAAAACAATTTCCAGCTATTCATCCATGCCAACTTATTGATATTGTTTTTCTGATCTCTGATCATGATAAAGTCAAGTTGTATGCAACGTGAGTTTGGTAAAATTGCTACCATGTATGAGGATATGCTCTTCCTGCCATATCAAAGCTCTGGAACTGCAAGTCTCCTTT
2A	98	A2_43	*INF341.1	73.4	46	#N/A	#N/A
2A	99	A2_44	*INF301	73.4	46	#N/A	#N/A
2A	100	A2_271	12234_86	75.3	47	22(C/T),36(T/C),184(G/A)	TTCATTTTCGCCCTGATATGTCGTCAGTGCTAACATTGAAATGAGAACAACAAAATCAAGAACAAGCTCTCCTTGGTTGTTCTCCCAAGCAAAACCACTAAGCAGTTTTCTGGAATGTTGGGATCCATTTATATGTTGCGACCCATCTGGCCAGGAACCAAATTACAGCCTGCCAAAACATAAGGAAATTAGGACGAATCCAAAAGATGTATAAAACATAGTGTATTTAAAAGAATAAAATTTGACACTTGGTAACAGTAATAAAGGAAGAA
2A	101	A2_297	20284_83	75.3	47	195(C/T),199(TGA/T),268(A/G)	TTCACGTGAGAGAACATCATGCATGACCAGCAAGTCATTACGTGCAATGGCATTATTCCTTGATTTATTCGATATTACAATTTCGTGAGGATGCATAAGGTTTCAAGCACACCTATCATGTGTATCTGTACTATAATGCGTCTGTCAAAAATTAAACAAGGGCCATTAGGCATGGCGATTTCTGCACATAATTGCCATTGAGAGTCACTATTGAGTATAGTTTCAATGAAAGATTTATTTTATTATAGCACACAAGATAAATAAAAAAGGAT
2A	102	A2_243	24314_88	76	47	172(A/G)	TAGCATATAAACTTTAGATTCATAGTGCAGTTGTGGATGTTTTGTTTTAATGGGCTCCTGAAATATGAGCACAAAGAAAAGTTTAGAAATGTGAGCCATGCATTATTGATTAACCGATACTTTCAAATTGTCCTGGTTAACAAAATGCAAACCAATGTCATCATTTGTGACATAAAACGTACCAAGATATAGCTCTCCGAAGGATCCACTCCCAATTTTCCTCCCAAGCTTATACTTCCCTCCGATGACATGCTCCATGATTACTGTCAATC
2A	103	A2_239	8557_109	76	47	89(G/A)	CGGGCATCTCACTACTGTTTGCTCCGAAGCCTTTTAATATGAGATCTGGTAGAACACGTCGTGCCGAAGACATTCCACTTGTATCTGAGTGGTACAAGGAGCATTGGTGAGTGTAACAGTGATGCTTCTGATATACCTTCCATCTATCTATTTCCTTTTGCATATTTTACAGTTTAACTGATTTCAATTCTGTTATGTTTGCATTTTAGCCCTCCAGCTTATAAAAAAAAAAAAAAAAAAAAAAAAAAAAAAAAAAAAAAAAAAAAAAAAAA
2A	*103		1233_83	76	47	39(G/A),121(AT/A),146(C/A),152(A/T),155(T/C),157(A/G),160(T/C),166(A/G),179(A/T),164(T/G),186(T/G),196(T/G),202(T/G),205(T/G),215(T/G),170(A/G)	TAGGTTTCAACTTCCAACATAAACCTGCTGAAAGTTGAGGTGTGTTGAATTCTAATATCTGGAACCTGAAGACTGGTACCAATTACATAAATTAGGTCATTGGCTGGTAACAGATGTTATATTTTACTCATCCACCTGAACTTGACAATCCACATCAAGTTCATCACACAAAAAAATGAAAATGCTTTAACATTTTCAATATTCTTTTAGGCAATAAAAAAAAAAAAAAAAAAAAAAAAAAAAAAAAAAAAAAAAAAAAAAAAAAAAAAAAA
2A	104	A2_343	56859_76	77.1	48	35(CT/C),115(C/A),195(C/T),260(A/T),265(A/T),131(A/T)	AACGAATCCTGTTTTTGAGTAGGACTCTTCCCGTCTTTTTCCGTGATGTAATTATGCTTCTAAGACTGAAGTGACCGAATGGCTCTAGTTTGAACGTTCATATATTGTTTTTGACTAGTCCGCTTGGTGTAGAGCACACCACTATGTAAAAACTGATCAAATAAGACACCATAATTACAGACATTAATTTAAAACGAGTCTCCAATTAATTATGAGAGACTCATTTTAACCAAACGAGTCTCTAATATGTTTGGCCTAAACAAAACACGTCA
2A	105	A2_283	16289_104	77.1	48	156(C/G)	AATGCTATATACCATGACGTTTGCTTCTAAAAATGAAGATGTGCTTGTTTTAGTCTGGTCACGGTTCTGATTACATCAATTGATCCAAGCTGTCTATTGCTAGATGTCTGTGTTGATGGTGTTTTGCCTGTACCGTCCTGATTCATCTTCCTATTCCTTGCACGCTTGCTTTTGAACTTGGTATCATGAATTCCTCGTACTGGCTTGTCACGTTCCAATTAATTTGTTCCGTGTGGTTATTAATGACAAGACATGATGCTTAGCTTCTCGGA
2A	106	A2_681	15607_88	77.4	48	67(T/TA),81(T/C)	TCTGCCTTCAACGACGACCACGTCCTCGTCATCGTCAACCTCACTTCAGTCCACAAACCCATATAATAAAAAAACAATTCTGCCCTTTTTCCGTTCGTTCGGCTTCCACATGCCGACATGCATGCGCATGCGCTCCCGACTTCGCGAGTCGCGCGACTGCCGAACCACCAAGATACGGACCACCACACCACGCGTTCTCTGCTGGCTGGAACGCAACTAAGGAAGCACAGCGGCACCGCGCCACCCTGCACGAAAAAAAAAAAAAAAAAAAA
2A	107	A2_312	18487_83	77.8	49	38(T/TA),40(A/T),241(C/G),271(T/G)	AATATTTAGTTAATTGTTCTAACTATGTCTCACAAATTTATCAGGTACTACATGTGCTACTGTTTTGACGAAAGCAATATTTACTGAGGGGTGCAAATCTGTTGCGGCTGGAATGAATGCAATGGATTTAAATTGGTGAGCTTATTGCTAAGGCTATGGAGAAGGTTGGCAAAGAGGGTGTGATTACCATTGCGGTAAGTTGACCTAGCTTTTCCTTGAGCTTTTTAGTGCACTGAAAACCTCAATTTTATGTAGGGATGGCAATTCAGGTC
2A	108	A2_306	18034_90	77.8	49	202(C/G),204(T/A),254(T/C),257(G/T),253(T/A),221(T/G),225(T/G),227(T/G),229(T/G),238(T/G),240(T/G),247(T/G),256(T/G),260(T/G),267(T/G),270(T/G)	TCGCTCTTGACTAGATCTCTACACAAAATAATGGCAAGATGTTGAGAGCTTTAACTACTATATATTGTACCTACCTATGTAAAACACTATCCTCAAGAAACTAGTTGCATAAACTAAATAATCTGACAATTTTTAGGTTAGTCTTAAATTTTGTTGATAAAAAATCAACCAGTAACTGTGTGCAATTTCATGTAACTATTACCTATCTATTTTATTCAAGTGGATGTGTGCAAGGCCTCTGGCCCGTTTGGATTCTGCCTGGCCGCTGGTTG
2A	109	A2_212	1256_88	77.8	49	108(G/T),110(A/T),113(T/C),117(A/C),121(A/T),129(A/T),134(C/A),162(T/A),256(A/C)	GATGAAGCGATATTTTCTGTAGGTGTAATAAAGTTGAAATAGCTTCTGTAAAAATTACCAATCTCATTCAAAGTTCAAACACAATCAGACAAGCGTGAAGTTTGAACGCATCTCAGAAACAGAAAGGCAAGTGCTGGAAAGTCTCTCTTTTTTCCTCTGCCTTTCATCCCCTGCCGCGTGTCCTCGAAGTTCGCAAGGCAAACGGCGGCCATGGTGGTGGTGGACGCGCTCCACGGCGACTCGGTGGCTGTGCTCAAAAAAAAAAAAAAAAA
2A	110	A2_240	17495_83	78.3	50	38(G/A),64(T/G),78(T/C),165(C/T),211(C/G),243(C/T)	GGATGAAAGAGCTTCAGTTACAACCTACAACAGTAATGTCAATGTTGTTGTGGCTGTTGAGGGTGGCTTTTTTACTCTTGTCTTTTAGGATGCTGATAAGGTTCATGCATATAAAAAAGGTTGTGTCTTCAAAGTGATACTCCCTCTGGTTCTATAATTCAGGTCATTTAAGACAGCATTTAGCATACCAAGAAGTGATTAATTAGACAACGTTTTTCCAACCCTACCCTTATTAAATAGAGCATTGGGTCCATCCAACACAATAATAACTA
2A	111	A2_701	47102_84	78.8	50	74(A/C),212(A/G)	AAAGAAGCCACGTGTGACACCTGTGGTAGGGAGGCAGAAAACAGTTTCCACGCTGTGGTCACTTGCCCGCTCGAATATCAGCTAAGGCAGGCAATGCGCAAGTACTGGCCACTGCCGAATGAAAGACTGTAGTCAAGCTAGTCCTATGGAGGGCATGGACTGTGCACAACAATATCACCCATGCATCTGGTTCGTCGGAAATTCAGGCCTCAGTACATTTTCTGATTAATTACAGGAACACTCTGCATCTTGTCCGACAAGGGGGCAGAGAT
2A	112	A2_217	20556_93	78.8	50	172(C/T),208(T/C),272(A/C)	ATGTTTGTTACTTCCAGGAATTCTAGTATGTATGTGAGAATCTCCTTCGATTGTGTGTTTATAACCAAGCACTGTCACTCATATATCTCAGAGTAGGTCTGCCTACTCAGTCATGAGGTAAATGTGGTATACCTTGTTTATGGGAGCAAGCTCCAGAAGCTCCTTCAGTGACGATGTCATTCCTTGAACGCTAAGTTTTGGAATCGCTAGGCCAAAATCAAGATAGACCTGATTGTATAGTATTTAGGATGGTTAAAGTTTACAAACACATA
2A	*112		20984_111	78.8	50	33(G/A)	GTTACTAATACAACTCAACAAATAGCTTTGATGCAAGATTAGCACAACTTGCTCATTCTGTCAAAATAACACGAATTAAGCAGGCAAAACACTAACCAATGGGTGGATGGCGCGCGAACCATCCTCGCTCCGCTCCAGCAAGACGTGCTCAAACGGCTTGTTACTATTATCCACCACAATGTGGTAGACATCCTGTGGCCGTGGAATGGTGGATATGTGGAAGTGGACCTTGGCCTTGGTTCAAAAAAAAAAAAAAAAAAAAAAAAAAAAAA
2A	113	A2_238	26688_88	79.6	51	12(C/A),15(C/G),79(A/G),132(G/T),140(T/C),170(GA/G)	TGGAGGTAAGACTTCAGACAGCTGTAGCACCTACTACAGTAATACTCTGGAGTACGTGAGAAGGTAAACACGTTCCTGAATTAGCACTGTAGCAGAGCTGTAGAAAAGTACTTCAAGCTACTGTATAAAAAGTTATAACTCAAATTCAGAGGACCCTGCCTCTTTTTTAGAAAAAAAAATGACGCAGGCACTCAGGCAGAAAGTACTCTAGGGAAGCGCACGTAACCTGGAACGTGTAATTGCTCTCCACGTCGTTCTCTGTACTCTGTTCT
2A	114	A2_817	53046_71	79.6	52	28(A/T),115(A/T),117(A/C),119(C/A),123(T/A),127(C/CT),157(C/T),181(C/T),185(A/C),191(C/T),253(A/T),257(G/A)	TCCCCAAGTGGTCTATAAAGTGACATAAGTGAAACAGATCTAGATGTCACTTTTAATAAAAATATTATTTAAAAAAATATATTTATGATCTTTAAAGTGACATCCTAGTTGAAGAGACCTAATTGTCATTAGACGGCTCCGTTCCAGGATCTCCCTCAGGTGGCGACACGCGCTGTGGCGCCCAATAGTACAATACATGACAGAGAAAATAATTGTAACAGGAACATAGGTGGGGAAGCAGAGTTTACATAAATCCGAAGTTATATTATAAA
2A	115	A2_284	21738_111	82.5	53	79(T/C),119(A/G),160(C/T)	AAATAAAGGAGAATACGTGGGTACAGAAAATAAATCTTTTGTTTGAACTGTTAATTATGACTAGACCAAATAAGCCCATTGATAGAATTGTTGGGGAACTCCCCAGAACTCCAACTTTAGAGGAAATAATGGAAATAATGGGACTCTCATGGGACAAAACAAATGTTAATAAGATGGCTACAAAAAGACCCAATCTGCAACTGAATGTGACAGCACGAATCTTTCAGATTAACAAAGACCACTTGGCAACCAAATAAAGGTCCTTCACAACT
2A	116	A2_794	16803_81	83.8	54	204(T/A),210(TA/T),14(C/T)	TTGGATTCATGTTCAAATCATCCGCCGCTAGAGCTTTTCATTTTTAGCTACGATAATATAGCGGCGGGCCGGCTAACTCGCCGCTATAGTGGGTTTTGGTCCGCCGCTACATGCCATTTCTGTTGTAGTGTGTAGTGCTAAGAGATCGTGACCAGCCTGCATCTTGCAAGATAGTTTTCTCCCCTCTGTTTTAACTTCTTTCCTTGTCATAAAAAAAAAATCTACTATGCTTCTCAATAAGTGAGCCTTAAATTTATCGGGAGTAGTCTAAG
2A	117	A2_220	20470_105	83.8	54	46(A/C),55(C/A),105(GT/G),111(C/T),131(C/T),140(C/T),143(C/T),197(T/C),130(C/T)	TTTGGGCGTGTTCTGGATTCCTGCTGGGGATCTCTTTCTTCTGATAGTAATCTGCAAGAACACGGGTGGGAGAATTAATTTATCTACACATTGGTGTCCGTCCTGTTGATCAGGCATTGTAAGCCAGCCCCAGAATAATCATCAGTATCCTTGATTATTCTATTCCATTATTCCTATTGGTCCAGGATTCAATCTATGAGTATTTTCCACTGTTAGTCCAAGCTTGTGGAAGACTAATTAATTAGTTAGTTCTGGTTAGTCTGAGAGGTAAT
2A	*117		28735_85	83.8	54	28(G/T),102(T/A),106(T/A),111(T/C),114(T/C),116(T/A),124(A/T),126(T/C),235(A/T),6(T/G)	TCAAATCCATACGCCCCTTCTCTCAAAGGTAAGTTTCAATTGATCAGGTTGGAATCTGCAAACACATGTGACTTACGAGTTATATATAATGCTATTCAAGTTAGTTTTCCTCCTGTGCATGCTACTTGAATCGAGAAATTTTCTTCCTAAAAATCCAGGTTTGTGTTAATTAGCTTCATTTTATGTTAGGCTATCCTGAGAGCTGGGAAGGTTATAATGTTCCAGTCATGCTCAATGTGGAACAAAACTACTGTATTTTCTTAATTTAAATT
2A	*117		15560_83	83.8	54	11(C/T),220(G/A)	TACAATTTCTCAGAAGCTCACTTTCCTGACATCCTTTTTACTTCGGTTTGACCCTTACAAGCCTTTTAGTTTTATTGTTCAAGCTGTTATTTCTCAAGCAACCGCTATCACTAGATTTCTAAAAACAAAATATACCTATGGTTTGAATTTGTTTGATTCTGTGATATATAAAACAAAGAATTCCAACTATAGATACCAAGATCTAAGAAACTAGTTCCAGAGACAAATAATGTCCCTCTTAGGCGTGGGCATTGTATTTAAAGAGCATTAGT
2A	*117		8331_85	83.8	54	104(A/G),217(A/C),245(A/C),132(A/G)	AAAGAGGCATCCAGAGATAGCAAGCGAGGGCAACTAATGGAAGCCTGGGATAGCACACCACAACCCTTCAATTCTAATATTGATATATTTGGAGCCTCGATGCAAAGAACATTCAATTTTGGACAAATCCCATAAGCTTTAAATCAACTAGCAGAATAACCATTACAGGTGATATCTTATTATAGAGATTCTGAATCACAACGTGCATCACACTACAAAGGGAATGATATGAATTATCAGCTTAAAGAAAGCACAAAACAAATATATACATA
2A	118	A2_219	25766_69	83.8	54	65(A/C),87(T/C),100(C/G),103(A/C),131(G/A)	ATCAATGACACCAGCTTGGACCAAGAAACCAAATGACAGCACCGTGGCGTAGAAAGGGACCTGGACGGCAGGGACACCTCCCTTGGTCACGTCCATAAACCAACGCACGCACTCGCCTCCCGTCGGCGACGACCTATTTTTTACAAGATGGCTTCATGTGAACTCAAGCCTGGTCGGTCCATTAGATTAGGCATCATGCGCATAGTTGTGGAGCTTCACATGAAGGGCATTGGATTTTAAAGTTGGAGGGTATAGAGTCGACGATTTGGTAG
2A	*118		4582_86	83.8	54	60(G/A),193(C/T),272(G/T)	GCAATGACGACGGATTAACTACATCATCATGTACAATTTCTTGTACTGGATCACCATCGGAGGACATGTTGATAGCCAAGGACTCCACAAAGATATCCACAATAACTCCATCATTAATAGAATCGCACATTCCACAATATTGTAAATCATTTCCGTCATCTATAAACCATCCTTTGTAATGAAACCGAACTGCTAGATCGTGCCATGAGTCCATTGTGAAATGCTAAACATCACCTATGTACATGCTGACAAAAGGATAGTTTAGGGGCAAG
2A	*118		50002_76	83.8	54	111(G/A),119(G/A),237(C/T),248(C/T),251(T/C),255(A/T),257(G/T),259(C/T),265(A/G),197(T/G)	AGAGGAGATGGCTTCGTTGCCAGCGCTGGGCCAGAGAAGGAGGAAAGGCAGGCTGTGCTGATGGGGAGACAGTTCATGCGGCGGCTAGGGTACGACATCAGAGGAGGGATGTACGGAAGGGGCTCAACTGTCGGCGCGCGGGATACGTAATCTGAAACGGTATGCAATTAGGGCCGCCGAATATTGGATGAGGGGCTCAGATTTAGCCGAAGGGGTACGCTTCTTATATCAGTGGCCATTGATTGTGCGATGTGAGGCCAGTGTAGCTTGCA
2A	*118		15551_83	83.8	54	49(A/AC),70(G/A),105(T/C),108(A/G),110(G/A),117(T/A),120(A/C),208(GA/G)	AAAAGAACGCACAGATTGACAAATATTGGGATGGTAAATGAAGGATGTACCCCACTGTAAAGAATACTTGGAACTATAATTACTATATGCATGCCACAGTGTTATATATGAGAGTTTTTATGGTAGTCCTTTGACGACATATGTATCACTGTTGACGTAAAACATGACATGAATATATTATGTTATGTAACGTGGCATGAATATATAGAAAAAAATGGCATGTTGATTTGTTGCCCTGTAGAAGGATTGTCTATTATAAGAGAAAAATATGA
2A	119	A2_218	6372_83	84	54	202(C/T),223(T/A),204(C/T),272(T/G)	TTTTTTTCTCTGTTATTAAATGGATCTTATCTTCTAATAATACTTACAAGCCTGCCACGTTCTCTAATAAATACATATGCATAGGCCACATACTTTCTTTTTTCTGGTCAATAGATTTTGTTCATTAACAAACCCCTTATTGATGCTTTTCATGAGCCTAGTGTTAATTATTAATCACATTCTGGAAGTTAATGAGTAAATCTCTTTTTTTTTTGAACTGAGTTAATGAGTAAATCTACTCAGCACATACTTTTCAGGGTTGGAAGGCGCGT
2A	120	A2_216	16698_82	84.2	54	42(A/G),80(G/T),107(TG/T),130(T/A),159(A/G),180(C/T)	GAGGCAACACTGACTGGACTATGAATCTGAATGGGAGTACTAGTTACATGGATCCAGCATTAATCAAGAAGGGATGTGTGACCCCAAAAATTGATGTTTATAGCTTTGGGGTTGTTCTGGTAGAGCTAGTTTGAAGGTATTGGAAAAATAGCAAAAGAATGCCTGCAAGAGAAGTTTGACGGACGCCCTGAAATGAATGTTGTGGTTGGACGGCTCTTGGATCTAAGAGCGACTCTTGAAGAAGCAAAAGAAAAGGCCTTGAAAAAATGGGA
2A	*120		30503_86	84.2	54	128(ATT/A),234(C/T),272(G/T)	AGAATGAGCTCCAGACTTTGCTACTTATCCTGAACAACCGCACGCTCTCGATCGGTCAGGATACTAGAAGCATGAGGTTTGGCACACAACAAAGTTTCTCGGTTAAAGCATGTTATGATGCCCTAACATTTTTGGAGGACAAACATGTCCTGAAAATTGAGCTATTTGGGGTAGCTTGGCTACAAAAAAATGTAAAATCTTCGTATGGCTTGCTCTGAAAAATAGGGTCCAAACTAGAGGATTATTACATCACAGAGGGATCATAGACACGG
2A	*120		14850_90	84.2	54	38(GT/G),69(T/C),85(A/G),108(A/C),124(T/G)	TCGTTGTCGTTGAAAGCAGGTTTGGGTTCGTCGATTTGTTTTTTTTTCTTTTTTGATTTTCGATTCGATTTGCTTTTGTACCAGAGACATTGAGGTCATCGGAGGAGATAGTAGTGTGCCACCTTGTTGGTTGCTAAGACTTTGCATGTTTCTTCCATCAATTTTGGGGTCCTCTCAATGATTAGCCCTCGTATGCGCATAGATCCAAAGCCGCCATGGCTGGGACCTAGAGCCCATTAATTTCCGTGATCTTTTCCGTTCCTTGGTAAGCT
2A	*120		9547_86	84.2	54	30(A/G),34(T/A),38(A/T),74(C/T),78(T/C),87(GT/G),102(GT/G),108(T/C),203(C/T),247(GC/G),249(C/G),254(G/T),256(A/G),258(T/C),263(A/G),131(C/T)	TTATATACTTATATAAGTATATCTTAATCAAAATTGTACTTATTTGTTATTATTCAATCGTCTATTATCAAAACTGGTGTGTACATGTTTTGTTAGAGTATGTTTTTTTTTTGAAGAGAATATGGAATTTCACGTTACACCATTCGGTATATGATGCTTGCTAATGACCCTGCTTGATTTCCATGAGTATTTATGTTGGAGGCTATGCTACTCAGTGTACACCGACTCTGCCTGAGATGTGGATGCGCCAGAAGAATTTGCAATATTTGCTT
2A	*120		2197_97	84.2	54	38(T/C),47(T/G),57(A/G),65(C/T),135(A/C),171(G/T)	GATATGGTAAGATGCCAGGCTATGAGCACATATTTACTGACTTCCTTCTAAGCCTCATGCAAAGCAAGTACAAGAGGCGTCTAAGCGGGAGCTGAGGCATAGACGAGCTTGCTGTACTGGTGACCACTAACGACATGGCTCCAGGCGGCTGGCTATTTAAAGATGCTAGGGATTTGTTACACTTAGATTTCCATGTCCTAGATATCCAGCATTGTAATAGATCATGCAACTCTTGTGTGCATGAACTTGCTCATTCCAGTTTATCCAGGGAC
2A	*120		3902_102	84.2	54	228(G/C)	AAAAAATGCAGTAAGTGCTCTTAAATAAGACATTCTAAAACTTTAGTAGAAACATAAGTAAAACTACTCATCAGTATTTCAGTTATATATAAAAAGGAATATTTTAGAATTTTTGCGAATATAGTGTTTCTAGGATCTGGGTGACCATTTCCAAAGTCTTCAAGAGGCACCCCATTTAATATGCAGTCCTGAAAACCAGGTATTTAACATTAAACTATGCAATTATTGAAACCATATAAAAACTTTTATATTATAAGAACAATGATAAGAGA
2A	*120		23347_84	84.2	54	18(C/T),153(A/G),198(A/G)	TCAGTATCTCGGTCCAACTCTTCCAGAATGACGACGAGACCGTGAGAACCATGCCAACTAAATATTCACTACGAGAGCACACTGTAATGGAAGGGAAAAATGGTACCCATTATAGTGAAATAACAGTGAGGCATGATGAGTCTAAACTTCATATATAGAGTTGGATATAGCTAGATAAAGACTGTTAGAGTTGCTACATGATAGTACATGCAAATATTCTGCATTTCATCTTTCATAAAAAAGATTATGGTAAATAAGTATGTTTGCTTATC
2A	*120		16238_83	84.2	54	105(AC/A),243(C/T),61(A/G),63(A/G),192(A/G),222(T/A),226(C/T),249(T/C),251(A/T),253(T/C),264(A/G),266(G/C),255(C/G)	GAAGCTCCAATGCGAGAAAGGGCTGGAACGTTGTGGGAAGAAGTGAGAGCGATAATCAAGAGAACAAATGACCTGCCAGAAATGATGGACCTTATAATCACACTACAGCGACTTGGTCTGGACTACAACTACTAATTACGATGGAGGTGACCTGGGTATAGTGTCTCGCCGATTCTATCTTCTTCGTAAAAATGGTTATAATGTGTCATCTGGTAGGGTCTTTTGCGATTGTTCTTCACTAGCACATATAAATTCTATTCCATAAGTTATGA
2A	*120		7656_84	84.2	54	172(G/C),123(A/T)	TCTACAGTTTGTTTCCATTTTTTGCTCAGAAAAAGTCCATTTTATTCACTATTTTCATATGTTAATATGCACTATTTTGATAATATTTGTATGTATATATTTATAATTCCTATTAAACTATCAAAATAGTTGGACACTGTCATACAACTACACCACCAAAATTACATTGAAGTGCATTGGTCTTATATAGTTTTAAAGCATGGGCATGAATGGATATTTTGTATTTGCACACATGAGTGTATAAAAACCTTAATGACTTTCAGCTGAGTAGA
2A	*120		16502_86	84.2	54	206(T/TTA),216(T/G),218(T/G),228(T/G),232(T/G),236(T/G),254(T/G),258(T/G),272(T/G),131(G/A)	ATTGACCTGTTGAACAAGTTCAGTCATTCAAGTACATATTACAGGGTCCGATTAGGATATACAGGATGCACACTCCAAATATTTTTACAGTTCCATTTACAAAGGGTACAGGATAATCCTGTCCAAATGCGTTAGACGTTGGAACTTTTTGAAGACAGTTTTAGTTTTGGCTATTCGAAGCGTCATTGTTTAGGTCCCATGTTTATTAGAGTTTCTGTTTGCCAGACTGATTGCATCATTCGCAATTCGCAAGTGCCTTATTAACTTAGGAT
2A	*120		50455_67	84.2	54	90(A/C),94(A/C),103(C/A),108(C/G),167(A/T),172(A/G)	TTGAGTGCATGGTCGCTTGGGAGAAAAGGAAGAAGAAAGAACAGGAAATACGCCCATTGCTTGGGAGAAGAATTGTCACTCTATAATTGAACCACGGCTATCCCGACCTTACAAGAACCTGCCACGGATCTAAGACATGACTGCGGGCGCTCCTCTCCAATATACAATACTAGCCCTACAAGGCTCCGATAAAAGCCACTGCCTCCTCTGTGCGAACTTATCGCTATGTTGTTATGGTTACAATAACAACCATCCTTCATATTTATGAGGAA
2A	*120		27762_105	84.2	54	106(A/T),109(A/T),120(A/T),124(C/A)	GCCCAACAATCTGTAACAAGGAGTTGCTCTTTGAACATTTAAGCTATTGTTTATCTATTTCTGTTATTAGCATGAATCCTTAGCTCTAGTGTAGTAAATCTGGATATTAACTGAGTTGTAAACCGTTGGATTTTTGTATTTCAGGCAATTAGCATTATGGGGATATGTGTTCAGTCTCCATTTTATCATTGGTGGAGCAAATACATCCAGCTGTCTAGCTTTCTATAGATTTCAAGTCGCGGATGATGCCGTGTCACCACCACTGGCTAGCT
2A	*120		6595_83	84.2	54	38(T/C),64(C/T),90(T/A),263(T/G),270(A/G)	AAGGATGGAGATATTGATGAAGATGTTAGCCATAGAATTAAATCTGGAAGGTTGAAGTGGCGTCAAGCTTTTGGTGTCCTATGTGACAATAGGGTGCCACAAAAGCTAAAAGACAAATTCTATAGGACTGATGTTACGATGGATTTGTAATCACATAAGAAAAGACTGGGTCCGAAACGATGACATACAAACAGGAGAGATTAGGGGTAGCACCAATTGAGGAGAAGCTTGAGTAACATAATTTGAGATGGTTTGGACATATTCAACAGAGA
2A	*120		15229_96	84.2	54	111(A/T),118(C/T)	TAACCATCAAATTTGATCTATGATTGGAGCTAGTAATATGCATTAAGCGGTGTTCTCGTGCATTGAAGTAAGTTGTGTTCAGCCACTAAGCCATGACAATTGCAACATTCATCTTTCCCGTCCACAAATAGTACATTATCATTCTGATTCAGGTAATATTTGCATCACCCAATCCTGCAAGTTGCTTTGCTTGAGATAGATTGATCAAGTTTAACCGTTGCCTTGCTTGAACGAACGTTTAAATTTTTGCAGTTTCTGACCTGTGCTAGATT
2A	*120		18960_110	84.2	54	60(T/C),93(A/G),103(T/C),172(T/G),184(A/G),187(T/C),192(A/G),191(A/G)	TGACTAATTAACTTAGTGGATGAACTGAAAGACAGTAGTAGAAGTTCAAATTAATTGTATTCAACTTTCATACTCAACTCCATTACATACTTACTCCCTCTGTTCCACTTTTGTTGTCGTTTCCGATCAAAAGTCCGACCAGAAATTTGTGTTGCTGGTAGCTGTGTTGAATTGGTCGGAACGACTTCAAAAATGGAACGAAGGGAGTAACTATTAATACCTGTATTAAAAAAAAAAAAAAAAAAAAAAAAAAAAAAAAAAAAAAAAAAAAA
2A	*120		13776_85	84.2	54	38(A/G),55(G/A),76(G/T)	GACGGAACATATTCGTAGTCTGTTATCCTTGCGGCATAGTGAGAAAGGTTGGTGGAGCGGCATGTCCCTGTGTGTGTTTTTTCAGAATACAACATGAATTTATATCATAATCTTGAAGAGGAAACCTGAATTTATTCCTAGGAGAAAAGGGGTCCGCTGAATTAACCTTGCGTCGCCGTGTACGGGTAGTCCGACTCAGTGGCGATTCCACCATTCTCTGCTATCGAGTCGAGAGCACTCAAAAAAAAAAAAAAAAAAAAAAAAAAAAAAAA
2A	*120		17785_72	84.2	54	50(G/A),79(A/C),115(A/G),118(A/C),124(C/A),129(C/A),215(T/C)	TATGGCCACCCATGAAAGGGGTTCCTATAATTATATCAAAGCTGAGGACGACTTTGTTTCAAGGGGGAGAGGATGATGAGCCCATGGCTCCTGATATATTATCAGCTGGTATTTATGAAAATCCCCAACAAACCTTCCATAAGGGTCAATGGAATTTTGCATTATTTACTCTATGCAGGTAAAAATCACTTGGAGCTGTCAACGTTAATCTGGGTGCTGGTGAGTAGTATAGAAGTACAATTGTTAATCAAGTTACATTAGCAATAATCTTG
2A	*120		30359_76	84.2	54	57(G/A),152(T/C),157(T/G),232(T/C)	GTTAGCGTGGATCGTGATTTGAGCAGAGTAAGGTTTACTTTTTTCAGCTAGAGATTGTGTTGTGGATTGTATAATCCATAATCTTAAACGAAATGACATATTATGAAATCGGATTATAAAATCTACCAGTTCAGGCAAGATCTGACTGTGATGGGCTCGAGGTGGTTCCCATCAAAGAATCCCCCTAACACTCTGGACCCCATTTAAGTTGGCCACGGCGCAAGGGATGTGTATGTGATTCAGGGTTTACATAACCGAACCGACCTGTAAAA
2A	*120		25262_87	84.2	54	28(G/T),30(C/T),34(C/T),84(C/T),93(T/C),108(G/A),122(T/C),124(T/C),126(A/G),137(A/G),155(A/T),165(T/C),42(A/G),272(T/G)	AAACATAAAAGTGACATCATGGCTCGAGCCAATCTGTCCCTAAAAATAGTACTCCCTCCGTTCGATAATATAAGACGTTTTGGCTTTAGGCATGAAAATTAAGAAGTGAAAAGATATACTATATAAAAAAAAAAACAAAAAGAACCGAAAAGAAAAGATAACGGTAAGCAAGAACCAAGAACGAACGCCAGCAATGGGGAAAGACACAAACCGAGGACAATATTGGGTACTCATCACCAGGTCGGAATTCGGATTTGCCTACGGCGGCAGTT
2A	*120		2474_78	84.2	54	29(A/C),66(A/C),73(G/A),247(A/G)	ACTGAAAATGGGGTGGTAACTTCACAGGAAGATAAACACATAGGATTTATGAACACTTCCTTCAGAACCTCGGCACCACTATGCCTCGACAACACACTCTCAATTTCGGTGCACTGGAATGGGAGCCACACTTGCTGGGACATAATCAAGGATGACCTGATGAAAGCTATCATGCAGTTCTACAACATGAATGCGCAAGATTTTCACCTTCTAAATCAGGCGTTTGTAGTGCTACTGCCCAAAAAGAGGGACCCAGAAAAGGTCAGAGACTA
2A	*120		14032_79	84.2	54	26(C/T),49(C/A),108(C/T)	ACATCCCCTACATGATGCTCCACCTCGAACTATAATTGGAAAAAAAAACCTATTTCCAATGATGACATCAGGCTAGTTGGGATTCAAGGACAGCAACACAAAATCGACCAAACTTATTTGCCAATGTCATTTGGTAGGTTAGTAACTCCCATCCAAGCTATGGGTAACAAATGCCCAAAATATTCCTCTTCTTCTATGAACTCCTGAAACTTTAGAGTCAAGCAATTTTGTAAATTGGCACTCACCCAATAATAGGATCTCAACATTTTTGT
2A	*120		25300_94	84.2	54	33(T/G)	TACTTTATTCCTTGGAGTATGCTAATCAATTTTCTTAGCCAAGTATTCACCGCGTAATGTTTTTGGACTCTTTTGTCTTGTGCATAAACGAGTTACACGCCTTCCGAGTGGTTTAGATCGTGATCAGTGGTATAGGCCCGACTCAGGAGACTTGGGACACTTCATCTCCGCCTCGTGCTCAATCGTGTGGCAACAGCAGACGGTCGGCGTTGGGTACAATACAATGGCACGGTTTCGACTTCATCGACCACACGGGCAGTCGGCGATGAATA
2A	*120		12154_80	84.2	54	23(T/C),92(A/C),104(T/C),176(C/T),137(A/T)	TAGCTCTCTCTATTAGCCAAGCTAGAAAGAGAACACGCAAACAACCATGGCCACCAAATTCACAGCCTCCACTGCCTTCCTTGCCGCCACGACCCTTCTGTAATTGGTCTCTGTCCATGGCACTAGCACAACCCTAACTAGCCAATGTTGCATGTTGCTTCATGATGTAAGCATTCTTGAGGCATCACTCTGCGCCTGCCTTTGCGTTGGGGGAATCACTATTGCTACCTTTCTATGGTTCCTTCAAGTGAGACCTATAGCTATTTCCCACC
2A	*120		19819_89	84.2	54	53(G/A),179(G/A),188(T/C),272(T/G)	TGCTTACATTGTATCTCAAGGCACGATCGTTGTTCTTGGGCACAAAATCCACGATGCTCACATCTCCAAGCTTGAGCGCTAGGAAAAAAATTCTTGAAACAAACTTTATGTATATGGAAGACAACAAAGCTAGATTGCTTTCTTCAGCGCTCGAAGGTTCAGACACAAAAATCTTCAAGGATCCAAGTTGTCTGCTCCAACCTGTGCACATTGCTCTGTAGATCCCTATAGATGCCGATCATTACATCCCCATCATCAACTCCTGTAGGCGT
2A	*120		10473_90	84.2	54	43(A/G),79(G/T),105(G/C),121(T/C),138(A/G),140(C/G),158(G/C),142(A/G),182(A/T),196(C/T)	GCTACCAAGTGTCGTGATTTGTGCAGGTATATGTCCAGTGAGAAGGTTATTCCCAAGATCCAAGAAGAGAAGATTTTTGCTGTTTCCTAATTCATGGGGTATCAGTCCAGTCAACCTGTTTGATGATAAGGGTATCGACCCAGATAATTTGTTACCCGAGAAATCAAACATTGTTAGATTGAGCCATGAGCCAAGCGCACTTGGTATCCTCCCTTCAAGCAAATTACCACTCATGTCGAAGTATGACAATCCTATGTTTGTGTCCAAATTTG
2A	*120		7211_101	84.2	54	238(T/G)	ACTGTTAAACTCTAGATATACTTCCATGGCTGTTATATTTAAAAACCTTATTCAAGTACTCCACTAGCCAGCTTATTCTGTAACAACTACAGAATGAGTACAGACAAGTTCAATACAAATATCATACAACCTACTCTGTAAAATCTACTAACAACTTGTTATTGGTGCTTTTGCTTAAATAGGGAATGCTGAAGCTCTGGGAGCTGAACTCCTGGAAACATTAGTAAAGATGACTCCTACTAAGGAGGAAGAACTGAAGCTTCAAAACTTCC
2A	*120		22334_60	84.2	54	170(A/T),191(A/T),208(C/T)	ATTTTAGGGGTACGCATTTCCGTACCCAGATCCAGCACCATTGCCACCGCCGCTTCCACCATTCTGCCCACCACCATTGCCACCACCATTGCCATTAGCGTTAGCATTTTGATAACCACCATACCAGTTGAGTGCCACTACCAACACCTTGGCCACTCGAACCAGTATAACCATTGGCTTGTCCTCCTCCACCACCACCACCATTACCACCAGCACTAGCATAACCACCATAACCATTATACGGTCCTTCACTATACTGGCTAGAGCCTGAG
2A	*120		5445_76	84.2	54	55(CA/C),59(T/C),62(T/TTG),69(C/CG),130(G/GA),158(T/G)	TCGACTTGGTATTCAGCATTTCACATTTGACAAATCGTACATTATCCTTGAATTCATTTATTTTTTTTCTCAGGGCCACAATAGTATTAGAAATAGAGAAGGTATCGCAAGCAAATAGATCAATGGAAAGTCAGTACGATGATTGTGTTTCGGAGGATCAACAGTTCAGTACAATTGCAGTGGTGAATAATTTTCCCAGACCAGACAAAGCCTAACCATATCTAAAATGCATATAAAATGCCTTTTACAAAACAGCTGGTGCCCTCACGAAT
2A	121	A2_261	7495_83	84.2	54	59(G/A),98(T/TA),168(G/A),130(T/A)	AGATTAACTAATAACAATTCAATAAATTTGTAAATATTATGCTTTCAAGTATCTAACAGTTCAAATTAATATTCAAAAATAACATGTCAAATTTATATAAAAAAATATTCGTTCAAACTGTTAAATTGATTTTGGGATGGTAAGTGTATTTGTTATATCTTGATCTTGTTATTGATCTTTATAAAAAAATGCGAATATCGTAAAACCAATAGTTTTTATTTACGCCTGCAACACTCGATCTAAATGGAAAGCGCTACTGTTGGTTCTAGAAT
2A	122	A2_736	14686_83	84.9	55	28(C/A),39(G/A),46(T/C),61(G/A),128(A/G),189(A/AT),197(C/T),130(C/A),234(T/C),270(A/C)	GCTATGCCCAGCCAAATTCACGCATATCACCAGAAAACGATACTTTAGCTTTAAGACACGGAGGCCTACAAACTAGAGCACCATGCAAAACAACAAACCAGATGGAAATGGAGCATCAATAGCATAAAGCAAATAATAGTTACAGCTTTAAGAAAGAAAAATAATTTAAGCAAAATAATAGTTGCAGAATTTTTTTCCCATTACTCTAATTTTTTACGTATGATGTTGGTTAGTTCAATTTTGCACTAACTAATGTAATATAAAAAAAAACC
2A	123	A2_285	30796_76	89.6	56	109(C/G),248(T/A),4(G/C)	ATGGCTCCCAAAGCATTCTTGGGCCTTCCAGGTCAAGCAATTCATATAAGATAAAAGCAGTTCTAGTCTTCACGTGGAGCCCACTGTGTTCACATCTGAATATGGCTACGCAACTAAACGCGCTCGCTTCGCTAATCAAAGTGTCAAGCGTGCATTCAGTACAAAGGCAAGAATTGTTTCCTTGTGCACGATGTGCCTCTTGGACATACAACTAGGAACATCTGACATGGACTGAGTTGGACCGACGTAATCAACCAAAATTCTGCCTGATT
2A	*123		11852_109	89.6	56	175(G/A)	AATCTTGGTGGTAACTCAAACTTCATCTCATTATCTCAAGCTTCATTGTTCGAAAAATTATCTGAAGCTTCGACCCTGGATGTCTAATTATTCCATGTCCTGTCTCTCTTCTTCTTTAGCCTAGCCGCGAAGCAAGCTCAAGAGACTGCGACGCGTTCAGCCTGGGATCACAGCGCGTGTGGTAGCGAGAACTAAGATCATCAAAAGTTACGGTCTTCGATCCACCAATGCACTCTGTAACGTTCTGCCCTGTCATCTCCAAGTGAACCCCT
2A	124	A2_314	47108_89	90.3	57	180(C/G)	TTCCATGCTGGAAATCTTTTTATTTTACTGATCCTAAATTTCTGCTGGTAATTGGTGATCAGTTTACTGAAACTACTTAGAGAGCATTTTAACTGCTGAAGTTTAATTTGTTTTAATTTTACTATTGCGCCTTCTGTGATGTATTTGTCAACAGTGGTTCGAGTCCATCCTCTCAACAGCGATGCGGAAGAAATGCGCGGACGAGAAGCAGTTGGTCCAGCTCAAGTTCGGCCTACCAGATTGCCAGCCTCTGGCCCTGTTCGCCCTGTGCA
2A	*124		5464_75	90.3	57	14(T/C),48(A/G),63(G/A),69(C/CT),93(G/C),95(A/G),101(C/T),115(A/G),126(A/T),128(C/T),136(C/G),177(A/G)	TGTTGGCTGTGATTTTGTACAACCGTTGTCCTTGGAGCTGATTCATCATCGGATGAATGAGTGCTTCTCTTAAATGATCTTTGTCGACCATGGCAATGAACCAGTATGGACCTGAACATTCAGTTAGCATTTTTACAAGCGGGAGAGGGAGTTGTGTCTTGTTGATGGATTTGAAGACAAGTCTCAGTTCACCTGTTGTTGCTGATCCTCTGCCCACGTTAGCCTTGCCATCCGCTGTCATGACTTTCACAACACCTACTAGCTTCCCCTCT
2A	*124		2789_78	90.3	57	43(A/G),181(T/C),133(T/G),135(A/C),140(A/ACT),164(A/T),191(A/T)	TACTGGATTGGATACTCGAATTCAACTTCATATTGATCAATAATTGGTACATGGACAACCTATGGTCCTATGGAAGACCTGTACTGTTTAATTGGTTGGACAACAATGTTTGGAAAAGCTCAGGTACGTTGTTTAGGATAAGGGTACCTTAATCTGTGACTGAAAGGTTGTAAAAGGCTGTGTTTTCTGAAAGGTGTATGGAGCCACACAGTTGTTTAAGATAATGAGCATCAGTTCATCTGGCAGAAACTCGGGTACCTTAATCTGTGACT
2A	*124		16941_86	90.3	57	34(TTA/T),55(C/A),61(A/T),216(A/T)	GGATTCTGGATACACAACAAACAGGGGAAAGATTTATGCAAAATTTATGGTCAACAGAAAAGGCAAAAATATTTGGGCCAAGCACACGGACATGAACCATATCTTTTAACACAATATCAAAGAGAAAAGACCTGCACTTTTAAGGACAGCTGGTTAGGTGGCCATTTGGGCAGGTTGAATTGTGCAAGTGGGAGTGCATAAGACTATATCAAGGTAATCTGGCTCGGAAGGAGCATACAATGAGTAGATCATTGTGTTTGTTATTGGCTTTT
2A	*124		13549_90	90.3	57	154(C/A),227(T/A)	AGTCCACTGGTAAAGGCTACTAAAAACACTGACTATTAGTAACAATCTATTAGTGATTTCCCCCTTATTTAGACTCTTAGTGACCTTTTAGCTATTTAAATCTATCAAATTCCCATGTGCTCATTTAGCTTACAAAGATTGTAAGGATGTTGTCTCCAATATGGCATCTGGGTATACAGATCTTTTATGTGTTGGTTGGATTTGTAGGGAGATTTGAGGATAAACATTGAACTGGCAAATAAAGTTCTGGATTTTGCTTGCGGTGAGCACCT
2A	*124		26080_110	90.3	57	235(C/G),272(G/T)	TGGCGGACCCAGGGATTCAGAGTTGGGTATTCCTGATATGTGAAGGATTTTTTTTGTTTAACGTGAAATAACTAAGAGAAAATTTTGTCCACAATACCGTTATTTTAATGTAAATTGTTCATATATTTCCAAGAGAAATTACAAAAACAAAAGAGACAAATCACAATTCATCACGGTGTGAAATTGCTTGATAATGTCAATATCCGTACTGTAATGTTCAAGGTTAACCAGGTCCTGCTTATAACTGCTGGCTGTGGTGATTTCGTGACGAG
2A	*124		12274_73	90.3	57	11(C/G),137(T/G),140(G/A),211(A/G)	TCGTCTCTTCCATCAAGTTTTTTCTGCCTCCTTCCCCGTCATTTGTTCGTGTCGTAGTTGAACGTGTTTCTTCGTTGGTTGCATGGCTCGGTTCCACCAAGAGTCCATCTCACATACGTCCTCACATGACGAGGAGTCAGCGTTGAGCTCGACCTGATATGAGGAGAACAGGGCCACACGTTATAGGAATGGAAGGAGAAGATCATTTAGAATCCGTTTTACTCATCCAATGATGTCGATGGGGTGTAATATCGTTTATATCTGAGCTCATC
2A	125	A2_288	21914_90	90.5	57	99(AG/A),116(G/GCTTACAGAGTTTT),130(A/ATAGGCTGTAGTCCAGCATGTC)	TGTAGACATGGGACAGCTAGTGCCTGTCGCACACAACTCGGAGACGTGCAGATATGTATATGCCGTAGGGAACGTGCATCGGAGAAGCGAAATTGTATAGGTGCAGGGGCATGCAGATTACAGAGTTTTAGCTAGGCAAGAATGTTCGTACTTAGAACAAACATATCTTAAATTCCTTCGTTCTAGTATGTGAGTCGGTGTTATAATGAGCACCATTGTCACTGCACACCGTGTAAACTTGGATGCAGGAACTTGCAAATGCATAGAACAAA
2A	*125		30193_79	90.5	57	225(T/G),234(T/G),236(T/G),239(T/G),243(T/G),252(T/G),258(C/G),262(T/G),271(T/G),149(C/T)	TGTGCAGACCATGGTGCTTCCATACTGATACAGCCCAATACTTAAACAAGAGGACCAGCTGATGTGGGCAAATCATAGAACAGAGGCCCCCTTACACTACAATAACAATGCCCATTCCGTTCTCTCACTGGGTGAGGGGACGACTGGACGAGAATACACGAGATAGCACGGTGAGGCTGTAAGGCATGACGGCTGGATGGGGATAATGTTCCATTTCATCAGGGTTGGGCACCTCTCCTACGTCCGACCAATATCCACCCATGGCGCGAATG
2A	126	A2_264	27660_88	90.5	57	93(T/A),112(C/T),127(T/A)	AACTAGCCTGACAAATCTTAATGCGCCTAATATACAGGCTTAATAACAGATAGGGGTAATTGCAAAACCAGACCTCTTTTAAACTCTAATTTTAAAAATAGATTTCTTTTTCAGACTTTACAAAAATAGACCGTGAGCCCCTGTTTCTTCTTACCGTCAGTTGAAGCCTCATTTTCGAATTAAGAAAACTAAAATGAAATGAAAAAGACTGGCTTGCCCTTGGTTGTTTCTTACTCCTCCCCATCTCTGGTTCGACCCAGTCGTCGTTATCT
2A	127	A2_294	54742_63	91	57	204(CCA/C),253(T/C),255(C/A),258(T/C),262(G/A),268(T/A),129(A/C),152(T/C),266(C/G)	ATGTTTCAAATGCACCATAAATCGAACAAAAATCCAAATATAACAAATCAGTTTTTTTTTACCTATAATATTCTTCTCTACACAATAAAAGATATTAACCTTATGAAATTATTGTTATGCCCTATGGAAATTCTAGAAATACATATTTTCATCTCAATTTTATTACATAAGCTAAGCAACAAATAGATGTGCCATATTCAGATCCACACGCGCTTCATCTCTCTCCAGGAGTGTGATCCCTCTCCATCTCTATTCAATTTTGTGGCATCGCA
2A	128	A2_316	33322_88	91	57	75(C/T),218(T/G),223(T/G),225(T/G),229(T/G),232(T/G),237(T/G),240(T/G),246(T/G),254(C/A),258(T/G),261(T/G),265(T/G),269(T/G),18(T/C),46(A/G),48(T/C),66(G/A),69(T/C),88(A/T),91(A/T),141(G/A),160(A/G),174(T/G),197(G/A),249(A/T)	GTCAGGTATGTTGCTTTTGGTACTGTCCATTTCTCTCCTCCCCTCACTCTGTTTTCCAGAACACAGGATAGTAGCCTCGTAATTGTTAATATAACAAACTCAAGTGGATATATTGAATAAGATGAATCTTGCAAATTTGCGCTAAGCAATGTACAAAATAAAAACAGAGGGAGTATTTGTAAAAACTATTGAGATTGTCTTTCATTCTCTGAGGTGCTTTACTATAGATGCTCAACTAGTCAACATCAACAGGCAAGTTCTTGGTCACTTCA
2A	129	A2_200	28275_84	91	57	107(T/A),110(G/T),117(A/G),122(T/C),126(T/C),128(A/G),132(A/G),140(C/A)	AAACTTAAAATGGATTCTGGTGTAGTCACAAGCCAAAGTAAAGTGGTGCATGACGCCCATCTAAATAGAGCTAGCTAGCTGGACGGCAGGTTGTCGGTAGATTCGATTGGTAAGGCATTGCTCTCTGACCGACCATCAGCTAATCACAAAATTCATGAGTTTATAGGTAACGGATGGTAACAACTGCTTCAAGCTCTAGTTTATGGATCAACCTACGTGTCAAATAAACCGTCTTGTCCTTTAAAAGAAAAAAGTGTCACGAGTTCGCAGAC
2A	130	A2_659	7139_78	91	57	104(G/GGCAT),115(T/C)	TACCATTAATGCTTTACAAAACCTATCACAGACCCAATCAGCTTTCTCAGAAAATAACTGAGCTTCTCCCAACATCCTCATAATCCAATCAAATACTAGAGGCGAGGTCGTCCTTGTAGTACCAATTATTGACCGAAACGAAGAGTGCCGAATGTATCAACTCAAGTGCTGTCCCAAATCCGTGCATTGGTACAAACTACAAATAACCAATGAATTGAATGTTTATCGTAGGTGAACTACCACAAGGAAAAAAAAAAAAAAAAAAAAAAAAA
2A	131	A2_347	14319_86	92.2	57	76(GT/G),126(GTTGT/G),151(T/C),228(C/A),131(A/T)	GAGCAGAAGCGTGGGGAAGAAGGGAAAAAGGATTCGTAGATCAGGAGGGTAGATGGAGGACTTTATGTGCCGTTTGTTTGTTATGTTTTCGTTCCCTTGAACTTTTTCACTATCTCCATCCTGAAGTTGTATGTTTGGAATGGAATTTAGTAAGAAACATCTCGATTTATCTATTCCCAATTCCCACGCGAACTGTAACAATTCGTTTGGAAATACGAGGGAGGCCACCTGGGAAGGATCAACCGACGTGAGCGCGCTCCGAGTGCCTGCGC
2A	132	A2_374	8866_77	92.2	57	23(C/T),57(G/T),82(G/C),117(C/A),121(A/C),125(G/A),130(A/C)	AATATTATGAATTATGATTATACGTGCGGACAAATTTTGTATAATTGGATTCACTGGGGAATAAAGCTTAGCTGGACTAATGATTTCTCCAACGAAAGTGGTTGTCGGTTATATTCCCTGATACGATTAAAACTAATTGGTGACATTCATCTCATTGCAGAACTTTGATTTATACACAATTCATGTAAAAAAAATGCTGTCAGAAAGTGGAAAACCGTCAGTTCAACTATTCCTCTACTCTCACACAAAAACTACATATTAGTACAAATTTA
2A	133	A2_907	24894_77	93.4	58	59(C/T),76(A/T),213(A/T)	ATGTGTCCATTGAGAGTGTTTTAGTTTTATCTCTACACATTTAACAACTTGTATTGATCATTTAGATGAACTATTAAAATGTCACACTAACATATATAACCGTAAAATAAAACTTCTTGGATCCGTAGGCACTAACCTTTATTTTCAACAAAAGACATGTAAATATGCTAGGGCTATTTAAATACTAATTGTTTTTAAAAGAAATGTCACAAACTTTAGACATAGTATATTGAGGAAACAAAAACCAACCAAGAGAGCTAGCCAGAATTAAG
2A	134	A2_843	13832_80	95.8	59	101(A/C),124(A/C),154(T/C),178(TA/T),130(A/G),272(G/T)	TCAGTGGAATCGTAGTGCGTGTAGGAGAATATCCAAGTATCCAACTATACGAACACATGAGCCACAATCCATCTTGACAGTCTGCTAAAAGCAACACAGCACCGCGGGCCATGGGCAACGAAGACTGCTACGTGAAGGAATCAGTACAGTTGTTCCTCCTACTTCTCCATGAAGGAATAAAAAAAATCTATTATCTTCTCTGTTTCTCCTCTCAAATATTGTAAAGCATTCTTCGTGGCTACTCGTACATGTTTCGGGACCGTTCGGTTTTG
2A	135	A2_525	422_83	98.1	60	29(G/A),47(G/A),93(T/G),99(T/A),159(A/T),243(A/G)	AGAGTTTTATGAAAAACGAAAGTGAGAAGCGTTGTCTATAAGCAAAGCGTAAATGAGAGAATGGTAAATAAAGAGGGCATTTGTCGCATTTCTTTAACTGAATTCCCGTGTGTTTGGGAAGAAAACCTATTAGGAAATACGTAAATAAATAAAATGAAAACAAAAAAGGCAGTTCGTCTTAGAACTTTCGAAGACTATCCTATTCTCCGAAGCCCCCCGTCCCCCGAGCCCTTCAGCGAGGAAAGGAGAGAAGCCAGCCGCCACTGCCGCCG
2A	136	A2_495	27348_86	98.9	61	11(TAC/T),135(C/T),237(C/T)	TAAAAAAAGTTACAGTGTCGTACAACCAATTTCACAAAAACATTATTGTTGCTCAGTAAAAATTGATATGACATATACTATGTCTTTCCAATGCAGTACTTCTTGTATCAGTTGCTACGAGGGCTCAAATCAGCCAATGTCTTGCACCGCGATCTGAAGCCAAGCAATTTGTTCTTAAACGCAAATTGTGACCTCAAGATTGCAGACTTTGGGCTTGCAAGGACCACGTCGGAGACCGATCTCATGACAGAGTATGTGGTCACTCGGTGGTA
2A	137	A2_862	9690_111	101.8	62	31(G/T),86(T/C),101(C/A),119(T/C)	ATGCAATCTTGTTTCTTATGAAGTGTTTATGTCACTTGGCGTTAAGCTTCTGATGCATTGGAAGTTTTGAACCTCCTTGTAGGAATAATGGGATGTTACCCTGCTCCTAAGGTTGATATTGATTTCATCCTATGATTCTAACACCAAACGGAAGTACCATCTGGCGTGCATAACAGTGCTCACTGGTGGTTTAATGCGTACAGAAAAAAAAAAAAAAAAAAAAAAAAAAAAAAAAAAAAAAAAAAAAAAAAAAAAAAAAAAAAAAAAAAAAA
2A	138	A2_972	14814_67	101.8	62	70(A/C),108(A/C),117(T/A),267(A/C)	TACTCACACCAGAAGGATCAGTGCTTTGCTCACTCCTCAGTACAGAAGCTGACAAATCCTGGAAAGCAGAGCCGCGGAGAAGAAGCTAGAATCAGACAGAGGAAGGGATCGTCTAGTTGTAGTATTTTAAAGACAAAACTTCATAGTTTTGTAATCTAAAAATTTGCTTCGTATTAGGTAATCTAAAGACTTCATTATCCGAGGACCGTGGTAGGTGCCCTCGGCTTAGAGAAACGTGTGGTTTAAAGAGAAGCCGAATGTTTAAGACTGAC
2A	139	A2_965	6892_79	104.6	63	37(T/C),44(G/A),75(C/T),141(C/T),252(A/G),257(T/C),263(T/A)	TAGGTTGGGCGCACCTCGGTTGATTTTTGAGAAAATTATCACCGCATGTATATGCTTAACATGTATTATCTACACCATTTATATTATGTTGAGATTCGTATCATATATAATACATGTTACAAATCACATGTAACAGTAGTCTGCATTGACCTCACATTCAAATCAAATTTATTGCCAGCTTTGTTCATCTAATACCTTGAATAGAAGAATGCTCTAAAGAAAATGAACTAGATATATTATAGCAACACAATACCGATAGGCGTTTATGAGTC
2A	140	A2_409	21735_76	105.7	63	29(G/A),133(C/CA),215(C/CACTCGCGCGTGCT),235(G/A)	TTGTACGCACCTTTCGTCCATGTCTGAGGCGGGGCGAAGAGTGACGACTGACGACGAAGCTACGTTGTACTCACATTGATCTTAGCCGTTTATGCCCGCTTGGACGGCTCAGATCAACCTGAACTAGGGTCTCCAGGGGAAAATGGTTCCCTGATCCGAGCCGCCTACCTCTGAACCGCCTTCGCGGTTCGCGCACACGAGCGACTAGTTTGGTCACTCGCGCGTGCTGTTAGCGCCGCCGCGAAACCAAAGACATGGCGGCCGCGCTCCTG
2A	141	A2_406	65831_84	105.7	63	29(A/G),130(T/TC),132(CA/C),215(C/CACTCGCGCGTGCT),235(G/A),131(T/C),133(A/C),272(G/T)	TTGTACGCACCTTTCGTCCATGTCTGAGACGGGGCGAAGAGTGACGACTGACGACGAAGCTACGTTGTACTCACATTGATCTTAGCCGTTTATGCCCGCTTGGACGGCTCAGATCAACCTGAACTAGGGTTCACAGGGGAAAATGGTTCCCTGATCCGAGCCGCCTACCTCTGAACCGCCTTCGCGGTTCGCGCACACGAGCGACTAGTTTGGTCACTCGCGCGTGCTGTTAGCGCCGCCGCGAAACCAAAGACATGGCGGCCGCGCTCCTG
2A	142	A2_876	24850_81	107.5	64	117(T/C),139(A/T),154(C/A),247(TA/T)	TCTGTATGAAACAATAATCGAGAGACGACATGGCGACCTTTTTTACATCGGGATACAGCATCAAACGAGCTCCACACAGGTTCCTAGACACGAAGATTTAAAGCACGTTTAGAGCGTCAGTTGAAAAGAATAGCACCAAGAAAAAACTGTCGTCAGACCTAGAAAGAGATGAACATCTGAAAGCATGAACAAACATGGAAGATGCATACAGTATAAGTTTTCAACAACTCTGTGCGCACCATGTTCTAAAAAATTATTCAATAGCGTGTTGC
2A	143	A2_388	60705_87	107.9	64	12(A/G),36(C/G),104(T/A)	TTGAACTTGACAACATAAATGATTCCATGTAGGAACGGATATCTGTTATTGAGGAAGCATTGCCTGAGACGATCTGCATACAGTATTGAAGAGAGCAAACAAATTACAGATAAAACAGCCAGAGACAACCGCAAGGTGAAGAATCTGGTATTAGTTCTGTTGAATCTGATGAAATTGCTGAAAAACCTTGCATTGCGGAGCATCACATGGCTGAGGAAGAAACTCCTGTCAATACAGAGCAAGAAGTGCAAGATGACACATCTGAAACAAAC
2A	144	A2_384	15327_77	107.9	64	12(A/G),36(G/C),104(A/T)	TTGAACTTGACAACATAAATGATTCCATGTAGGAAGGGATATCTGTTATTGAGGAAGCATTGCCTGAGACGATCTGCATACAGTATTGAAGAGAGCAAACAAAATACAGATAAAACAGCCAGAGACAACCGCAAGGTGAAGAATCTGGTATTAGTTCTGTTGAATCTGATGAAATTGCTGAAAAACCTTGCATTGCGGAGCATCACATGGCTGAGGAAGAAACTCCTGTCAATACAGAGCAAGAAGTGCAAGATGACACATCTGAAACAAAC
2A	145	A2_859	1684_74	108.2	64	208(A/T),2(G/A)	GGCTGTCACCTCTTTTTCTGATATTAATGAAGTTGAACGTTTATGCAAGAAACTATAGACATGATTACGCATGCTTCCGATATCAATGCGGAAGGTGCAATCTCCGAGGAATGCTCAACAAAATGTTTATCGTGGTACATAGTACCTTATTGTCAATGGGATGCCACCTGACAAATATACTACAGCTAATTAGATTGTTTTCATCCAAACCAATTCACATACACACAAACTTCCAATCGCTAACAACAGAACTATTCAGATTTGGTGTACTG
2A	146	A2_666	40094_85	111.2	65	21(G/A),60(A/G),107(C/A),110(G/C),112(G/C),119(T/A),122(C/T),189(G/C),141(A/T)	GCTTGTCGTGTGCTGAGCTAGAAACTACAGATTATTGTCGATTAGCTTTGCCAATTGCGATTGACTACTCTCCAGAAAGGGTGAAGCGTAAAGCCGTGGTAGAAAGCAGGCGGGTGTGTGACAGGTCCTCCTCTTTTGCGAAGGAATTGACACGAGGCGAGCGAAAAGTCTAAAAGTTACAAATATGTGGGAAAATATCACGGAGCCTTTAACAAAGTTGCAGTTCTAAAAGAAAGCCTTTAACAAAGAGAAACCACTCAAAAAAAAAAAAA
2A	147	A2_808	11050_77	111.2	65	21(G/A),60(A/G),121(A/C),189(C/G)	GCTTGTCGTGTGCTGAGCTAGAAACTACAGATTATTGTCGATTAGCTTTGCCAATTGCGATTGACTACTCTCCAGAAAGGGTGAAGCGTAAAGCCGTGGTAGAAAGCAGGCGGGTGTGTGATAGGTCCTCCTCTTTTGCGTAGGAATTGACACGAGGCGAGCGAAAAGTCTAAAAGTTACAAATATGTCGGAAAATATCACGGAGCCTTTAACAAAGTTGCAGTTCTAAAAGAAAGCCTTTAACAAAGAGAAACCACTCAAAAAAAAAAAAA
2A	148	A2_435	4553_88	111.9	65	22(A/T),272(G/T)	GTCCTCCTACCTAGACCCTAGAGCCTACCCTAGGATGTACTAGCACGTCTTTTTCCTATCATACAGTTAACCCTTGTATTATCTCTTTTTAATTTACTGCAAAAATTATGTTTCTGGTTATTTGGACTCTAGAATTTATCCATGCATGCTATAGAGATGTAAATGTCAATGTTGAAGTATAAACGAATTGATCATACTTGAGTTTATTCATGACCTCTCGATTTTTTTCTAGCCACCTTATACTTGTAGTACCAGAGTACGTACTTCATTGG
2A	149	A2_449	42337_64	112.3	66	50(G/A),55(T/C),76(G/C),97(T/C),122(C/T),197(T/C),129(C/G),272(G/T)	GGGAAAAGGTACATGTGAAGTTGGTGTTCCTTTTGCTTTTCTTTCTCCTGTGAGTTATGCAGTATACTATGTACGGTTTATATCTATCCAAATTGCTGATGGAAATTTATCCACTGTAAGACACGTGGCCTTTATGGCATCATAAGCCAGTCTTTCATACTCGATAGCTTGGCCACATTTCAATTGTTTTTTTTTTTCTGCCATTTAACTTCTTGTTGCATTCATCCCCAGGGTTTCCCTCTAGCGCAGTAGCAAGCAAGTAAACAATGAAG
2A	150	A2_428	11351_110	112.7	67	108(G/A),124(C/A),186(C/T),232(T/C),9(G/C)	AAGACTGGGCCTGATGACTTGCGGATCTATATTGAGGACCAGGATGCGGATTTCTTGGAGACAGTGCCGAGAGAGAACCTGAGACGGTTGTTCATGTACATAAGCAAGTTGCCTTTGATTGTTCCAGATGATGATTCCCACATAAATGACCGTGGCACAGCCTTCAGAAAACCTTCAGCCAGTGTCCTGTTCCCAGTTAATCTTATCCCACCTTGTTCACCAATTCCATGCTTCACTCAAGCTTCTGGAAGTGTCTGAAGCCCTGAACTGCT
2A	151	A2_469	29107_80	115.3	68	151(T/C),195(A/G)	TTCTGGCTTGCTTCACAGATCCTGTATGCAATATTTCCGTATCCCAAAAGATGGACAGGCAAGTTTGTAACAACATCCTTTAGCAATACACCATGAATAACAAGTGGACCATCAGTTCCTCTATGGTTTGCCAGAGCCAGCTCTCTGGTGTTCTGCGAGCTCGAGTCTAGCAGGAGTGGATCCTTCTCACGTGAATTGTTGAAGAAGAGCACGCCATCATTGAACGGCCATGGCATCGGCCCGAACAGTGTGACTTTGGCCTCCGCGTACCG
2A	152	A2_485	44242_84	115.3	68	151(C/T),195(G/A),272(G/T)	TTCTGGCTTGCTTCACAGATCCTGTATGCAATATTTCCGTATCCCAAAAGATGGACAGGCAAGTTTGTAACAACATCCTTTAGCAATACACCATGAATAACAAGTGGACCATCAGTTCCTCTATGGTTTGCCAGAGCCAGCTCTCTGGTGCCCTGCGAGCTCGAGTCTAGCAGGAGTGGATCCTTCTCACGTGAGTTGTTGAAGAAGAGCACGCCATCATTGAACGGCCATGGCATCGGCCCGAACAGTGTGACTTTGGCCTCCGCGTACCG
2A	153	A2_938	48904_83	116	68	170(T/C),210(G/GA),131(A/C)	ATTTGTGGAATATAAAATTTAAATTAAGAACATAACTATATTCTTGCTGATGCCACCAAGGAACATAACTATATTTGTTTAACGGAAAGGATATGATTATCACATACTGTGTATTACTGCAACAACTAAAAACCAAAGTCTGAGTGATTTTACGGGTAACAGCAGAAAATAAGTAGGCAAACTCAACAGCACAACTGCACAGGTAAAAGGATGGGACCTGCTCTGCGAGACGTCGTAGATCTGCCCCTTGATGGCCACAAGCAAAGGCTTCT
2A	154	A2_492	10884_81	116	68	66(T/G),97(T/C),126(C/A),128(A/T),169(C/T),209(GA/G)	ATTTGTGGAATATAAAATTTAAATTAAGAACATAACTATATTCTTGCTGATGCCACCAAGGAACATAACTATATTTGTTTAACGGAAAGGATATGATTATCACATACTGTGTATTACTGCAACAACTAAAACCAAAGTCTGAGTGATTTTACGGGTAACAGCAGAAAACAAGTAGGCAAACTCAACAGCACAACTGCACAGGTAAAAGGAATGGGACCTGCTCTGCGAGACGTCGTAGATCTGCCCCTTGATGGCCACAAGCAAAGGCTTCT
2A	155	A2_986	9129_72	116.4	68_69	109(A/C),137(T/TC)	AAATAACTCGACATGGCCCTATTCGGTTCATGTCAGGGGGGCCTGCGCGCCTCTCGTATCAGCAACTTAGCCTAGCCTGTGTAAATTGGACGTGTAACTTGCACCATGACTATGGTCCTTGAGTTGCTGGATGTGTTCAAGGACTTGAATGACATGGTAAATCTGATGTTGGCATGTTGTCCATGTTAAACTCGACGTACATTGAACGGGAATAGCTATGCGTACGAGTACGACCGCATCCATGCGGATCATGTACGACCGACGACCGTGAA
2A	156	A2_943	19372_84	117	69	43(T/C),48(C/A),65(T/A),83(A/G),91(CG/C),107(A/C),272(G/T)	AGAACGTCTCTATTGATTCCGATCGAATATCGTCTCACGTCTTGAAGCCTCAACTGTACACACCTAGAAACAGTGCAACGGTATGTAGCACGGGGGAAATGATGAAACGCGCCTGTAGGCGGAGATGCTAGTCACAATTCACAAAGCGTGACACGGACATCGTAGTTGATCTGTTCGGAGGCAGAGACCCTCCCTCGTCGTGAGAACTGAAAGCCCAAGTTCCTTGGAGACCATGAGAGAAAGCCTTGGAAAGTTCTACTACTGTGGCGAGG
2A	157	A2_514	16782_86	117	69	19(T/G),107(A/T),120(C/G),236(G/C),272(G/T)	GAAGAGAGGCTTAGTTTGTAATCATATATAGTGAATTTGTAAAGTTGTTGTTTGAAGAAGTTGTTAAAATAACCTAGTGAAAGTGGTGTGCATTACGTTCGGCGCCACTTTATTTTTATCTTTGTAAGGATTCACTGGATTGTCAATTGTACTCGCAAACTCGCAATGTCCCCACAAAAAGATAAGGTGATGTTGCACACTTTGGACTGAAGGTCAAAGTCTTCAGCCTACAGGTGTGTTCTTGTCCATTTGCAGACTAAAATATGATCAGG
2A	*157		27052_84	117	69	29(C/A),44(C/T),49(A/G),74(C/T),86(C/T),101(C/T),107(C/T),120(T/C),127(T/C),134(AT/A),145(G/A),147(A/C),151(T/C),160(G/A),163(G/A),250(C/A),267(G/A)	AAATTTTCTTACCATCTACATGTTTTAACGTAGTACTTTACTCCTTCTATTTTAAAATTATTGTTATTATTGACTTTTTTCGTTACCTTTGACTATTCGTCTTATTCAAAATATTTATTTAAATATTAAAAAAATTTTGAATAAGAAGAATGGTTAAAAGTAGCGAAAAAAGTCAATAACGATAATAATTTTAAAACGAAGAGAGTATTAAGGTTGGCTGATACTTTTGCCGTTTGGATACGGTAGGGACAGAAAACGTTGAGCAAGAGGGG
2A	158	A2_490	31755_82	117.7	70	66(G/A),172(T/C),248(AT/A),255(G/T),263(C/A)	GCATCCACGCTAGACGTTGATGACCCATATGGATGGTTGCTTTCTGTCGACACCAAAAACAAGGAGTTGGCAAAAGTCGAGCCCTTTTCTGCTGGGAAAAAATGTATTCCCAGCGGATCTACTTGCAGTGTTACAATGGATTATACTATTTAAAACCTCAAAGTAGTATAATTTTAATCTCATTCTTGATTTAGAAGGATAAAATTGTAATAATTTACTGATATTGTCATCGAAGGACAACACTATCATTACAAGATTTAATCGAATCGTTA
2A	159	A2_510	23746_85	117.7	70	30(T/G),130(C/G),139(G/C),154(A/T),195(TA/T),197(A/T),233(C/T)	AGTTAGGCAGGTTGGACTTGGGACCTTTTTGTTGATTGGGTTTGTCAACTTGTGAACGAGATGGAGAAAAGTTCCGTGTGGGCCTCCAGTGTTTTGGGTCGAACGGAGTTGTATTATTTGGGCCGTATTCAGTCCCCAGCAAACGTTTGTATCAAACTTATTAGCTTTCTATAAAAGCAGGGAAATCCCTTTTTTAAAAAAAAAATATCTTCAAGCCCAACCAGTCAGTCCGCAAGACGGCCCGCTCTGTTTTGTTTTCATTTTTCTTCCCC
2A	160	A2_483	7869_86	118.1	70	87(A/G),89(C/T),92(A/G),103(A/C),106(A/C),136(G/A),158(C/G),249(A/G),258(A/G),265(A/G)	TTTCTCCAGCTTTCTTTCGGCCCACCAGGACATGACATCATCCACTCATGGAGGACGGATACTGCTGTCTTTTTTTAAGTATTTTTACCGTAGACTCAATAAATGAACACAGTTTGTTCATCTCATTTAATAAATGTCATTTATTTACTCTTATATCCTTTTCATTATGCTAGGAAAATCTAGATCACGATATCTAAATTTGAAATATATTATGATCAACTATAAAAATGCTCTTTTTTTAGACAAAAAATACTGCAATCGCCAATCATTGC
2A	161	A2_702	24029_102	118.5	71	45(G/A),52(A/G),68(T/C),76(T/C),96(G/A),170(G/A),188(C/T),218(C/T),237(T/G),1(T/C),4(C/T),8(C/A),17(A/T),154(C/T)	TTTCGATCCACTTATAATTTTGGACAATTTGCAGTTCACCAAATGAGCCTTATAGATACCCTTGAGGTGCGTGTCTAGGCAATCTGAACCTAACCGAATGCACAAGTCTCGAAGGAACATAAATGAAACATGCAGTAGAGCCTGTTATTGGTGCATGCAAACTTAGGCAGATGGAAAACTCGGTACACGAACATCAGAGCAATGCAGAAAGTAACTGCAAATGTAGAATAAAAGGCTTAAGCAACACACCTTAACATACTTCCTCAGAAGTG
2A	162	A2_482	19166_86	119.7	72	35(A/T),32(G/A),272(A/C)	ACGATCGTCCGTTTAGGAAAGCACGTCAAAGGCAAGAAGTTCGTACTGATTTTGTACAAAGAAAGTCTAGTTAGGCCACGTGACCCAATCTTAATTTTCTAAGAACCGATACGAGGTTTCTGGATAGGTGAGATGTTGTGTTGTGATATATTATAAGCCTAAAGCACCATATGTTGGCATTTATGGATAGCGTAAACCCGCACCATATGTTGCCACGATCGTCACGGGTTCGGAACAATCTGGAAGCCCGCAAATAAACACGTACTCTACGA
2A	163	A2_994	19023_87	120.1	72	99(G/A),137(G/A),213(T/C)	TAGCCTTGTGATTTGGTAAAGGTGCATATTTTCCATCATCGTCTTCTTATATAAAAATGCATGCCATAATTCACATAGAGTCGTCATCTAAATCATTAGTTTGCTCAGTCTTGCTAAAATTTGTGCAAAAATCATCGAAACATGCCACACTGCTCGAATCTTTTTCTCTCCTGAATTGCATTGTGACAGAGTAGGAACAAGGCTGACATGTGTCTTCCTTGAAACCTCTGAGGTTCTTCGTATCTAAATCAGGTCGCTTGCACTGATTAAGA
2A	164	A2_829	11438_101	120.9	73	260(G/T),263(T/G),58(A/C)	TGCTTCGAGTGGGGCGTCGTGGGTGACGTCGATCTGGAAGAAGGTGTGGGGCTCACGATGCCTATGGCCACGCCGTTGGCGGCCGTCTGTCGGCCACGGGAGTTTGTCGAGGACATGCTCTCTGCTTCGGTCGGATCATCATTTAGCGAGACTGCCTGTGCCCGTCTTGCCAGTGCGAAAATTTGGGCTTCGGCCGTTCTATGTCGTTCCAATTGGGCTGTATAATTGGACTCGGCCTGACAGCATCTATGATATGACAGATTGACAGCCCG
2A	165	A2_998	2079_86	121.3	74	82(AT/A),90(T/A),156(C/A),168(C/T)	GTCTTAATTTGACGTCGAATGTCTCGGCAACAGTTTCGCGCGCATTTTAATGAATAAAATGTTGATTCCTTTGGAATTCATATTTTTTTTAACCGATGTGGCATCACTGCCATCACATAATGACCAAATTAACGAAATTCACCTGTTTCAACTTTCAACCCATCACACAGGCCTATTTATTCAGAGTCAGCCCATTTAAAGAAGCACGCAAAACCCATTTAGAGCACTTGAGTCACGGATAAAAAAAAAAAAAAAAAAAAAAAAAAAAAAAA
2A	166	A2_448	20865_86	122.5	75	41(T/C),54(T/C)	TACCTAAGGTCTATGTGCAGTAAAAATGTATAATAGCATATGTGTGTGTCAGATTTACAAACTTTCGAGTATGTAACCTTGTATTATTTTCAGCAGATTGTAGTATCAAAGTACTAAAATTGTCAGAAACCGACTGCTTAAGTTGCTAGTGATGTTCTTGTTCTAACGTCATAAGAAAAAAGAAAACAGAGAGAGTAGTGTGAACGGACCCTGGTCCAACAATATTCCATTCCTCTTCTTCGCCATTTTAAAAAGATTCTACCATGCATGGT
2A	167	A2_896	3780_83	123.7	76	25(C/CAT),44(C/T),199(A/G),127(A/C),130(C/T),136(G/T),265(T/G)	TCTGCTTTAAGATACTATTGGCAACGTGGAGCACCACCTAGTGCTGTACGTCACAAGACGAGTACTATGATTCATGTAAAAACTATCATGCTCCTTTGTTTTAAGGCCGTCTTGGAGTTTTGGGAGACTCTAAAGGGAAGAATGAAAATGAAAAGGATATCAATATTTAAAGAGAGCATTCAATTCAGTGGGCACTAGAAACTTCCAGGCTACCAAATCAAATATATCACAAAATGAATTCAACTATTTTAGACATGCGACGAGTTGGAGCT
2A	168	A2_450	7448_90	123.7	76	260(T/TC)	GATTTTTCTATTGAGCTGGTATTTACTCGGTTCTAACTTCTTTTTGCGAAAGCAGGTTCTATAAAAATATTTCAATTTTTACTGTAATACCCTTGAAAAGGTTTATTAAAAAAAACATAAATGCCCAAAAACTATTTATACTTATTGTAAAAAGAACATGGGAAATAACTTGAACATATAATAACGAAATAAAGATTCCCTGTCTCAAGATTGTGCAATGCTGGCGCTACCTTAACACTAACACCGTTTGGCGGTTGCCTCCCCCCAGCTTG
2A	169	A2_945	819_112	125.2	77	34(A/T),42(T/C),109(A/C),116(T/C),120(G/A),129(T/A),2(C/T),137(T/A),143(T/G),149(G/A)	ACGCTTCATAATTCTAGGCCAAGCAATAAAAAAATAAATAATTACCTGTCCATGATAGTGAGAAGTTGCTTCCTCACATCCTGTGCTCTCCTTAATGATCTTGATTGAACAAAGTTTTCGAAGCACCATGGCACCATGGCCCTGAAAAGTTCTTAGCCTTCCAAGCCTCATATACAGCTAGTAAAGTAAGATGATCTCCCTCTGGCTGGAAAAATTTGGCCCTCTTTTGATCTGCCTGAGCCTGTTTTTCTCGTGGCCTGTAGAATATATTC
2A	170	A2_928	41836_84	128.6	78	177(C/T),206(T/A),212(T/A),268(T/G)	GTGCATCCCATTATCCGTGTCCCGCCACTGTCAGCATAGTACATTGTTGCATTTCGATTTAGTTATATTATATAAATGATTGCCATATCATACAAGGAAATCTAGAGGCCTCCCAATTACGGTACCTTGATTTCCGACCTATAATAATTTTTGGACCTAATTCAATCAGCTGAAAACGAGCAAGACCTAAGAGGAGCCATCCCAATTAAGATTAAACTCTTTCACGCCAAAGAATCTGGACGGCAGACTGGAGTAGGCACCACGGACTCGAT
2A	171	A2_966	16681_76	128.6	78	178(T/C),207(A/T),213(A/T)	GTGCATCCCATTATCCGTGTCCCGCCACTGTCAGCATAGTACATTGTTGCATTTCGATTTAGTTATATTATATAAATGATTGCCATATCATACAAGGAAATCTAGAGGCCTCCCAATTACGGTACCTTGAATTTCCGACCTATAATAATTTTTGGACCTAATTCAATCAGCTGAAAATGAGCAAGACCTAAGAGGAGCCATCCCAAATAAGAATAAACTCTTTCACGCCAAAGAATCTGGACGGCAGACTGGAGTAGGCACCACGGACTCGA
2A	172	A2_522	21222_83	129.1	78	108(C/A),111(T/C),137(A/T),191(A/C),193(A/G)	GGTAACACGAATCACTATTGCTACAGGAATTGCTCCGTTGTTAATGCAGGACCATGTTCATCCTCTCGTAAAATACTGTGCTATGAGCTACAGGCCTCTCTTTTGTGCCCTGCTGTAGAGGATCCGAACACATATTAAAAAAAAAGTCTAAGTAAAAGAATTTAAAACATCTGCACCACTTGATGTTTACAAACAATGAGATAATGGGAAGATATACCAATAGAGTAATCAAAGATTCATGTATGTCACAAAGAAGAAATACCTGGATCACA
2A	173	A2_903	30709_81	131.8	79	72(CT/C),80(T/TTC)	TGCTGATGTTCACGCCCAGCCGTCCAGGTTTGCACAGCAAATGGCAAGCACCCCAAATGTTGAACTCGTGTCTTTTTTTTTGTGTGGATATTAATGTTGAACGAGTCTTCACGAGATGTTGTTTAGTGAATCTCTTTATTTCGTTTGCAATATTTGATTGATTCTCTTGATTCCTCTCAAATTCTATTTCTGGCCGTTGGGATTTACATGCTACCTACCACCATGGTTGCACTTCTGTGTTCTGAGCACCGAATGTTCGATGAAATGTGTGA
2A	174	A2_505	19904_72	131.8	79	61(A/C)	ATGCATAGTCAGTGTTAAGCTTTGTGATTCTTGTGAAATAAATTTCTTGGCCTGGCCCCTATGTTTATACAAGGACCAAGGGAACTTCTCTTGGACACATGGGGATCACGCTGAATGTGATAGTCTTTAGAGACTGTTCATGAGGGTCGCATCTACCAGCTCAAGTTGTTCTGTGACAAGGACTATCCTGAGAAACCACCATCTGTTAGATTCCATTCACGAATCAACATGACATGTGTCAATCATGAGACAGGAGTGGTAATCTCTTGCAT
2A	*174		24000_76	131.8	79	13(AG/A),260(A/G)	ATGAAGCCCAAAAGGGTGTTGCATGAACTAGTCCTGTCAAAATTGCTGATCCAAGTCACCATAATCCTACCTATGACTGCTCAACGAATCCAACAGCAAGCGTGTCCATACTCCATAGATCAATGCACGACTCTGAAACCCAATGAAAGCAACTTTCCACACCATACAGCCCTTTCTCTAAGTAATGTGATACAATGTCAATATGTATGAGTCAACTACTTCATAATACGATTTTGAGATTGCTAGACTAAACTTGTCAATCCAAATTTAGA
2A	175	A2_920	8391_81	131.8	79	25(T/C),62(T/C),87(G/T),166(T/A),222(T/C)	GTGGACGACCACGTCCTATACGTTTATATCAGGAGCAGGACCGTGGATAGAGTTTACAGCGTGAAACGCGAGGACGGGTACTTGGTGAGAAATTGGTTCCCTTCACCATGACGTGGCCTCCAGTCTTCCCATGCATGTAATCCGAATAATACACCGTTACAGACTTAGAATCACATGCATGTGTGCAATGTTCCGTTTCGTTTCTATTCTGACCTATGGAATAGTTGATCGTATACTCACATATCTCTGCTCGGGTAACCACCTGTCGTGGA
2A	176	A2_995	2736_84	131.8	79	62(G/A),77(AG/A),80(T/A),212(T/C)	TGCGAATTTCTATGAAAACTGAAATCTTATATTTTTCATTTGAAATTTCTTTGATCCAAAGGAACTCTTATTTTTTAGGTACGGAGGTATTCGCGATATCACGTACTAAAATTGTTTTGATTCTACAGTGACAGGCATTGTAACTAGTTGGCAGGAACCATTTAAATCAACCTTAGACATAGAGATCTGAGTTAGTTAACCACCACTGTGATTGATTACACAATAAAACGTTTCGTTCGATTTCCTCCGCGGCTCTTCATTTCTTCTCTCTG
2A	177	A2_979	4775_85	131.8	79	44(C/T),109(A/G),112(C/A),119(T/C),124(GAT/G),126(T/C),130(T/TG),201(C/T),264(G/T)	GTAAATATGCATTGCATCCGATTCTCTTTTATTCACGTGAGCTCCTGTACATATATATAGTCTGCTTCCTACCATCCATTTCGTGTTTATAGATTACTTGTGGATGAAATCCCTGTGTTAACAGATCGCTTCAGACAAGTGATGATTGGTGAGGACAAACAGAAATCTTGAATGCAGTGAATTTCTTTGGAAATGTCTTTCGCATGGTGCAAGCCATTTTAATTATTTTCACCACCTAAATTAAAATATTCTTTTTAGATAATGGAAAGATT
2A	178	A2_1002	35405_83	131.8	79	75(A/G),103(C/T),105(G/A),158(T/C),161(G/C),163(G/T),166(T/C),187(A/G),213(C/CT),220(G/C),259(T/G),270(C/T)	GGGCTAGTCGGTTAACCAGTGACCGATAGGCCAGACAGGACCCACCTCACAATGTTAAGTGGTGTCAGGTCACTACCACGAAGGATATCGGTCACTGGATAACCGATTTCACTCTACTCGGTCGTGTAGTAAAAACAAAAAACACAACTAATGTGCCTAGGCGAGTTGAATATACAAGGATATACAAGAATATTTTTCATGGACCTATTCTACTTTTTTGTTGAAAAATGATTGATTAATTAATATTTTTATTAATCATTTAACTTGTGCGG
2A	*178		49985_84	131.8	79	25(C/T),62(C/T),87(T/G),111(A/C),166(A/T),222(C/T)	GTGGACGACCACGTCCTATACGTTCATATCAGGAGCAGGACCGTGGATAGAGTTTACAGCGCGAAACGCGAGGACGGGTACTTGGTTAGAAATTGGTTCCCTTCACCATGACGTGGCCTCCAGTCTTCCCATGCATGTAATCCGAATAATACACCGTTACAGACTAAGAATCACATGCATGTGTGCAATGTTCCGTTTCGTTTCTATTCTGACCTATGGAACAGTTGATCGTATACTCACATATCTCTGCTCGGGTAACCACCTGTCGTGGA
2A	179	A2_487	18043_68	132.8	79	75(T/TC),93(C/T)	TTTCCCATGAGGGGTCGGAGGGACCTTACTGATAACTTAGAACGATTGTTCAGTCGCCCATTGCATCGTGACAGTCCGATAGAATGGTAGACCTGAAAAATTTGTGAAAGCAATGTTCCATTGCCCCGTGAATCCAACTAGCATCTCCAGATTTGAGCTAAGCAAAAACCTTGGGAGGAAGCATAGTAAAGAAACTTTACATAACCAACCATAATGTTTGTCTTCATCACACTACATGAACCACAGGGCATAATTGCTCTGCTCCCTTGTCC
2A	*179		2460_80	132.8	79	93(A/C),117(TTC/T),119(C/T),134(T/A),187(A/G)	AACCAAGGGTTCGACTCCTATGTCATGTCCTCCAGTTCATCGTCCTCCTCCTCGATGAAGAGACTAGACACTTCTCTCTCGACGGGTCGCTGACACGACACTAGCTCTCTTCTTTTTTCTTTTTTTGGTAGTTTAATGAGAGCAAGATGACTCGTACTAAAATCGTCAGTCTATCTTCTAACAACTAGCAATGAATGGGAAACCCTTGCCTAAACTTTTCCCTTTCTCTTTGACGTGCTACATTTAGGATTGTCTAAACACAAGCAAAGATG
2A	180	A2_997	44276_82	132.8	79	13(A/AG),260(G/A)	ATGAAGCCCAAAAGGTGTTGCATGAACTAGTCCTGTCAAAATTGCTGATCCAAGTCACCATAATCCTACCTATGACTGCTCAACGAATCCAACAGCAAGCGTGTCCATACTCCATAGATCAATGCACGACCTCTGAAACCCAATGAAAGCAACTTTCCACACCATACAGCCCTTTCTCTAAGTAATGTGATACAATGTCAATATGTATGAGTCAACTACTTCATAATACGATTTTGAGATTGCTAGACTAAACTTGTCAGTCCAAATTTAGA
2A	181	A2_518	11957_88	133.2	80	167(C/T)	AGTATTCTTTCAGGTAAAAGCAGTCTTATTGTAGGAAATTCAACAAATAGAGAAAAATAGAAATTTGATAGATATCGTCATAGCTTGGAACGATCCCGTATGAACCATGGATCGATAAAGACAATTTCAAGCTCAGACTTTTTTTTGGAGTTGATGAGCTCACACTCCAATATTAAGATTGTCCTCGTGGTGGTTAGGCTCATACCTACTACCCTAAACAATAATAATGAAGATGGCTCTGTTTGATCTGTAGGTATTATTAGAGGGTGTGG
2A	182	A2_429	29930_80	133.6	81	24(A/T),26(A/G),148(G/C),203(G/C),262(G/C),226(T/G)	ATGAAATTTGCAAGTTTCTGAACAGAATGTGAGAGGTCATGTACATGTAAGCCACAACGAATTATAGATAAGTATATTAATACGGGTTTTGTGATCCCGAGGTTAAAACGTATATGGGCGCCTGATACAATGAACCTACGGAAAGAAGTGTGTCGAAGGCCGAGGCTATGTTTCTAAAGGCTACAGCTTGGATGCGATCAAAGGAGCTCTCCTAGCTACCTGAGGTCGACTTCGTTACATTCCCAAGTGACGGTAGCCTGTGGCCCTGTCCT
2A	183	A2_504	26976_83	134.6	81	4(AT/A),211(G/A),264(T/G),269(T/G),271(T/G)	AGGATTTTTTTTAGGGATTCGTAGACACTGCGATTCCTGAAACTACTGAGATATAAGCACTACAAAATTAAAAGTAGACAGGGAAGAAATTGATGAGCAATCTGAAATACGGAGACTGCTACTTTGTTAATTTTTTGAGAAAGTCGGGAAAGGAGGCCCTTATCTAAATTTTCATTTAAATGGAAATGACTCGAAGTACATGCATGGTTTGCAAAGTTTTAGAATGCCGAGGCACACGCAGGTGCAAATCCAAAACCTCTACCTAGGGTCTA
2A	184	A2_515	26425_86	135.6	82	219(A/G)	TATCGTGTAAGGAAAAATGTTGTTTCCATCTTTTGATTCGTTAACTAGGTAGCTAGTTTATCACATTAAGCTCAGAATGAAATTGGTAATGGCAGGTGGTACATCGATGGGACACCCATCCGTGTTTTCCACCCAGCCCATGTACACTTACGCAACAATATGGGCCGCTGAAGACTAACTGGTCCAAGGCGCCGTTCATCGCCAACTACCGCGACATCAACCACGACGTCTTCAAGTGCCGCAATGGCGGCGGCTGTGCCGTCTCCAACTGC
2A	185	A2_500	27043_92	136.9	83	87(G/C),218(T/A)	TTCAGAGGGACTGCTTGAGGTTTTTGAGAATGTATAGAGTGAGAGCTGAGATGTAGGTGGTGGAAGAATTTAAAGTGAGAAGAGAAGCACTGGCATGCATGACAGCGACAGCTGGAGCGATATGATGCCACCCAGTTTAAGTGAATGGCCAAACAGAGTGTCAGGGAAACTTGGGAAAACTGTAAAAGGGACGCAGAAAGAGATGACTAGTTTTGGGTCCGTTCCTAATTCAACAGTATGTCTAACTATTACTATGTAATAGAACCTAGCTA
2A	186	A2_486	31012_72	138.7	83	111(G/T)	TGAAGAAATCATAGTAGGTTCTTGAGGTCTGAAGAAGTAACAGACAATTTGATTTTCTCTATTGTACACAAAATCAGAAAGTAATCAGATACATGGTATAGGGAACTACTGCTCTTGATTCTGTTATATGCAGGGTTGGTGTTTCAACTCCGATGTTCTTCATATCTCTGATATTTGCTGAGTAGCATATAATAGATGCCCTCGGTCAGTCTCTAGTAATAGTAAAAAAAAAACTTATGGCCTGAGACATACGTACTCACCCAAATGAATTT
2A	187	A2_887	6091_83	138.7	83	60(G/A),96(G/A),106(C/A),127(A/T),131(C/G)	ATGAACATTTCTTGGACAGAGGCGGCCCGCATAGACCAACATTACCAATGTAGATGTATGCAGGATTGGCAAGTACCTGAAGTTGGTCACCCGAAGGTATTCTTCCTGATAGGTTGTTGTACGACAAATTCAGGTAGTCCAATGAAGTCAAGTTTGACAAACTTGGAGGAATTGCACCTGAAAGCTCATTCATCGCCAAGTCAAGGGACTCCAACTTTTGTAAATCACTAATGTTCTGAGGGATTGTCAAAAAAAAAAAAAAAAAAAAAAAA
2A	188	A2_761	2883_80	141.3	84	176(C/T),220(A/G)	AAAATGGTAAAATGTCGGCAGATACAATGAACCAACATCGTGCATTGTTCTCCAGCAGTGATGTTCAGACACCAACTATAGTTCTTTCTTTATGACCATGCTCGATGTTCCCACAGAGGGAGTAGCAAATGTTCAAACTTTATGAAAATATCAATGTTCTTTGGACAAAACTCAACACCATTTGAAGGTGCCTTGAACACTACCATTCTTACCATTGACACAAACGTGTGTTAATCCATTGTGAAAGTTGAGCCAGTGGACATGAAACTCTA
2A	189	A2_899	46839_83	143.1	84	58(A/G),87(T/TGGA),110(GT/G),157(C/T),165(A/G),168(A/G),191(T/C),193(A/G),213(A/G)	TTGGAGGTTCATCTAGTTGGAATTGGGAGCTGGAATAGGAGAGAGAAGAGGACGGAAAGTCACAGGACGATGAGGAAATTGTGTTCTGGAGGAGTGATTGAAAGGCAGAGTTTTTTTTATTAGCCAATGGACCCACAAACAATATATAACAGAGATCAACTATTATGAATTTTATAATAATTAAAACCGTTTAACACCATACTACTCACCCCAGTAGTAAACATTGTGGTTGCCTTTAAAAAAAAAAAAAAAAAAAAAAAAAAAAAAAAAAA
2A	190	A2_411	9714_80	144	84	97(T/C),102(G/A),161(C/A),182(G/A),195(C/T)	GGAGATCAAGGAGGAAGAACATGATAATGACCTCCATGTATCAAGGAAGAATAAGTGAGATCTAACATGACAACTGTATGGCACACATAATGACAGTGCAGGGTCGCTCGGCGTTGCAAGGGCATCGGTCATGTAGCGGACGGGCCGACACACCTAGTGGCAGGTCATCCATCGCGGACAGGCATGCTCGATATCAGTGTACGGGCTCTAAAAGTTGAAAGATGGAAGAAACGGGAGGAAAAAAAAAAAAAAAAAAAAAAAAAAAAAAAAAA
2A	191	A2_975	15041_80	144	84	94(C/T),217(A/G),256(CTA/C)	GCATTACAGGGTCATGAGTGATTAGAAGAGGAAAGATGTTGCTTCCAAATGATATAGCATGCGAGTGGAGGAGGAAACATTGTAGCACCTATACCTACATGGCATACTCTCCCAAGTCGCTTGTATCCTGGTTAGATACTCTATCAGCTTAATCCAAGTTTTCTCATCATGGCAAGGTATAGTTTTTTCTTCTTTCCGAGTTGCAAGGATAGGCATAGCTGATCAATTACAGTAATCATTCATTACCTAAGACAACTATACCTGTATTGTAT
2A	192	A2_976	41214_85	144	84	94(T/C),128(C/G),219(A/G),257(A/G)	GCATTACAGGGTCATGAGTGATTAGAAGAGGAAAGATGTTGCTTCCAAATGATATAGCATGCGAGTGGAGGAGGAAACATTGTAGCACCTATATCTACATGGCATACTCTCCCAAGTCGCTTGTATCCTGTGGTTAGATACTCTATCAGCTTAATCCAAGTTTTCTCATCATGGCAAGGTATAGTTTTTTCTTCTTTCCGAGTTGCAAGGATAGGCATAGCTGATCAATTACAGTAATCATTCATTACCTAAGACAACTACCTGTATTGTAT
2A	193	A2_982	10464_79	145	85	44(A/C),61(T/G),76(G/GT),178(G/A),237(T/C),243(C/A),266(C/CGATCT),268(G/A)	ACATAGGTGACAAGCAGTTAGGTTCAGCTTTAACGGATGACTGACACACGCCTCACTGGCTGACCCATGTTCAGTGTTTTTTATCATCCGCCGTTAGGGCATATGAATTGTGGATATGGTTATGCATGATGGCTCTTTCTTCTGTTTTCCCCTTGTTTGATTGTCATTTCCCCTTGAGCTTCTCAATTCGCAGGCACCTTAATAACCTTGACACGGGGATGAATCTGCAAAAGAGGTCAGGACAAAGTTTCAATGAATCAGACACCAGTCTA
2A	194	A2_513	26869_72	145	85	27(A/G),243(A/AT)	GTCCCCCTGCCCTTGTTTCAATAGTCACTCATCTTTGGGAAAACAAATAACCATGTAGTGATTTATGAAATGCCTAATTACCAAGATGACACCATGAAAACAATCCTTCTTACCAATCCCCACCCTGATCGACCCAACTTTATATAGAACCTGAGCGTTAGGGAGATAAGGTGACTCATAAAAACTGGCTTTAACGACAAGATAATTTCAAATATCTTTAGAAAAAATTATTGATTATATATATTCCTCGTCCTGAATGCAAGATTTTTTTT
2A	195	A2_841	27249_80	145	85	32(T/C),93(A/C),221(A/G)	ACCCCTTGCACTGAATTTAGCTTGTTTTGGATCTCTAGTACAAATGGAAATAGGCTTGCAGGATGAGATCAAGAATATGTCAGCTGTTTTGGACCTCCAACTGTATCTTGTATCATTTGATTTTGCTTTATGACTTGTGGCTTTTAATTGGCAAATTACTGAACTAGTTGCTTATAACTGTTGAGAAATGTGAAAATCAAACCCTGTTGCCTGGTTCAGTATTTGTAAGGTCAACTGTCTAGCTGTTCTCCGAAATAAAGTGTGACCACTAA
2A	196	A2_494	25969_87	147.7	86	23(A/G),44(C/T),49(T/C),61(GT/G),63(T/A),65(T/C),82(A/AT),121(T/C),166(A/G),174(C/A),199(G/A),249(C/T)	TTTTGAGTGCAACCATAATATTATATCAACTACGGTTGGTAAACCATATCGATGAAGTACGTTTTTTTCATGGAGCTTTGAATTTCTAACTTTTAGGCGTTGTTTGCACCATATATGAGCTCCAATTTGATTCTATAATCCCATCGCCCTATAGATAGTTTGAGAATATCTTACGAAGCAAGGATGTCACAGACTCACGCACGATGTTGGATGATGAGGGACGGAGGTATACAGCACCACCGAACAAACTTTGTTTTTCAGTGTTAAGATAG
2A	*196		8060_87	147.7	86	231(C/G),233(C/T),5(G/T),131(A/T),138(A/T),162(A/T),191(T/G),195(A/T)	TACTGTACACCATTCACGGCACTGTGAGTATATATTATCTCCACAGTAGATATGTCCAGGTTGAACAATATATAGCCTACACACTACGGCGGCATTTATGAAACTGATCCGTGTTTAAAAATCACTAGCGAGCAGGGATTACATTCATATCTGGGCCAAAGATGGCATGTCCCATGCATGCATGCAGTGGTTTGAAACTGTTACTTTTTTTTTGTAACTAAACTGTTACTCTCTGGATGAATGATGCAAGTGCTTATTTTAAAAAAAAAAAA
2A	197	A2_432	12448_84	148.1	86	85(C/T),102(G/C),104(G/GAATAAGCCTAACGACATCCACCCAT),106(A/ATAAACCTAACGAC),109(G/A),118(A/C),121(T/C),125(A/T),127(G/C),142(T/G)	TAGGCCTCTGTCCAGCTCCAACCCAGATTTTGTTTATCTTTACAACAACTATAACAAAGAGCTAATCATGAGGAATGTTGTTCCCTAGCTTTCTTGCTCAGGTGCACTGTACCTTGAAAGTGCAACGGAAAGACACAAAGGTCTCTTTCACCACTGCACGTCCGAGTGACGGGGGAAGACTCAAAAGGTCTCTTGTTCGCTAATTTTTTTCGCCCGAAATGATCCAGTCCTCTGAACATGGACCAAAAGCTAACACTTCGAAATGAACGGGA
2A	198	A2_953	18765_82	148.1	86	40(C/T),46(T/C),55(T/C),63(T/C),70(G/A),92(C/T),119(A/G),168(A/G),175(C/T)	GGGGTATGACGGCTCCCAGTCATTTTGTTAAGAAGAAGACATTCTTACGCAGGTTGAGAAAATCCCCGAGCCCCACTTCCAGGTCATACACCAGGACTCAGCTGGCCTATGAGCTGTGACGTGAGTTTTTACCTGAGGAGGTGCTACTCGGAGCCTCAACCACTACGATGAAAGCCCCTTTCGCGACTAAGGAGAGACAAGGAAACAGCTTTTCACACTAGAGTTTGTTATTAAGCAAGTGGAGTACTATTTTATGATGAGAAGACTCTTTG
2A	199	A2_772	6482_85	148.9	86	140(T/A),196(C/T),214(T/A),249(A/T),251(C/G)	ATCATGATGAAGATAGTGGAACGGAACTTGTTCTAGCCCGATCATGATCTCGTCGACACCAGTGCTAGCATGAGCTTCACGTCAATGGCTAATGGCTGGCGATCTATCGATCAATCAAGAGGCAGGCCGACGAAAGAAGTACGGGTAGACACAAAAATCTGATTGCCAAATTGATAATACAAAGTATAAAAGAAACACAAAAATCCTATTGTGTTATGACGGACTCGTGATACGATGGAGCTAAAGTCATCTTGGGATACGATGGACTCCAC
2A	200	A2_479	27928_99	148.9	86	88(G/A),167(G/A)	ATTCTTGCCCTGTTTTTCCTATCCCTCTGTATTCTTACCTTTTATCCTAGCAAGTTGAGGTCGTTCACCCCTCATGTGTACACCCGCGTCGCTCATGTCGAGCGGCACTGCCGAGTAATATTCTCGGTCCTCACCCAACTGACGATCCTGTAGTTCCGTCTCTGTTGCACGTGAATTGCGAGAGCCAACACCAGTCCGACGAACGGAACCCCAACCCCCACGGCAACGGCTTTCGACGAGTAGAAGCCAAGGCGCGTGTTGGAGACCCTCAT
2A	201	A2_508	787_83	150.4	86_87	114(C/A),193(C/T),232(T/C)	ATAGTTTCATAACGTGATCTTTTGCAAATATGACCTTGCAATTGATGTCTGATTAACTAGCCAGCAACAATTAATGAGTAGAACTATTCACATCAGCATCGTTTTAATGAATGCTTGTATAATTTTTTAAGATGTGTCGTCTAATCTTGCATTAAATTCAGACTTCAAATTTGACCAGTTAATCGTCTTATCCTTTTCATTCATTGTTTGTTAAATAGTAAATCACATTTGTGGATCCACAACTTGGCACGCCTAGCTTACCACGCACACTG
2A	202	A2_950	26329_107	150.4	87	68(C/T),92(A/T),33(C/T),42(T/C),58(A/G),146(A/T),213(C/T),240(C/A),143(G/T),272(A/C)	TAAACGGGGTGGTTTGGGGTTTGGTTTGGTTCCTGGCCCACTTACAGGTTGGCAGGTAAGAGCTGAGCTCTCCTCCCCAAATCTCTTGTGAATCCTCCTCCTTTCTTTTGTAGTTGACATTAAGGTTGGACCTGCTTGAATGGGTAGAAGTGACTTTCTTGTATAGCTTCTAAATCTGATAGCATATTTGTTGGATTACATGCTTGTTTACACGTTTGTATCTGTGGATTATTGTTACTCTTTGCTATTGTGAATCACATTCAAGAATAACA
2A	203	A2_517	57428_86	152.2	88	29(C/G)	TGTACTGTTGGATTTCGTTGCAGAGTTTCTGTGACAATCGTGGACTGTTTGCTGGGAAAAGAACACCTGGTTGTTAGTGACTAGTAGCACTACTTAGATGTCTCTTGTGAATGAACGTCGAGTCCAACAACTCCTGAATTGCACACAATGATCGCAATAGTAGTAGCGAAACGCAACCAAATCGAAACAATGCGCGGTGTGGAGCCGAATTGTAACCAAGTTAAAGCCCAACCACGCACATCATCACATCACAGAGCTTTTAATAAGCACAT
2A	204	A2_968	35494_72	154.4	89	23(C/T),30(G/A),59(T/A),87(C/T),110(G/C),115(T/C),148(A/AG),164(G/A),208(T/G),214(T/C)	TAGGAGAACGGCCAGAAAGCCTCCGTCCTGTCCATTCCCAATCCTCTTCTATTCCACCTCATCTTCATGGAGGAGATCTCAGCAGGCCAAAAGGAAAGAAAATTGGGCAGGATATAAGAAGATAAGAAACAAGCAAGATTTGAGCCAAGACCACGGCGCAGGCGTCCTCCATGTTGATGACGCGGAGCGTGCCGCCAGCCACGAGCGTCACCATGGCGGTTGTCCTGCTCATGGGGTCGTCCGCAAAAAAAAAAAAAAAAAAAAAAAAAAAA
2A	*204		25294_82	154.4	89	47(T/G),99(A/T),265(T/G),57(GAAGTTC/G),68(C/T),227(C/A),268(A/C)	GACTTCAGGAAAGAACTCCGTCCACCGTGGAAAGAATCGTGTGTTCTAAGTCCCGTGAAGTTCTAAGCCCTGCTTGCATGATAACTGTACAAAAAGATATTTGCTTAAATATGTACAGTGTCAGCTCGTAACCAGAACCATTAAATGATGGCCAACCACTAACAATGTGAAATAAACATATACAGCTGTGGACGAGCACTGATCCCATGTGTATATATATGAGCCCCATGCAAGGAAACTCATTTCATAACTCAAGCATCTAAATTTAACGA
2A	*204		5244_77	154.4	89	99(C/A),153(C/T)	ACAGATGTGGTATGGTTCTAAGCAAGGTCCAAGAAGATGAGTGGAGAATGGTGCAACGGAGATGGGATTTGCTCGTGCTCACCAGACAGATGAGGAGCCGTCACGGGCAAGAAGAAGCACGATAGCGAGCCTCGTCTTCACGGACTCCTCTGCCCAAAACTCGACCCGATCAGCTCATGTGATGCGAAACGAGAAGGTGAGCTTGCACAGCAACTTGGCTTTACACATCGGCTGTCCTCAGCGTTGCCGCGTGAAAAAAAAAAAAAAAAAAA
2A	205	A2_737	49612_83	156.8	90	15(C/T),21(C/T),85(G/C),110(A/T),116(T/C),185(T/TG),206(A/C),221(C/T),246(GT/G),272(T/G)	GCTGTATTCAAAATCACTCTCGAAGTTCCTTCTGAGATTGTTGCATTGTCAAATATGCCAGTCATTGAAGAGAAGGTGAATGGGGTTACCAAAGTAGTGTGTTTCCAAGAATCTCTGATAATGTCAACATTTTGGAAGTTGTGATCCTAATCCTTGGCAAGATATACCCTTGCAGTATTATAGATAAAATGTACATATGTGAAGAATTAGGTTATATAGACTGATTGATAGGATTGCATTCTGGGGTCTGGGCATGTTGTAAAAGATTTTGT
2A	206	A2_894	19617_79	156.8	90	12(C/A),49(T/C),56(C/G),127(A/C),173(T/G)	ATTGGTTGGCACGCACTAAATTAGAATATTTTTCGTGAAGAAAAAAAGTCATTGTCTTTGTTTGGATATACCATATACTCTATTATATTATTATAGTTTGAGGATGAATACAACCTTGTTGTACTGAACTATTTCGTTACATATAAACCGTTGCCGCCGCGCCTCGCCGACGTCGTTGTCCACCGCAACCAGCGGCACGCGCCAGGCAATCCCAGCGCCCGAATTCTCGACGCCTTTTCCTACTTGCGGCGTCTCCTCTTCGTCTCCTTCTC
2A	207	A2_949	14809_105	156.8	90	136(A/T),140(T/A),46(A/C)	ATCTCCCTCCCCCTACACTTCTTTGCATCTCTTATGCGCATCCTGACCTCTCTTATAATTTTATTTTCCTAAGTTCTTGTGTTATCTCTCTAGATCTCTCTCCCTCTAGCTCATAGTCTATCTCTTGTCTAAGGAAAGTTGCATATCATAAGCATGTGTATATGTTCGTTTAATTTTGCCCCCTACTACCATGTTTTGTTTTCCTTCTTGTAGTTCAATGATCACATGATGATGGGCGGATCAGATGTAGTCTTCCCTACGCCATCACCATT
2A	208	A2_444	16477_85	156.8	90	104(A/C),181(T/C),250(T/G),265(C/A)	ACATGTTCTTCTCAGTGGCAATCTCTTTCATCACTTGCTTCAGCTCTATGTTTGTTTTGTCAGCATACATCTTCCATACCAACTGGAAGGGCAACGCAAAACGACCAACCATGTAAAGTCCAGTTATTTCTGACCAATTATAGAGCTTCTCATGTCGTAGACCACATCCATATCCATGAATGAACATTACAAATTTGGTGATCACCCGACTATCTAATCTAGTGTCTTAGCACGGGGGATTAGGACAAGTGGTAGTGTGGTACCCGTCAGCC
2A	209	A2_963	30086_82	156.8	90	12(A/C),49(C/T),56(G/C),121(G/A),123(A/C),128(G/A),173(T/G),164(T/G)	ATTGGTTGGCAAACACTAAATTAGAATATTTTTCGTGAAGAAAAAAAGCCATTGTGTTTGTTTGGATATACCATATACTCTATTATATTATTATAGTTTGAGGATGAATACAACCTTGTTGTACTGAGCTATTTCGTTACATATAAACCGTTGCCGCCGCGCCTCGCCGACGTCGTTGTCCACCGCAACCAGCGGCACGCGCCAGGCAATCCCAGCGCCCGAATTCTCGACGCCTTTTCCTACTTGCGGCGTCTCCTCTTCGTCTCCTTCTC
2A	210	A2_466	21664_88	156.8	90	30(C/G),34(A/AT),103(T/C),130(T/G),132(T/C),140(A/G),170(C/A)	AGGAATTAAAGAAAGAACATAAGACAAAGCTCCAATTTGTAGGCCCAGAAACTAAGTGTCCAAGGGGAAAGAAAACTTTAGTGAGATGAACATTTTAAGTCCTGCCAGAGAGGGCGGCTGATGAGCTAATCTAATACAGACAGGATTTCTAACTCCAAAGACACAATGCCCATGCACTTCAGTAGATTTCAAGTTAGTCTACAAGCTTACCATCATTAGGCATAGTTAGAATAGGAATCTGAGTAATGGAGCCTTTTCTTCCTTCAATACGC
2A	211	A2_442	23805_84	159.1	91	94(G/A),110(T/A),125(C/G),166(T/C),181(A/G),216(T/G),219(T/G),225(T/G),227(T/G),229(T/G),237(T/G),242(T/G),250(T/G),252(T/G),261(T/G),265(T/G),267(T/G),271(T/G),149(T/C)	GATGTTGTCAAGGTCGAGATCATCACAACGGATCGGTGCCACTGAACACTTGTGCATGTTAATCTTTAAACCTGTGGCTTCCCCAAACTGTGTGAGGATGTCCATTGTCTTTTTCACCTCTGAACCCACTCGTCAGCATATAAGGAGATCCTCATCTTGGCCTGGTGTCCACGAAGCGCCATGAGATGTCCCTCCTCTGTTGCAATGCTAAAGATTTGTTGCAATGTGTCAATGGCTATAATGAACAGATATGGCGACAGTGGGTCTCCTTG
2A	212	A2_427	20383_79	159.1	91	94(G/A),110(T/A),125(C/G),166(C/T),181(G/A)	GATGTTGTCAAGGTCGAGATCATCACAACGGATCGGTGCCACTGAACACTTGTGCATGTTAATCTTTAAACCTGTGGCTTCCCCAAACTGTGTGAGGATGTCCATTGTCTTTTTCACCTCTGAACCCACTCGTCAGCATATAAGGAGATCCTCATCTTGGCCTGGCGTCCACGAAGCGCCGTGAGATGTCCCTCCTCTGTTGCAATGCTAAAGATTTGTTGCAATGTGTCAATGGCTATAATGAACAGATATGGCGACAGTGGGTCTCCTTG
2A	213	A2_516	333_83	160.7	92	75(T/C),102(G/A)	TAGGTGTGGCTTATAGTTGTGCTGGGACAACCTGAAGTTGATTTTCTGTAACATCTTCTGGGTTTTTGCATTTTTGATGATACCCATTATGTATCGAGACAGACAATTCTTTTAAGATAGACCTACTGCTTAGTTTTGTTTTCTCATAGGAAGAATAAATTTGAATCCTCAATATGAAGTTTATAGCATGGCTTATATCCTCATTAAGTCCGATTTTGCTAACACCCAATATGTACTTCTTAGATTAGCCATACTCTCTTATAAAGTAATGC
2A	214	A2_828	28917_82	160.7	92	11(A/ACTTTTCT),60(C/T),144(G/A),146(A/G),150(A/C),179(G/A),234(T/G),248(A/G),260(T/C),83(A/G),110(A/G)	TAACCATTACACTTTTATTATGTTATATCGCAATAAAAGTGAAAATTGTTGAATGTTTACTACCACAGAAAGTCCTGTAGACATAAACAAAATCAATGGTTGCATCAGCATTTGCCAATGATGTCTCCCAAAAAATGCTGAAAGCAAAGACGATCGAAACTACTGCTCAAGTTGCTGGGACTGGAAATGGATCTCTCCAAGAAACACTATCTAGTGAGAACTCTGCAAATGGGTCGACTATCAAGCAATCTCAAGAATCTGAGAGTACTACC
2A	215	A2_491	12434_99	164.8	93	267(C/T),9(A/G),129(G/C),152(T/A),173(T/G)	TTGTTGAGAAACTCATCAAGACTGATAGAAAGTTCATTTGCTTTTTTTGCTGTTGAGAAATCATGCCGTTGTATCCTACATTTTATTGAATTAACAACGCGTGAAACCATGGAGAGCACACTGATTCAGATTGCATTACATCATGGCTTAGTATGTGACATGGACGGTTTGGTTGGACCCAGCAGTGAGTCTAACTCACTGCTATATAAGACGTCACACATCTTCTGAATGCACCTGCTCCATTCAAGTTTCAGTCTAGAGACTCTCTTTTT
2A	216	A2_509	21513_106	164.8	93	12(G/A),157(C/A),247(GCTT/G),252(T/C)	TTGCATCACACGCATGTCAAGTGAACTCTGAATCTAACTTGCTCATAAAATTGCATAAAGCATGTTCCCTTTTGGATGTATCTGAACCAGCAGTCATTCATTTTGAGAATGAATCCTACCAGAGCTACCTTTCATGACAACCCGTCCTTATCAGAACATATGAATGTTGAGTCACAGATTATGCTTGTCTGTGAGAACATATTGCGAATGTATCTGACCTGTGCAGGACATGAACCATCTAATGATGCTTCTTGTAGAGATCCAACCTTACA
2A	217	A2_970	5788_113	164.8	93	114(A/G),126(G/A),128(A/G),194(C/T),199(C/T),115(A/G)	TCATCATCCAAAAAAATTTACACAATCGCACCACATCATGGCCTTATCCTCATTCAAAGATTCAACTAATTTTTCATCTGACTTTACCTACACGTACTCTTAACAAGTTTCTGAACCTGCAAGAGGCAACCTACAAACATTCATCTAATGAAAGTTTTCGAACATCATTAACACCTGATATCATAGATTTTATCTGTACCACTGCAATGTTTACATCTTGGTAGCAGAAACCACTAAAAAAAAAAAAAAAAAAAAAAAAAAAAAAAAAAAAA
2A	218	A2_460	13297_77	167.2	94	46(T/A),76(A/C),100(T/A)	TGATCATGTTGAGTTTGAGTACTGACTGTTGCTAAGTAATTTACATGTTCAATTTCTTCTACTAGAATAAACCATATCTTTAGCAGTGCATTCAGTGGTTTAAGGAGTAAATTAATATTTGCCTTTTTTAAAATTGTATTAATCCCATTCACTGGTATAAGGAGTAATTAATATTTGCCATTTTTAGGCCCTTCAAGTGTAGCAACTTGAAACTAGTGTAGATTACTTTGGTTTCTTGTTTGGTTTTTAGATAATGGGAAATTGTACTAATC
2A	219	A2_459	21360_83	167.2	94	46(T/A),76(C/A),100(A/T),136(G/T),210(A/T),270(A/C)	TGATCATGTTGAGTTTGAGTACTGACTGTTGCTAAGTAATTTACATGTTCAATTTCTTCTACTAGAATAAACCATCTCTTTAGCAGTGCATTCAGTGGTATAAGGAGTAAATTAATATTTGCCTTTTTTAAAATTGTATTAATCCCATTCACTGGTATAAGGAGTAATTAATATTTGCCATTTTTAGGCCCTTCAAGTGTAGCAACTTGAAACTAGTGTAGATTACTTTGGTTTCTTGTTTGGTTTTTAGATAATGGGAAATTGTACTAATC
2A	220	A2_523	1462_86	167.5	94	103(C/T),245(TCA/T),248(TTCATGACG/T),130(G/GGGT),256(G/T)	GAGCGAACAATACAACGCGTATGCATTTACCGTACTGTGTATCTGTGTGGCCTTTGCGTTGTTGCTTTCTAGACTACAAGTCTAGGACTGTCCAGTGCACTACCACTGGGTTTATATAGCCATCTAGTAGTTGGAATTTGTCAGATTTTCTGTGTTGTTTGTTTGCTTGCACTGCTGGTCACTTCTTAACCTGATCGATATATCTGATATATTTTCTGAATGATATTTTTATATAAAATAATGATCATTCATGACGATCTTTATCAAAATAG
2A	221	A2_455	21114_104	167.8	94_95	135(A/T),234(G/T),130(A/C),272(G/T)	AACATTCATGTTCAATGGCCTTCACTGGTTTGGTACAAGAAGTCCATGGATTCGACAGTAAAAAAAAGGCCACAAGACACGCAAATCATTACACCCTGAATAAATCACAATATGTGAGTGCTATCTGCTAAGGCAACTGGCACAATGTGACGTTTTTTTTTTCTGAACACCAGGTCCTATGAATTGTCAGACATCGATCATTGACTTGTTCTTATCTATCAAAAGTGCAATTTGCCATGAAGGAAAAAGGAACGAAAGGGAAGGCTCGCTTG
2A	*221		30159_84	167.8	94_95	3(G/A),17(T/C)	AAGCATCTTGTTCGTGTAAACTTTTTAGGAGCTTAATTAGTTTTTAATCGTGCCATGCATGCACATGCTACCAACTCGTAACTCCTTTTTATAAGTCCACACTTGGTATGTACTTTCCCCAATCCTCAGTTCCCAGTAACTTCTATTACCAGTGTGCTTGTGCTTTGCTTAAGGAATTTGGCGAGCTGATTAGTCACTCCAGGATGCAGAGATGTCAAGATACTCCAAACTTGAGAATCACTGACAGCTTTTAGAAAAAAAAAAAAAAAAAA
2A	*221		12085_84	167.8	94_95	58(ATGAC/A),105(A/G),129(TTAA/T),135(A/G),272(G/T)	AGGTCGAAAGATACCAAATGAGGAGAAAGGGGTAAAATAGTAAGTACGAAAATACGGATGACTGGAGGTGGGCCTGAAACACCTATGAACGTATATAGTGGCAAATTTTCAACATGTGAAAAATTATATTAATGACAAATTTCTAATCTGTAAAATTTATAATGGCATAGATTAAATTAACTTTTTTAAAAATGGATGGCTTATCATGTTCCACGAGGTACACCGCCGCCAAGTTCACCGAGGCGATCCCGCGCCCCCTTGTTTTTACCCCG
2A	*221		69_85	167.8	94_95	189(CT/C),213(C/A),3(T/A)	AGTGCAAAGACAAACCTGAATGTCAAGCAGGTTTTCTTTTCTATAGCGTGGGACATCAAACAGAGACTGTCGGAGACTGATTTGAAGCCTGAGGTGCTGACCATTTTATTTTTTACAAGTTTCACTCATTAAAGGAACTTGATCTGATATTTCTCATTTTCGAAATAAGTAGTAATGGGCATTGGTTACTTTTTTTTTTCTTTTGCCAATTACTATTTCTCTATACTCAAGAATTACTATTGGTCATCCGATAACATGAGGAATAAATGGCA
2A	*221		19436_98	167.8	94_95	194(C/T)	GTGGGCCAATGCTGTTCCCCTGGTTTTCCTGCCGTGGAAGAAGAGTATTCGTGTGCATACAATACAAGTCGGCGCACTTCTTGATGTTCGGAAAGATTTGTCAAAGTTTGCACGGCTGATCCTTAAAACAAGTGTACGAGGAGGAGCCAAAACAAGTGCAAGACTTTTATTAAGCACACAGAAAACGCGCGCGCCCACTTGGGATTATCAGCTAGCTTTACGACGGGCACATCGTCCGCAAGACAGGGCATTAACAAGGGAGGTGTTTCCTC
2A	222	A2_857	34538_109	167.9	95	134(C/T),224(T/C)	TTTCTCTGACAAATCCATGTCATCTATGATTAATTCTATGGACGACGGTGATAATCCATGGATGATCTGGTCACTTACTAGATTCTTCATCCCCTCTTTCTGCGCAGGGCTCATTGGAGCTCCAGCATGTCCTCTCACAAGGTCGCAACGTTTGCACTCGTCCTGGACACCACGCAGGCGAATCCTCTTCAGGTTCACAGCTCGGACCATGACAAGCCTTAGCTTGTGTAGCTTTATCAGCGTCTCTTAAAAAAAAAAAAAAAAAAAAAAAA
2A	223	A2_905	14739_82	167.9	95	85(A/T),162(A/G),231(C/T),240(T/C),254(T/A),257(C/T),262(T/G),264(A/C),267(A/G),272(A/C)	TACAATGCTTTATTTTTGTTGAAGACATGTGCTTTGCTTTCAGTTTCATGCAATGTGATTATAGTTATTATTAGGGATGAAAGCAAAAGTGGTAATAATCGGTTTTCCGATGCTCGTTTTCGTATTTTATAAGACGCAGGCATGACACCTCCAATTTCTCTATGTTATCAGTGCCATACTTCACGATTCATGTTTCCGATTGTTAATATCGATTGCCGATCGATACCGTCCGTTTTAGTTGCAATAATATCATTTCCGACTTCACCAAAATA
2A	224	A2_917	24668_76	168.3	96	84(G/T),88(A/C),129(A/C),155(C/T)	TTCAGCTATACTGAGCAGATTACGAAATTTGATTTCACACTAACAGAAAAATGATGGGAAACTGACAAAAAAATCAACGAAGTGTAAACTCTTTGCACATGGTTAAGCTAAACACCTAATACGCGTGGAAAGGAGAGAAAAGAATATATACCTTCCCAAAACGCCAATTGCTTGCTCAGCTCGACGCCAACCCTAACCAAATCCAGTGGAACAGACGCGGACCGAAGAGAAGAATGAGTGCGTGCAGATGGAGCTCCTCTCCTCCCACACCT
2A	225	A2_461	1218_83	168.7	97	28(T/C),261(T/C)	AAGATTTACATGCCAAGTTTCATCTGATATCTAAAAAAACATGTTCTAACAGTGTTGATAGTTGAAAGTAGGCATAATATTGATTCAGAAACTTGTCAATGCTAAGCAAACCTTTCTGGGGGCACAGCTTTACTCCATTTTGGTGCTTCTCCAACGAGCATTGCACTTTCATATGTTGACAATCCACAACAGAATGGAAATACCATATAAGACATTCATGATATTTGAATCATAAACTTATTTTGCTTGGTTTGTTCTGTTAGGACATAATC
2A	226	A2_501	4518_82	169.1	97	84(T/A),87(A/C),99(G/T),108(T/A),110(G/GGTCGTACTAAGGATTCTT),115(C/T),126(CTTAT/C),164(CCT/C),232(G/GA)	ATTGAAGCACCAGATGATGTCAGATTTGTTTTGATCATCCTAAGGATTAAAGGGTGCAAAAAAAATAATTAAAGTCCTTTTGTTTGACTAGTCTTTTTGATTTTGTTTTGATCGCACTAAGGATTCTTATTTATCACCCGACTTTCTAGTATTTTTACTGCATCCTCTCTCTCTCTCCGCTAAAGCCCAAAAGGCCCGCAAGGTTGCCCAAATACAAAAAACACCAAAGAGGGAAAAAAATATCAAAAGGTATTTTAATTTATGAAGTGGAG
2A	*226		4440_105	169.1	97	36(A/G),100(A/G),130(T/C)	GTCACAAGCTTCTTCTCTGAGCTCGGCATTCTCACAAGCGACGCGAGTATGCTTCGCAATCACGTGGTTGAGCTCAACCAGAAGCCTCTGGTTCGTGTCACGAAGCTCCGTGACCTGTGCTGACAGTTCTCCCAGCCGCCTCTGCTTCCTCACGCGCGACCTCCTTGCGGACTCACGGTTTGATGCTAGCCTTCTCTTCTTCCTCTCGTCGTTGCTACGCCTCGCAAAAAAAAAAAAAAAAAAAAAAAAAAAAAAAAAAAAAAAAAAAAAAA
2A	227	A2_1001	11457_72	169.5	98	21(G/A),93(G/A),140(T/G)	AACCAGGCTCTATAGAAACTGTGTGCTAGTAGTCAGGAAAAAAGGATAAGATGACGATATCTTCGATGTGATGTTAAAAGAAAAACACGACAGAGCCAGATGCTTCACGCAACTGTGTTGAGTGAGAATTCAAGTGAGGTCAGGGCACTGTACTGGAACGGAACGGAAACAGAAGATGTGTACCGACAGAAGCGTGATTGACCAAACGAAGACTTCCCGTAGTTTTCGCTAACCCACAACATTAGGGCAAACAGTGGTTAACGATGGACATA
2A	228	A2_474	51715_90	169.5	98	32(C/T),35(C/G),48(TA/T),110(C/G),165(G/A),172(G/T),7(T/C)	GGACTATTGCATTAGCAGATTGTATTACCACCACCAACAGGTCCATGTAAAAAACACAGTTTTGTATGCGTGATCGGTACAGGATTTGGGAGGATTCGAGCTTGAAATTCATCGACTGTTTTATTGTTGTTTGCCTTCAGACACAAAATGTTGGCGCAGATTTGGGGAATGGTCAACTGGAGATTGGAGTTCGGATTTGGACGAACGGCACGGCCGAGCCTCGCTTTCGAGGTGACGGAGATGACATGGAAGGTGAACAAGAAACCTGCGTT
2A	*228		25784_85	169.5	98	38(T/C),151(C/G)	GGGCATCTCCTGGCGAAGGCACTGGAGCAACCATGTCTGATGATGAAGATAACCAGGTGGATAGTGAGGCTAACATGTTTGATAGTAATGATGGATCTGATGGTATGGGCTTTGGCCCCCTAATGCTGACCAGTTATGAACAGCTCTTTCCTAACTCCTCCAGGAAGACGACAAGGCTCGACTAGTGCAAGAAACAGGATTACAGCTAAAGCAGATCAACAACTGGTTCATTAACCAACGCAAGAGGAACTGGCATAGCAACCCAACATCCT
2A	229	A2_498	20379_87	169.9	99	84(CTTG/C),110(T/C),112(T/A),123(A/C),265(A/G),132(T/A)	ATAGGATAGAAAATTGTGCCAGAAGCATAGATTGTAGTTGTCAGGCACCCTATCATGGTATCAGAATTTCATCTCAGTAGTCACTTGGAAGATAACCAAGCACTCACCATGTTTATATGCTCATGGATGAATGTTGAAGAACTTACAATGTTAATGTCAGGATTTGCAGTCACAATCTGCTTCTCTGGAAGCAAGTATTTATTCTGTTTAAATTCCACATCTCCTGTAAAGAGGTCACGTGCTTAAGAAAAAACAAGTGTGTGCATTATAAT
2A	*229		19603_84	169.9	99	183(T/C)	GCAGAAGCTGAGGCAGATTGAGATTTCTGTCATTCAGTACCGTGAATCTCTTGAGGAGCAGGGTTTGCATAACATGAATGAGATTGAAAGGAAGGTTGCCAGCCATTGCAGTCGTCTTCAGTCTGAATATTTTAACTTCTTTAGACACTAACAATCTCTTATTTTCTATTACATATCTTATTTAAGAAAAAAATATTCTGTTTTGCAGAAAGAACATCATTGGAGCGGAAAGTGAGGCTTGATGACGCTCACAATTATCCTAGGAAGCGACG
2A	230	A2_908	20876_103	169.9	99	64(A/T),66(T/C),75(A/G),79(T/C),84(T/C),118(T/C),134(T/A)	GACATAATAATAACAAATTTCAGGTGCATATGGACTACAAGACAAAAATTGTTGTGTAATGAAAATAGCCCTGAAAATTTGAATTTTTGTATCTTGAAAATAAGGTTGAGCAAGACCTTTAGATTTTGCGTGGTTGTAAATCATCATTACCGTACCAGGTTGTGGAATTGTTTTCAAGTTTTAGAGCTCTTAAGTAGGGATAAAAAAAAAAAAAAAAAAAAAAAAAAAAAAAAAAAAAAAAAAAAAAAAAAAAAAAAAAAAAAAAAAAAAAA
2A	231	A2_901	15131_85	171	100	139(C/T),154(G/T),221(GT/G),237(T/C),42(A/C),128(A/C),130(C/A)	GCCACATGGGTCTTCTTTTGTTGCTTTAGTGCATGCCAGTGACACGAGGCTCCGCGTCTCTGTTGCGTGTGTTCTCTGTTGTTTCAGAGAGGAGAGCGCTAGCTGGCGTGCGGGTGAGTGTTCTTTGACCATTGCACCCATTCCTACGGCAAAGGTATTCATAAGCCACCTTATATTAGTTTTCTCCATTGGCTTCTTTACCTGATATGATTCCCTGCCTGTTAGAAAAACCACCATTGTTTGGCTTTCCTTGGCACTACGGCATATCTGGG
2A	*231		27127_77	171	100	16(C/T),231(C/G),7(A/C)	TTGTGTATTGCACAACACAGCAAGAAAGACAGTGAGAGGGACGCATACATCGGTAAAATATTTCCCAATTCCTGTCATGGTTGTCTGGTCTAGAAAATTAAAATACCTGATATAGTCCTCCAATCCAAATGAACACTGTGGTTGCTCGGTCGTATCAATGACGCCAGTGATGTTAAATAAACGATATATGTACAAATCAGCGCCTAATCACAATCTCCGAACAATGCGCACATGACGAACGGACGGATAGGGCGATGATTTCAGAGGAGTTG
2A	232	A2_499	1290_77	171	100	42(A/C),222(G/GT),237(T/C)	GCCACATGGGTCTTCTTTTGTTGCTTTAGTGCATGCCAGTGACACGAGGCTCCGCGTCTCTGTTGCGTGTGTTCTCTGTTGTTTCAGAGAGGAGAGCGCTAGCTGGCGTGCGGGTGAGTGTTCTTTGACCAATTGCACCCATTCCTACGGCAAAGGTATTCATAAGCCACCTTATATTAGTTTTCTCCATTGGCTTCTTTACCTGATATGATTCCCTGCCTGTAGAAAAACCACCATTGTTTGGCTTTCCTTGGCACTACGGCATATCTGGG
2A	233	A2_379	8160_87	171.6	100	150(C/T),205(G/A),2(C/A)	ACCAGGCTTTTTGGATTTAACGGATCACTGGCCGCCTCTCGCATCGCATGGTCACAGCAAGGTGGCCAATCCATCGCATCCAGGCCCCCGAGTCCTTTGCCTCCAAGTCCACCACACAGGACAAAATACTTTTCTACTCTCCTTAATCTCTGTTACCATACAATCTCTGTTTCATGTATAGGATTAGAGCAGGAGAATTTATATGCTGATTTCTTGCGTCTGACGCAAGCAGGTAGTTCCGATGCCTCTTTCAGGAACGGAAGTGATCTGTC
2A	234	A2_804	14995_72	172.4	100	25(T/C),75(G/GA),80(G/A),120(G/A)	AGGCCTCCAAGACCTAACTCTCATTAATATTTTGTCACAACTACAAAGGTTTTTCTCATAATTATAATTTCTAGGAAAAGGTAAAAATGTTTGTACATAAAAAATAGACAAATACGAAAGATAATCTCAGATCTACAATATTCAAAGGTACGGATGTAATCTTCTGAAAGATCAACTTTCTTATGGTGCATAAATAGCATAGAAGATACCACAAAAAAAAAAAAAAAAAAAAAAAAAAAAAAAAAAAAAAAAAAAAAAAAAAAAAAAAAAAA
2A	235	A2_925	14833_75	172.6	100	73(G/A),146(T/C),199(G/A),250(A/G),271(T/TACCGAGATCGGAAG)	AGTCAGTCATTGACTCATACAACTTGTTTACCCACTATTAAACAAACAGTGGAAAGCGCACGCAAGTGGAAAGCGCCGCCAACTCGGCCAAGTGCGTCACCTGAGAGCAAGCATAATATGATGACATAAGATAAATTATTGTATCTTTATAACCAATCATTATATGAATAGATTACTAAAAGGACTTCAAATTATATAGCTTTGTTATATAGTCAGCCCTTAATTAAATTATTAGCCTTGCTCTAAGCGATGCATGTTGGCGGGAACAGCTA
2A	*235		1778_82	172.6	100	28(G/GT),58(A/G),209(TA/T),212(A/G),214(A/G),216(A/G),224(G/C)	ACAAGACTAAACCCAAAATGACTACCAGAAGTCCACGATAGAGGATGAGACAATAATAGGATGCAAACACGCACTTGCATCTTTTCTTTTTCTCTTGTATATTTGGAGGCTTGATTGTATGCACAACCGAGTGTTCTGCCCTGAGTGATTTGTAAAGTTCCCTATTCTTTAATCAAGAATGTTTTTTATTTTGTATATGGTATTCTCGTAAAAAAACATCCATGTAGGATTCGAGATCTAGCTTAAAAAAAAAAAAAAAAAAAAAAAAAAAA
2A	236	A2_807	28016_87	174.1	101	13(A/G),64(C/G),155(G/T),231(T/G),272(G/T)	AGCAGTCCCTCCATGCATCAGTTAACCAGCGCGGTTGACTGTCAGAGTTACAGAAAAAGCTTGCGTTTCTTACGTACGTGCGATATTCCTCGCGAATGTAACTGCCTCCTTCCAACGAGAAAAAGAAGATTGCCTACCCGTTTGTGTTATAGAGGGATTATTATACATCATCTGAAATAGAGGCTAGAGCTAAGGGCACGCGATACCCTGCTTGTTGAGAGGTGCGGTGGTCAGTCGAGTCGGGTCATTCCTCGCGTGAAGTTGCCGCCTTG
2A	237	A2_755	26141_76	174.1	101	134(A/G),147(G/C),193(T/C),242(G/A),265(C/T)	TACTGTCTCTATTTCCAGCTATACTACCATTCCAAGCGAAAATGCACGAATATTCTACGCATATTCTTGTTACATCGCCAGTATTTCAAGTGTGATAAGTTCACGAAATATCTAGAGCAAAACTGTCAATTCGACAACTATAACAAGTGGAGCTTAACTGTGACTTAGTAGCTCAGAGAGATTCAGCGTGACTCAGAAAGCCTACTTGCTCCCAAAGCCTACTATGTACCGTTTGGTGATGGTATCTCTTCAAAATCATTTGTGCCAGAAAA
2A	238	A2_881	27071_82	174.9	102	148(A/G),165(C/T),180(T/G),196(G/GGA),198(CAA/C),269(C/T),130(C/A),197(A/G),200(A/C)	TTATCATCTGTTTATGTAGTAAACGACAATGCTCTTCCACTTGGAAAAGACTTGATCGTGAAACAGACGACAACGTGGAACCAGTGGCGGAGGGCGGAAAGAAATTAAGGTGTGGCGAAGCCAATTATACTTGACACGAAATTTAAGATATGGCAAGAGCCCTACCTTACCATATTAGATGCTCCGCCACTGCGTGACAAACAACTACTCTTTCTCGCTTTCTTTTGTTTTTATTTAGGCCGTAGCTTGATCGTCAAGATAGTAACACCAAG
2A	239	A2_471	17617_90	177.1	103	107(A/G),125(A/AC),131(T/A),157(C/T)	ACCACTTAATTGCCTTGATACTTTTGTCTGGATCTAATTTTAGGAAAAGAAGATTGTTTCAATAGCGATAAATGTTTGCTGTAACCTGTCGCAGTTGCATTTGGCCAAGATTCTAAAAAAAAAAAGGTGCTTGGCCAAGAAAATAGAATGCATTCGCGCATAACCTTTGTATGCCTGCATCTGAATTGAAATTGTTGTCATCCTTTTGAGCAACAACCATGATGACTGATGCTTGTGACATGGTGGAACAGGTGCAGAGGGAATACCATCTC
2A	240	A2_431	17024_88	178.2	104	41(A/C),88(G/A),110(A/G),115(C/A),122(T/A),129(T/C),158(C/A),232(C/T),256(C/A)	ACCCTGTAGTCTTTGAGTTGCCTGTTTATTGGTCTTCAACACTGCAATACTACACGGTTAATTCTTGCCCTAAAGTGCTAAATCTAGGTGACAATAAGTTCACAGGGCAAATTCCACAGCATATTGGATACAACATTTCCAACAATGATCTAGACGGCCCTATTCCGACTGGAGGCCAGTTTAGCATCTATCCAGATTCTAGCTTTACTGGGAAACCAAAGATGTGTGGCCCAATGCTAATTCATCAACATTGTACTTCAGTAGAGGCAGAT
2A	241	A2_437	15344_91	179.1	105	78(CT/C),142(T/C)	GATGTATGCTCGAGCACTAACATGATGAATTCTAGGGTAGTCACTGGCTCACCACCAAGTCTCCATGTTTCTTGATTCTTTTTTTTTGGCAAATATTTGGTGCTCTCCCTCATTTATTATCAGCAAGGCATGTCTAAGAGCTTTCTCAGGTGGATAATTGTTTTCGTCCTCTTTGTAATATTGAAAGAACAATGCAAATATACATGAAAGGCATGATGAGGACGCCAGCAAATATGACAGCATTAATTTTTCGGGAACTGGTGGAGGTAACA
2A	242	A2_888	25296_83	179.5	105	76(A/C),101(G/A),135(G/A),231(G/A),262(T/C)	GAACCGCGCTTCGGACTTGCAGAGCCGTAGAATCCGATGAATCTCCGTTGGCCTGAGCTGGACTCCAGTAAAATGACCGATGCGCTTTGACTATGGCTGTGTTGGTTTCTAATCATTAATTTTTAGATCTTAACGAAACCGAGTCCGACTCTGATAAAATGATCATAACATCAACATGGATTATTTCCTCAGTATCACTCCTAAAGTAGACCATCTCTCTAATACCATTAGTAAAGAGATCTTAGCCCCAACACTATTACATTATACTCCTC
2A	243	A2_787	25554_87	180.2	105	1(T/C),130(G/C),132(G/T),136(TA/T),139(A/G)	TGGGGTGGCAACTTTTGTATGTACTGGCATCAGGAGTGTGGCTCATGGTCTCCAACAGAGGAGGCAATGCCGTTTGTGAACCTTGACTATGTGAAGCGTGGGATCCCAGTACAAGGGCTGGGATAACTAGAGGACTAAATTATAAAGTATAAACAGCACATAAATGATCTTTTTTTTAATGAATTTTTGAGTTCCCTTTTTGGGACATGAAATCACTGGATACAAAATCCACACTAATTTCTTGTGACCATAGTTTCAAAAACCGATGAAAA
2A	244	A2_738	16381_87	180.2	105	32(C/CA),60(T/A),130(A/G),139(C/T),262(C/T),272(T/G)	GTTTGTGAAGTTTGTATTGGTATTTCGTCTGCAAAAGACTATTCGTTGCCAATTGTATGTACTCCCTTCAGTGAAAGCTTTTAATGTAATGATGTTAGGACAATTTGTGTCGCTTAATTTGAACTAAAAACAGGATCACCCTATGGCCTATAAATCAAGCTTTCCAAAAGAGAAATCCCATCACCTTATATCCACGTGAAAGCATTTTCAGATTGAAGCCGATAAAGCTGGATCGCGAAGGTTTGATCCCTGATCCATCGACGGGGACACGT
2A	245	A2_397	8732_91	181.3	106	107(A/G),244(T/C),105(C/T),261(G/A)	TTTGCTAAAGAGAATCCTCTTGAGTTGGATCTTCCAGCTATTAAGCTAGAAGAGCATGAGGATGTTACGGAGGAAGCCGTATTGACTTCTTTGAAAAGGGCGATCAAACGCATTTCAACATTACAGGCTCTTCCTCATTGTTCTATTGTGCATTTCTCAGCCTATAAGTGATGTACTCATTGTCATTTTTTATGCTTTACTCAGATTATAGTGTTGTATGTGAGTGGAGCACTGAACACCGTATTGTCCTCGGAACATCAGAAGGAGATCCG
2A	246	A2_391	9956_88	181.7	106	94(A/G)	AAAGACAAAAACAAAATTGAATATTTATCATTATTCTCCATACTTCAAGCAACAAACAGAAGCGTGCATAAAAAACTTTTATACCATGCGCAGAAGATTCTCCTTATGTGTTTTAAGTGCTTGCTCATACCTAAAAATATTTTTGCAAGAAAATTAGTTGTTTGTGACAAGGCGTGAAGATAATGAGTTTCCAAGAAGGTATCAAGGTCAATAGACTTACATAGTCAGAATACTGGTAATATAACAAGCAAGATGAAGGTTTCCCATCTCTA
2A	247	A2_656	7148_76	182.1	106	85(G/A),103(T/A),203(A/C),205(C/T),234(C/T)	TGGTTGCCAACATGCAAACATGGTTAATAAACAGAGAAAGTGATCATCAGATAGCACTTAAACATAGGACATGATGTTATCAAGGAACTAGATGTCACAAACTGAATTATGTACAGTTCTGTCTCCCAAATTCCAAGCATTGCCTGATAGAGAAGATCTCTCATGCTGATAAAGAAGATCTCTCATGCTGATAAAGAATACCACCGAACCTCCTTCCATCAACCCTTATACGACGGCCACCTTGCCCATGTGAACATGGGCTGGGCCTTAAA
2A	248	A2_850	15928_87	182.1	106	14(G/A),132(G/T)	GAAGAAATAAAGAGTCAAATATATTTGTGTTGGGAGATCACAAAAATGATACTCAATATTAGGGGAAACTGTAAGACTTAAGTACTCGGTAGCAAAACCCAATCTCTCGGCCAAAGGGATGATACCCAACTGCAGAGCCTAAATTTCTATGAAAACCTCCACCAATTTTGTGGGGCAATGATTCTGTTGTTATAAGTGTCTCGTCCTCGAAGTCATCTGCTCCATCTGATGACGTAGAGGTCTGTTCTATAAGAAAATCAGTAGAGGTGAAT
2A	249	A2_801	25458_83	183.6	107	49(G/A),133(T/C),140(T/G),155(T/C),229(G/C),253(A/T),263(G/A)	ATATTACTTTCAGGATGGACTCGCTACTTTTCTTACTAGGAATTGCAAGAAAAATATTTGCAAATTCTAACTACTACCTTTTGTGTTGCTTCATGCTAGAATAGAGAATTTGCTAAGATAAGAAAAGTTATCTCTTTGATAAACGGCTGGAAATTTTATAAGCGGTTTTCAAAGTAATATTTCAAGAGGATTTTTGATACAAAAAAATCCATGGACTTTCTAGGATGAGTGAAGTTTTCCTGTGATAACAGAAACCCGTTTCGTTGAAGATA
2A	250	A2_390	5328_93	184	108	32(A/G),36(C/T),68(C/T),119(T/A),125(C/T),192(C/T),253(T/C),265(G/GA)	TTGGACATATCTGTCTCAGTTATCATACCATATAACCTGAGCAAAATCTACTGAATGAATGTAGGGACAAACTATGCTTCTTGCAAGTTCAATATGAAGAAGTTTTTGTCTGAAACTTTAAATTCCGTTTTAAAAATCAAATAGAAAATTAGGATAATCACTATGATCCATATCTATCTTTTTAGATGTATCCTTTTGACAACTTAAAATTTGTTCTTCCTAACACATGTTAAGTGCAGGAACATAGTCATATAATAAAATGCTGAAAAGCA
2A	251	A2_419	22558_88	185	108	162(T/G),227(G/A),256(A/G),260(C/T),270(T/C)	AGATCAGGTACGAGGCCATGCTTACCCTGGAAAATTGAGGCCCATTTTGGCACATTTGTAGCTAGATACGAGATCCTTTTCTGAATTTCTGTGTACAAGAAGAAAATAAAATAAAGTATTTTGTATTTTATAGAAATCGAGAGTTTTCAGTGCCGAACGGGTTTGTGTTTCGAGCCCAAACCCGAACGGGAACAGCGGATTGTAATGTGCGTCCCCGACGTTCATCGGCAACTGCTCCACCTACCGTCCGTAACCACGTCCGCGCCAGCTTC
2A	252	A2_473	19454_79	185	108	162(G/T),227(A/G),259(T/C)	AGATCAGGTACGAGGCCATGCTTACCCTGGAAAATTGAGGCCCATTTTGGCACATTTGTAGCTAGATACGAGATCCTTTTCTGAATTTCTGTGTACAAGAAGAAAATAAAATAAAGTATTTTGTATTTTATAGAAATCGAGAGTTTTCAGTGCCGAACGGGGTTGTGTTTCGAGCCCAAACCCGAACGGGAACAGCGGATTGTAATGTGCGTCCCCGACGTTCATCAGCAACTGCTCCACCTACCGTCCGTAACCACGTTCGCGCCAGCTTC
2A	253	A2_319	4702_88	188.7	109	117(A/C),149(A/G),174(A/G),214(G/A),218(T/A)	AAGTGGTAACATGGATCCTTAAACAACCAGATGAGAGAACCATCATTATGGCAGTCGCATTGTGGGAATGGTGGAAGGAGCGGAACAGAGTTAGAGAGGGTGAGCGAAGGAGATATATCTCTCTTTTGGCAAAAAGCATCGAACGCTAAGTCATACAGTTCCAGATCTTGCATAAATAGGCTAGTGATTAGGCCTCCAGCTGATTTCATGAAGGTCATTTGTGACGGCTCTTTCAAGAAGGAAACATCCAATGGCGCCTGGGGTTTCGTCAT
2A	254	A2_759	12312_95	188.7	109	50(G/A),59(C/CT),67(C/CGCCCAT),151(C/T),161(A/G),181(T/G),188(T/A),196(A/G),208(AT/A),248(C/T),130(C/T)	TGCTAGTTTAGCTTGCACATCTGAAAACTGGGGTAGTCCCAGGCCTATAGAGACTACCCCTGGCTCCGCTTGGTACGGTGCCTCTTTGCTTGTAACCGTAGGTTTCCAGTCAAAGAAAAACCCTTTTAACTCGTCCTATTCTTCTATTGGCTGATACAAGATCAATTCACCATATCAAGATTCATTCTGCTTTCGACGTGTGATGATATTTTTTTTAACCCTTATATTGTTTAAAGTAGGAAGTACTCTGGGCCTGAAAATTTGGCCCTAGG
2A	255	A2_334	14549_89	189.3	109	18(G/T),249(T/A),259(T/C),263(A/G),213(A/T)	TGCAGGTGATACTCCACGCATCTAAATTTGATCTCCACATAAAGAAAATTCAGATTGAAATTTTAAGACTGCTCTTGAATTCTGACGGATGGTTTGATGTGGTTGTTTTTTTCTTTCAGGCCCTGTGACTGAGCCCAGCTCTGACAATATCAAAGGTGAGCACATTCCAACCTCTACTCTGCTTTTACTTGTTCATTCTGAACAACCTAGAAACTGAAACAGATTACTGCCAGGTTCTGTTGTCGATTTGCTCACTTCTGACAGACCCGAAC
2A	*255		33320_92	189.3	109	268(A/T),271(A/G)	TGTCCCACAGCCCCAGGTTGACAGTGTTACCATCAACCACAACATTGGCACTGAAGTTGTCAAACACCGTTGGAACATAATCCTGGAAAAACAACGGTGACAACATAAGGGCAAATGTCACCAAAAGGCACACATTTACCCAGAGCTCTATGCTAATCTACCGCAAAACATGGGTAAAAATCACTTCTTTCAAAAAATTCCTCGAAAAATTATAGGAATCAATTGGAAAAGGAAGCATGCGTGAAAAGCTAGCGATGCTTTTGGTGCAACAA
2A	256	A2_352	15280_94	189.9	109	41(T/C),56(T/C),130(A/C),223(CTTA/C),235(TAA/T),257(G/A),128(A/C)	AAGTGGTTTGGTCAAATTTGAATATTTGTTATTTGCTATTTCATATGAGATTGAATGTGTCCATCTTGTTATGCCTGTATTTGCATGCACATTCTACATGAAAAAGGGAAGCAATGCTGTGGAGGTAATACCTAGGTGCCTGTACCAAGCGTAACTTTTACAAGTTCAATTTACGATTGCTAGGTTTCTTCTCAGTTAATTATTTTTTGTAATCTCAATTGCCTTATATAGTTATAAAAGAGTAAAATACACTGACGGATATTCAACTTGTT
2A	*256		7655_90	189.9	109	56(C/T),238(T/A)	AGATTGAGCGCCATGACTGGTTCTGGGAGTACACACTATCTGACGTGACTATTGACAGTGTCACTGTCTCCATGGATGGTCGGCGGGCATCCGTGGAGGCGACGATTGAGGAGGTGGGCCAACTTACTGAGCGGTCCTCAAGTCATAGAACCGTGTGCAGTAGTAATAGCTTAATTTCCCCTTCAGTTTTGCGATGTAAATAAACAGTGTGAGTGTAGGTTCTTTACAGTCCTAGAGTGTTTGGTTAGGTTGACCATCAGCAAAAGGTACCT
2A	*256		15457_105	189.9	109	95(A/C),108(A/G),110(G/C),113(G/C)	GAGTTTTAATAAAGAGCATTAAAGAATAAAGAGTGAGAGGAAGAGCATGAGCAGAGTCTCTGTCAAGCAAAGATACAGTGAATTTTCAGAGTCCAAAATTGACACGCACGTAGAACTTAATCACGTACTAAGACATAAGCAACTTTGAGCGACAATTCAGCATAATTCAGTTGCAAAACTCCAAACCTAAACAAAGAAAGCTTACCTCAACACTCTCAAAGTTATCGGTCCGCAATATCTCTGCCAATCTCAGAAGAATTTCAACAGTGCTC
2A	257	A2_313	8842_79	190.1	109	53(A/G),90(G/A),133(A/C),155(A/G)	GCTCGTATCACGTCGTGCTAAAGAGACGCACAAGAAGAAAACGAACACGACAACTTATGGATCATATTGACATATTCGTCCATTTCTGTGCTTATGTACGTGGAACGGCCGTTGCTCTTTGATACGGCCAACAACAATCAAGCACTAGCTAGCTAACCACCCTTTAAATAAACTTTACTTTATAAAGTACTCCGTTTGAATTTTTTGATGATAAACTTCACTTACTTCTTGGCAGTTTTGTTTTTCGAAACCACTTGTTGGCAGTTTGATTT
2A	258	A2_270	31016_92	190.3	109	53(G/A),90(A/G),133(C/A)	GCTCGTATCACGTCGTGCTAAAGAGACGCACAAGAAGAAAACGAACACGACAGCTTATGGATCATATTGACATATTCGTCCATTTCTGTACTTATGTACGTGGAACGGCCGTTGCTCTTTGATACGGCCAACCACAATCAAGCACTAGCTAGCTAACCACCCTTTAAATAAACTTTACTTTATAAAGTACTCCGTTTGAATTTTTTGATGATAAACTTCACTTACTTCTTGGCAGTTTTGTTTTTCGAAACCACTTGTTGGCAGTTTGATTT
2A	259	A2_782	10745_81	191.5	109	262(GTTTT/G),266(T/TGGGG),139(T/C)	GTGGTATTATTTGTTCGCATTAGATGTTTTATTTAGAGTTCAAGTAAGGACTCACAGCATGGCCTCATTTGGATGCTACCACATTTCACATTATAGATTTAGCTTGTCAGTGGGCTTTCACATATATATTTTCTACAATTTTCTGTTTGCTTGCTTTTGATGTCATTACGGATCACTCGTTGTCTGTTTGGTAATCAAGGCCCCTCTTGTGGTAAGCATCATATGTAACAGTCTGTTATCTACGAGCACTCATAGATGCTAGTTTTCAAAAG
3A	1	A3_236	45700_82	0	1	31(G/A),106(A/T),109(A/G),114(C/G),130(A/ACCAAAAAC),149(G/C)	AACAGCGAGGGCAGTGTGCCGTACTCCTCTGCTCACGCATAGTCAAGCGCCTCCTCGAACGTTCGTGGCGAAAACACTCTTTCAAAAGAAACGGGGGGCTGGCCAAATAAGGACGACTTTCACCCAGGAATTGAGCACAAGGGACCGAGTTTTAGCTATCAGAGTCTCGTGATTTTTGGCTGGAAATTAATCCAAACTGGAACAGGGTAGCGTTCCAGCGTTTGGACGATTTGAGCTCAAGACAATCAAACCTCGGCGACATCAGAGCTCGT
3A	2	A3_278	2795_75	0	1	31(A/G),113(A/C),130(A/ACCAAAAAC),149(G/C)	AACAGCGAGGGCAGTGTGCCGTACTCCTCTACTCACGCATAGTCAAGCGCCTCCTCGAACGTTCGTGGCGAAAACACTCTTTCAAAAGAAACGGGGGGCTGGCCAAATAAGGAGGACTTTCACCCAGGAATTGAGCACAAGGGACCGAGTTTTAGCTATCAGAGTCTCGTGATTTTTGGCTGGAAATTAATCCAAACTGGAACAGGGTAGCGTTCCAGCGTTTGGACGATTTGAGCTCAAGACAATCAAACCTCGGCGACATCAGAGCTCGT
3A	3	A3_139	17214_82	1.6	2	117(A/G),196(T/C)	TTGCCTTTATTGGTCTAGGTTTTGCTATCCTGCTTATCGCAGTGCTCGCTGTGGTGATTTTGTGGATCTATGGAAGCTTTTGGACAACAAGTTCTGTAATAGTTCTTGGAGGTCATATTCGATAACTCCTGTAGACAATAAAAAAGCAGATGGTTCTTCAAAAAACTCAGAACAAAGCTCAGGTAGATCAGGGAATATCTTTGAAGAATTCCAGCAATCATCCGCAGATAGCACCTCACAATCTGGATATGCTCAAGCCTCTGATAGAAGCC
3A	4	A3_97	36541_87	2.8	2	78(A/T),104(T/A),108(C/T),113(T/A),115(C/A),122(GGTCAATTT/G),196(A/G),121(T/C)	GATATGGCATGTGACACTTTCTTGAAGATTGTCCAAAAATGCAAGCGCAAGTTTGTGACACAACAGGTAAATTAAAAAATTCTTGATTTTTTTCCAAGTTTCTTTGTCTAAATGCTGACATGGTCAATTTGTCAATTTACTCCTAAAATGCTATACTCTGTTTGTTGTTACCATGCATAGTTTGCTAAGTCTTAAATTCTATGCACCTGTCAATTTCTAATCTGGTAAAATTGATGTCATTAGGATAACTCTTTTAGTTCAAAAAATAAAAA
3A	*4		40990_70	2.8	2	168(T/G),183(C/A),226(G/C),263(T/G),266(A/G),269(T/G),271(C/T),131(A/T),140(T/G),155(T/G),158(T/G),221(G/T)	GATCTTTCCTGGCTCCATCGATGCCACTACTGTTCAGAGATCCATGCAGGAGATTGGCCATGGCTTTGGAGGGAACTACTGTAAAAGCAAAAGCAGTGGCAGGGGCATCTATGTTTTTGCTGGGAAAAGTACGAATGGTTCATCTGTGCACACGTCGTCGCCGCGGCTGGCTGTGTTTTACTCTACTGAATCTTGATTAGGGTGACAAGCAAGAAAGAGGGGACTGTCAACTCCCCTCGATCGTCGGCCAGTGAAACCGTACTAGATTTGCA
3A	5	A3_109	7409_79	2.8	2	78(T/A),110(A/G),116(T/C),196(G/A)	GATATGGCATGTGACACTTTCTTGAAGATTGTCCAAAAATGCAAGCGCAAGTTTGTGACACAACAGGTAAATTAAAATATTCTTGATTTTTTTCCAAGTTTCTTTGTCTAAATGCTGACACGGTCAATTTGTCAATTTACTCCTAAAATGCTATACTCTGTTTGTTGTTACCATGCATAGTTTGCTAAGTCTTAAGTTCTATGCACCTGTCAATTTCTAATCTGGTAAAATTGATGTCATTAGGATAACTCTTTTAGTTCAAAAAATAAAAA
3A	6	A3_335	29829_73	2.8	2_3	29(A/G),53(C/T),73(G/A),83(C/T),107(G/T),114(T/G),121(C/T),124(A/AATT),128(A/T),131(A/T),195(C/G),217(A/G),247(T/C),252(T/C)	TCCAGCACTTGTTTTTGATAGCGAGCCAAAGAAATAATTTGCTTTTGGGAGGCGCCCATGATTTCCAAAGTCGACGCCATGGCTCAAATTGTATAGAACCCATGAAGAAGGCCTTGTATGCAGATTTAGTAGGAGATCCCAGAGTTGGAAATATTCCATGAGACTAACATATGACAGACCACCAACAATGTCACCTGGCCAAGAATTAAGTAGCAAAGCTTACCCCACCGTTCTCTCTCTAATGCTTTGGGTGTCGACGTGTCTGAACACTT
3A	7	A3_307	1380_78	6.2	3	73(G/A),112(A/C),147(G/T)	ATGGCATCGACTGTTCCTTCATGCTACTTGTTGCAGATATAGCCATCGACTTTAATTTGACGGTTCCAAGTCGTGAGACGCCATAGGCAAATGAGGTCACTCTTGCTAGCGAGTCGTCATCCTAGTTCTATAAGACATATTGAATGGCGACATCCGAAGCCTGTACCTCCCTAAATCCATTGTGGCCAATCAATCTTGATCCACTTTTCTCTTGTCAATCCAACACCAGGAAAGAAGTTTAGGGTTTTCAATCTATAATCAAGATGTCTAGA
3A	8	A3_283	45973_84	6.2	3	73(G/A),110(C/A),113(A/G),147(T/G)	ATGGCATCGACTGTTCCTTCATGCTACTTGTTGCAGATATAGCCATCGACTTTAATTTGACGGTTCCAAGTCGTGAGACGCCATAGGCAAATGAGGTCACTCTTGCTAGCGAATCGTCATCCTAGTTCTATAAGACATATTGAATGTCGACATCCGAAGCCTGTACCTCCCTAAATCCATTGTGGCCAATCAATCTTGATCCACTTTTCTCTTGTCAATCCAACACCAGGAAAGAAGTTTAGGGTTTTCAATCTATAATCAAGATGTCTAGA
3A	9	A3_174	2538_84	6.8	3	40(C/T),62(A/G)	AAATCCTCATCGGTGAGTACACAAGTCTGTCCCTGCGGCCTCTCACGTTTTGTTCAAATCCATATGAACATCAACGGATTGTTACTAGCTTTGCCACATTAGGTAGCAAATAAACTCCTACTAACGTCAAAGGAATATTTCCCTTCACAAACAGTTTATCCATCTGGACACGATTCCACATATCCATGGCAGTACACACAAGCAGGGAGACATGCTTGGAGTTGATGTCACCATTATTACAATATATAGGACTTTAACAGACAAGCAAAATG
3A	*9		23659_68	6.8	3	26(T/C),44(T/C),82(G/A),121(C/T)	AAGCTTGGTTGTATCAGTCTAGTTGTAAGCTCACCTGATGTAATACAAATAATCCTACAAATAAAAAATAATAAAAGAAATGATACTAAAAAGACCATCAATTAAAAAAATATTACTTTTCAATCGACTGCGACTCTTGCTTTCGCTCTTGCAATGTCCTGGACGATAGTAGTACTTACAATAACATCATGGTTTAGTACTACTACATAGAGTATGCAGGTCAGGGCGTCAGGCCAGGCCCCAACGCGGAGCAGATCAAGCAAAAACCTTCT
3A	10	A3_167	10014_91	7.4	3	199(G/A)	GGTTGCCTTTAGTTCATCCTGGAATTTTATAAACATATTTATCGTGTACAGTTTGGATAGCTGTTCTTCCATCGGAAACTTAGATATCAGGACCCTACTGTTATTTAATGACTCAAAATCATAGTCTTGCCCATGTAGCTTCCTAGGAACTCCACCAGGGTGGTCTCTGGGCTTATTGAATCCTCAAAAAATGCATTTGGATTTCCACGCAGATTACCAGTACACAAGCCTGCCCAGAAGGCATCTTTCAGGAAGGCAGGTGCCCACAAGTG
3A	*10		8395_83	7.4	3	49(A/T),235(G/T),241(C/T),247(T/C),252(T/G),257(T/C)	TCGAATGTTTTTGATACCTAGTCCTCCCTTTTGTTTCGGAATAGTGCAATTCTGCCAAGCTACAAGCGCCTTTCCTCTTGCATCCATTTCTTTTCCTCTCCAAACTGCGCCTCTGGATAGCTTGTCTATGTGATCATGTACTGCCGCATGCAGTTTAAGGGTGCACATTGCATAGACTGGTATGGATCGGATTGCTGAGTTGACATAAGTAATTTGTCCTGGCAGGGATAGAAAGGTGCACTAGTTTAAGTTTGTTTCAAAAAAAAAAAAAA
3A	*10		9943_83	7.4	3	209(C/T),3(G/T)	AGGACCCTAATCCCCCTAGCACGTCCTGTCTATTAATGTTTGATCTCGAATAGATGGCGGACGTACTGGCGTTGTGCGGGCACAAGGAGCAAAAGGCTAGCGTGTCCTGGTGATGAAGAATGAGGGCATTGTTCTAGAGCAAATTTTACATTCTAACAAAGTGAAAGTCAAATAAAAGGGGATTGAGAGTTTATTCTTTCATCTCAACCCAAAATCCTCATAATTTGATCACAACCTCGTCCAATAATTTAGTGCTTTTAAAAAACTTGGCA
3A	*10		24532_95	7.4	3	44(G/C)	ACATGTACAAGTTGTAGGAGACCGCAATATGCTTAAAGAAGTGGCCTACTTTGGATTTAACAGGAATAACGATGATGGGGAGCACCATACTGCTTTTCCAGTTTGAGCTCGTTCAGGATCTTGATTATCGCAATTACAGAACTGAGAACTGCAATATAAGAATCTGTTCCTGGGCCACGTTTATGGAGCAGTCGTTCTGGATGCATGCATGGTATGTGTGGCGCGTGAGCTGTAAATTGACTACGACAGGAGTGGAGATGAAAGGGACGACT
3A	11	A3_148	50768_81	7.8	3	45(GAAAA/G),50(A/T),57(G/T),86(T/C),262(G/A),9(T/C)	AGGATATTTTAGGCCACTCAAAATTAGTACTTTCTTATCTTATAGAAAAAATTTTTGATCCTCTCAAAAGAAAAGTTCAATTCTGTAATGTTGCAAGCTGAAAAGAGAACTTTGACATCTTTTTGCTCTTTGGCAACTTCTGCAAAACATGGAATCTGCTTCGAGCTGACGCTGTCACGGTGTCACCCAGTGGCAAGACACTTTTTTCATGAGCGGCATGAATGAAACAACGGGAACGGGACAAAACGTATTCTCGCCCATGAAAGAACAGA
3A	12	A3_176	22346_83	8.1	3	49(C/G),90(G/A)	AACGAATTTAGGGCCACTGCATTTAGCTCTATAAGTTATTTGGTCTCACAGGTCTGATGAATATGACGACTAGGTTGCTTGCATCGTTGGAACCTGTTATCTGTCCTTATGCCATTGCACTGTTGTTACTCATCTGATTCGTCAAATGTTGAATTTTCTTCAGCTGATAAGACTCACCCAAGCAGTGCCACTGGATCTCTAAATGTGGAGCCTGGGACAGGCGTTAGAGAAACCCAGAGCATTTTTTTGGAGCGAATTGCCAGCGAGATGAA
3A	*12		21910_79	8.1	3	59(C/T),73(C/G),253(C/G),261(C/T)	TCCTTTCTTTTTCTTCCAGTGAGAAGGTACTTAATAAGTGATACAATGCACCAGTGGACGAAGGTACTGGTACGTGGATTATATCAACTGAAGTCCCTACAGTACACTCTGTATAGTACTCCAATATAGTAAGATAAGATTGCGTTTTCAATGAGATATAAACAACGACATGGCGTTAAAAGGGACATGTTCGTGTTGAGTAGCTAGTCCCAAAGAAACTGATTAAGTGATAGTGTCAGTGTGTGCGTGTCACAGTTTTTCAGTTAGTCACC
3A	*12		33556_80	8.1	3	138(C/T)	TTCTTTTTGTAAAAGTAGATCAAACTATTTTGACTAGCTTGATACAACTTGATGCCTTACGAGGAAAAATACAGTGTATGTGCAAAATTCTGTACTTACACAATAAGTATGATATGAAATTTAGACTTTATGATACCCTAAAGGATCAAAATTTTGTACACAACATAACATGATTTTTATCCTCATAGAATGCTGTACAAATATTCCTATCCAACTTTCTCTCACCTTAATACTAGTATGTGCAGAAGAGCTCATATAGCTCATGACTCAGA
3A	13	A3_323	33421_108	8.4	3	81(A/G),131(A/T)	TTGGATAAAGTGCAACACGAATGGGGCGTTACCAGGGAGATTCTGGTTTAGTTTTGCAAGATTAAAATGTTGAATCTATTAGTGCAAAATCAGGGTATGCTCATGTTCTGAATGCAATGAGGTGTAGACTAAGTGGGAGATTGTTATTCAATGAAATACTAAGCTACTAGTAGAATTTAGGGGTAAATAGCATGTATCGGGCTGTGGCCATACTATATCCAAACGTCCTTATCATGACCACGGAAGGAAGAGTCCACCCAACAACCCAGCCG
3A	14	A3_156	18267_102	9.5	4	191(T/A)	AAATATAGCAGTTGAGAAATATAAACTGTTGGAAAACTCACTAAGTCAGAGAAGATCAAGAACAGTAGCTAGTGTTGGCAGACTTGGTAAGAGAAGATCAAGAACGTAAGCTAGTGTTGGCAAACTTGGTGTATGACACTAAAGATTTACTCACTAAAATGTACACAAAGAAATGTAGTGGAAATTGACATGGATTTGTGTGTGGCACACTTGCCTGTCTTAAGGTACTCTGGAGGTGTGAATGCTAGGTTTGTACTGTAACTCTTTCCATC
3A	15	A3_96	17704_81	10.6	5	66(G/A),107(A/C)	ATAGGAGCTTTCCCCTTGTTTTCCATTTTCTATTGTATACATATATCATCATCGATATAGTTGTCGTGGTTCATGTTAACCATTAGTGATAAACTGTAGGATATCCAGCCAATTTGAGAATGGAGAGCTAGGCATCAGACGGATATCGCTCCATCCATATCCTATTCCATATTTCTCTTCGGATTCGGAGTCGGACACGGATAGTCTCGAATACGAATACATTACGGATAATATTGGACACAAATACGAATCGAATATATATCGAAATCGGC
3A	16	A3_243	41639_84	10.6	5	66(A/G),106(A/C)	ATAGGAGCTTTCCCCTTGTTTTCCATTTTCTATTGTATACATATATCATCATCGATATAGTTGTCATGGTTCATGTTAACCATTAGTGATAAACTGTAGGATATCACGCCAATTTGAGAATGGAGAGCTAGGCATCAGACGGATATCGCTCCATCCATATCCTATTCCATATTTCTCTTCGGATTCGGAGTCGGACACGGATAGTCTCGAATACGAATACATTACGGATAATATTGGACACAAATACGAATCGAATATATATCGAAATCGGC
3A	17	A3_281	35345_82	13.3	6	149(T/C),156(T/G),187(A/G),229(G/GA)	TCTGAAACTTTTAAGGCATTTCTTATTCCTAGAACTTATTACTTGTCTTTGTTACATGGATTGAAATGATCTATGTGTATTGGGTATACAGAATAATGTTATTTCTTTGTCATATTGGCCACAGGGCTGAGATTTGTGGTATTCAGTGTGCGAAGTCTGTTAACAAACTGATTTATTCTTTATTATACAGTATACATTAAACTCTGTTAAACTATTGGGCACTTAATGGAAAAAAAAATGTCGAAAGTAGGGGTTGGCTAAGATGTAAGGTA
3A	18	A3_299	33400_75	13.7	7	148(C/T),186(G/A),228(GA/G)	TCTGAAACTTTTAAGGCATTTCTTATTCCTAGAACTTATTACTTGTCTTTGTTACATGGATTGAAATGATCTATGTGTATTGGGTATACAGAATAATGTTATTTCTTTGTCATATTGGCCACAGGGCTGAATTTGTGGTATTCAGTGCGCGAAGTCTGTTAACAAACTGATTTATTCTTTATTATGCAGTATACATTAAACTCTGTTAAACTATTGGGCACTTAATGGAAAAAAAAAATGTCGAAAGTAGGGGTTGGCTAAGATGTAAGGTA
3A	19	A3_155	15380_78	14.4	7	53(A/T),184(A/G),246(T/G),254(G/A),257(T/C),259(G/C)	TTCATAAAGCAATGCAAGTGCACATAGTTATTCCCAGCTCCATACCTCAGCAATCAAGGAATAAATTAAACAAGAAAAATACTTATATATTCATTATACCTGTACTTGCATCACTTTTCAAGCAATGACGTGTTCACACTTGAAAGGCTTCACGAAGCAGTGTCTTGCACGATTGTACTGTACACTCATACAAGAATGGAACAGTGTGTTTCAGTGGCAAAAGCCTCATCACCTTTCCAATCTGGTTGCCAATGTCTTGATGGCTACCGTTT
3A	20	A3_322	13545_65	15.8	8	219(G/A)	TATTATTATGCCATTCGCTCGACGACAGTATTGTCTCTGTCCTCGAGCAAATGATTTCTGAATGTCACATGGTTCTGAAAGTATTCCAGTGTCAATAGAAACTTCTTCAAAGGAAAAGGGTGACCACATGGCTCGAGCGCAAAAAAAAAAATGCCAAACCCGCGTACATATGATTTCTGAATGTGCCCGAACGGTATGAAAAGTATCAGACGAGCGGCGCCTGCTGGCCATCCATGAAGAACGCGAACGCGAAAAAAAAAAAAAAAAAAAAA
3A	21	A3_327	24536_79	16	8	88(GA/G),96(AAAT/A),112(A/AACGATTCATGTTTTTATTT),119(C/A),122(G/GTTTTTATTT),125(T/TTA),131(C/T),167(A/C)	ACTGCTCTTTCAGACAAGCCACAGCGCAAATGGGTAATGTCAGGCACAAAGACCAAACCATCGGACCAGGTGCTAATAAATCATTTTGAAAAAAAAAATATATCATCAGCAATCGATTCATGTTTTTATTCACCATGCCATTTCAATCATGCATCGTTTCACTTATAACTCAAGTTTCCTCCAGTTCCGTTTCAGCTTATCTTCCCATGCAATCAAACAATCAATCATCTTTCACTCCAACAAGTTAATTTTTTAAAACCATTCTCTGCACA
3A	22	A3_179	18822_78	16	8	37(A/C),107(C/A),182(A/T),269(C/G),271(T/A)	AGTGGACTTGTCTACCAGCTGGTCGTTGTCCAGGCCATTCAGCTCGTCTCCCTTGAATCAAGGGATAATAAGTGTCAAAGTGAATTAAAACACAAAGCAAAGCAGACACAAGAAAACAAAATAGAAAACTCCAATCGTGATCATGGTCGACAACAGAGGCTATCCTGTCAGACTGTTTGCCAATCCTGCCGAGATCCACATCCCTTTGGATCTTCGTCTTCTTCTCACCCGTCCAGGTGCCGCCTGTCGTCACTGCCTCATCAACATCCATG
3A	23	A3_329	8565_107	16.4	9	93(A/G)	AAAAATAAGCCTACAGTGAGGCACTGCAAATTTTAACAAGTGACATCTGCATAATTAGTTACCTATGAATTTTTGGAAAGAAAAGAAAAGATATTGGCATTAATGTCTTGTTCAAAATCTTTGAAGGAGACCATTCAGACTTGCCCAGAGAACCTGCAAACAACAGAGCAAGTAGTGCTTGAAAACTACAGTAAAAGCACTCCAAATCTTTAACAAAATGGTTAGAATAGCGAGTTGACGGGACACTGAAAAAAAAAAAAAAAAAAAAAAAA
3A	24	A3_164	9846_83	17.2	10	3(T/C)	GGTTGTCTATGTCTTATAACTAAGTTTTGGTGGACACCGTATTGCTTGCTACATAAATTTGATCTAGTTTCATTATCCTAACAGGAATGGCCAGAGGACGTGTACCCACCTTATGCTAATGGACCTGGCTGAATCAGTGATTTATAATGGGGTTATGCTTTTATTGACACAGCTATTCAAGATGGAAGATGTTAGTATGGGCATGTGGGTGGAGAAATTCAGTGTTACAAGTCGCCCTGTGGAGTATTTGCATGATGTGAGGTTTTATCAGC
3A	25	A3_166	45264_83	17.7	11	130(ACG/A),135(C/T),160(T/C),237(G/A),2(T/A)	TTTTCAGCAACAGAGACGACTCATGTCCCTGTCTGAAAATAGCTGGGTTGAAGAGAATCTGTTCGGAGCTACTACCCAAGAGTGCATGTTACACATGGAATGAGTGGATTTAATAGGATTATCATTTCAACGTCCTTTGCACGGTGTCTCTTTCAACTTTAGTATTTGCCACTACGTGGAGGACCTGCTACTTCTTCCTGTTCCTAGTGTTCCAGTGCCATGAACGAGCGAGAGAGGATATTGGAATGGCCGAGACTAATCAACGACAATGA
3A	*25		10988_96	17.7	11	262(CT/C),265(A/T),268(T/G)	TCATGTGTTTGAATTTAAATTTGGTTGCGATAATCGATTGCTCAATCATCAGTATCAATCGCTAGGATAGGGCATATTGATGGTTCAGCTGAGACCTCCTTATATTGCATTCTGCTCAGCATTGGTCCATATATTTTATTATCTTAGGTTGACACCCCTTTACTCAAACTGAATAAGCAGAATTAATATCGCAACAATTCACTTCTATCCAAGGATGCATGTTCTTTTTCATGTCTTGACAGAGTTGTAATTGTTATTAGGCTTATGTGAGA
3A	*25		16307_74	17.7	11	39(A/G),132(T/A),155(A/T),162(T/G)	TAGTGCACAGTCAGTGACATGTGGGTCCAGGACCACATATCAATGACTGTTAATGCACAGTAGTTACTGTAGAGGATCCTCAGGGGAAAGACGGCTTCCTCGGGCGAGAGAAAAGGGCCTTGTAGACGAAGTGGACGACGACGCCGCCACGGCCAGGGCGTTCGAGTTGCGGGGCGGAGAAGAAGACGACGCGTGGTCCCGCCGCCTCGACGAGCTGGTTGCGGTTGCGGGCGGGGACTTTTCGTTCCAGTCGAAGAGGAGGCAGGAGATTG
3A	26	A3_152	22337_71	18.1	12	104(A/C),115(A/C),213(A/G),89(A/C),130(C/A)	ATAGCGAGAGCGACAAGTTAATGCCCGCCCGTAACATACACATCTGTTTACCTTTAATTCTTGTCTTGCTCGAGCCCTCATCGATCGTACGCATGCCACGCTGACACCTGCCCGACCTGCCAGCCAGATCCTTTCGCAATTGATTTGGAATTGTGAATGCTACTAGTACGTTTTGATGCCACCTTGCCGTTTTCATGTGTAAATGTTCTTTCATTTGGAGTAAATATTAATTGCAGAAAAACAATTGGTCTCTTTGCGGACGCTCTCTGAAA
3A	27	A3_317	31890_94	18.2	12	46(C/G)	TTTTGTTGTGCGAACTATGACAGAGTGGCAATGGCAAAATAGATCCCATCAAATTTTGAGCATTTGCACGTTCAAATTTATTTTTGCTTCGAATCAAATGGAGCGTGCATCTTCTAGGTGTGGTCAAACGCGTTCATTTTAGATAAAGGTAAAATACACACTCTAAAATTGTATGTTTGTTTTGTACATACAGGTTCTTCACATGGACAGGAATGACTACTATGGAGGAGAATCTTCATCCTTGAATCTGACTAAGGTTTGATGGTTTAGTT
3A	28	A3_163	13517_96	18.6	12	113(G/A),190(T/G),200(G/T),209(T/C),227(T/C)	GTTAGTAGACTTATGGCATGCTTGTCAGTAACGTGAACAGTGTCATATCCATCCCATACTCTGTAGCGATGTATTGTAATGGGTTCAAGTATGCTTGAGATCGGGTTTCTTTGTTCTGATTGGGAATATTTGTGTCAACAATTTTAGGTTCTGCCCTTGGAATGACACAGGTCTCCTTCTTAGCTTACTTGTTACGGTGGTGTTTCTATAATCTTTGTCAGGAAATTAAGTTTAGTTGTGTATTTTCAGGTTCTTCTTGTCACTGGGCTCAA
3A	29	A3_161	5606_79	19.4	13	77(TA/T),81(A/T),85(A/T),206(T/C)	TTCAAAGGGCCCCAGGTGAGTACTCATCTCTGGTATGAACTACCTGTGTATCAGCATCTAGTTTGACATAAAAAAATAAAAAAAAAATAACTGGTGTACCTTCATGTACGCAGATGTGGATAGAACCACTTTTATATAACAGAACTGTTCTGAAATCTGAATGCAGTTTGACACAAGCTCACAAGTAGAAAGCAGTGTTGGTTTCTGCTTCAGTGCGGATGCTGATGCGTACCAACAGCATCAATACCGTCGCCTGAAGGAGCTTGTTGTTG
3A	30	A3_143	27755_109	20.9	14	74(G/GA),82(T/A),250(G/T)	TGATTTTTAAGGAACAAAGTATGAGATCGACTGAGTGGTTAACAGAATAATCACACCAATATGATGCCGTACAGAAAAAAATTAAAAAAACTTTTCAGTTGAGAATAACTAGTTTAAACGCTACATTATGCCACAATAGATAACGTGTCAAATCAGAACGATGGCACTCGATGCCTAAATAATTTAATATGTAAAAAAACATGAATATTTTCATATCTTTTTTCTATGCACCAAGGATATGACAATGTTGAAAAAAAAAAAAAAAAAAAAAA
3A	31	A3_147	24270_83	21.7	15	224(AT/A),243(A/T),248(A/G),252(C/G)	TGCAAAAGCATTGCAGACTTGCACACTTTCGTTGAGAACTGTGGCATATGATGTTTTGGTAACAATGTTTTTGGTATTGAGTCCCTGGAACTCATATGGATTTTTGAACTGTAGGTCTTGGTAGCGTAATAAGTATCAACAAAAGCGAGCTTCCACACAGGATCAAATCCTGTATAAACTGTGTTTTCGAGAGAGAGAAAAAATCCTGTATACAGATGTTCTCATTTTTTACGTTAGCTTCCACTGAAGCCCCCTTTTGTTTTACAGTTCTG
3A	32	A3_124	19877_100	22.1	15	134(G/C),140(A/T),187(T/G)	TCTTGTTTCATAGTTTGGGAACGCTGGTGTGACTAGGGATCGCCATCCTCCTGAACGTAATACTCTGGTCACAGAGATCGGTTTGTTTGGTAGAATAACGATAGTAACTATATGTGATGAGCATGTCTAACCAGTTGTTAATGAAGTGGCGACGCGATGATCGCGATGCAACAAGACAGGCAATGGTCGATGACGCGTCCCTTACAACCGAACATCACGTCCAAAAGAGCGAGTTTAGCTTGCTTAATTAAGCAGTCCTGTTCCCTATCTAC
3A	33	A3_229	18636_86	22.5	16	53(T/TG),77(A/C),113(T/C),164(A/G)	GGTATTCCATCTGTCCCTCCCCTCGCGCTTATGTGCTTTTGTGGGATTTCCTTGGGGTCAAGGAGTTAGTGTTAATATGGTAACCAACCGCACATAGGTTGGTTTGATTAGTTCAGATCTATGGTTTTAATGTGATGCACTGATGCTTCAATGATTTGAGAAAATTGGCTAGATAGTAATGTGTTAGCGTTTAAGACTTTTTGCCTGTGTATATAGGTAGGTTAGGTTGTTATAACGGTGCATGAATTGAAATTGAAATGTTTGTTGTGCAT
3A	34	A3_326	16765_110	22.9	16	29(T/C),101(C/T),161(TA/T),199(T/C),222(T/A),130(G/T),135(T/A),146(T/C)	ACACCCTACCCATAATCTATGAGCGAGGTCTGATCGGTGTATATCATGATTGGTGTGAGCCGTTTAGCACGTATCCTAGGTCCTATGATCTTTTACATGCCGATCATTTATTCTCACGTCTAAAGATCAGACATTATTTTTGTCATGAGAAAAAAGCTATTACAGAATGCAATATTTGATATGACATTTCTTGCATTATGCAGGTGTAAGCAACCTGTTGCTATTGTGGTTGAGATGGACAGGATTTTGAGGCCTGGAGGCTGGGCCATCAT
3A	35	A3_269	13770_82	22.9	16	239(T/G),244(T/G),250(T/G),260(T/G),16(T/C),53(T/G),61(A/G),96(C/A),112(C/T),129(T/A),148(T/A),153(G/A),177(A/T),199(T/C),218(C/G),232(AAG/A)	AGGAATCAGACCAAATGTTAGTAGACATATATCAAAATAAGAGTATTTTAGTTGAATGTAAACCAGCCAATCTCAAAGCAAGCACTTTGGACACACATTCTGGCAATACTGCTTTCGGAAACCCAATTTATCAAATTGGAAAACAAATAATTGTAAGACCAATCGCTATCGCGCCCAAAAAAATCAGTCCCTCCAATTTCAAGTCTAAAAGGGCGGACCCGACGTGCGAGCAAGAGGGTTCAGTTGAACTCCCGATGGCTTCAGACGGCAAT
3A	36	A3_160	17402_99	23.7	17	45(T/A)	GACAGTGAAATTGATAAATGGAAGCATTTACTAGCTCCAAAACTTCAAATCAGTTTCATAGACAATCAGGGCATATAATCCTGAAAGCAACTATGTTTAAGGAAATTAAAGAATGAGCACAATTTTTTAATTGAATATCTTTACAAAAGGTATCCAACAAAAGAATAACAGCATCGCACAGTACAAATGTACAGTTTCCAACTACCACCTAAAACATCAAACCAGTGCTAGTAAGAGGCCATCGTACTAAGAGTTCACACATGTTTTCAGAT
3A	37	A3_345	42235_80	25.8	18	144(A/T),229(T/G),237(T/G),242(T/G),246(T/G),250(T/G),252(T/G),256(T/G),133(C/G)	ATTTGTATCTTAAGTAACGATGACACAAGAATATGACATGGGATGAAATTAAAAGAGGTTACGAGACGGAAGCAATCGCCTCCAGAAAGTATGTATATATTACCGATCACTCACATTCTCAAGAATCTTTTACCGCACCCACAACAGTGTGCAAGGGTGCACACTCTGCACAGATAGTTCAGCCCAATCGATGATGGTCTAGCTGGGCTGACGTTAAAATGGCTCATTTATTGATATGGGCTGACTTGATGTGGCTGAGCACGCTCAGATTT
3A	38	A3_140	15350_101	30.9	19	162(G/T)	AAATCTTCCTGATCTATTGGAGCTCGCAATTTGTGCTCGTGGCTAGTGAACAGATGTTTTACTGGGGATTTGCTGTTTTGAGTCAATATTCCTGCCTATAGGGCACAGTACAATCAGATAATATTAGAGCATGCGTACAGGTGATAAGAGTGTTTGACTGAGATGTGAATGGGTTTGTATTTCCTTTGCATTCACAGGATGAGCAGGATGTGAAAGCTGAATCGACAGAAGAAGAAGCTCAGACAAGTAGTACATCCCAGGATGCTGGACTC
3A	39	A3_122	33988_102	31.3	19	10(C/T),131(T/A)	GTACTCCTCCCTAGTCCTTGTGATCCTGTATTTGTGTTTGCTTCACATGCAATTTTCTCCTTCTCCAGAAAAAAAAAAGAGAGAGAGTCAAACAGCATTTGGTTTCACTTTCTTTTGTCCTTAGGTGTTTTACGACAGTTCATGGGCATTGACTTATTCCAAAAGATATTCTTTGTTGGGGTTGAATTTCTCATTTCGGCCCTCTACGATTACATATTTTTCCATTCTATGATCTTGTTTCAGAAAGGTCCATCTGAGCAAAAGGTTTCTTC
3A	40	A3_134	7989_92	32.8	20	110(A/C),112(A/T),114(T/G),252(T/A),272(T/G)	TGCATCTCAAGCTACAAGTTATATAAAAGTGCTCATGAAAAAGTCATTCTCCAAAAGGAGATTATCAACAAGAAATTGAAAGAAGTCGTGGAGCTCAAGAACGCTATGAACAGTATTTTTCATGTTGCTTTCCCTTAAAAAAAGATGATGATGATCATGCATTAGATATCAAACCCTGGTTGCTCTTGCACATGTGCCATTGTTATCAAGAATCGACTGCTTGTGCTTCTTGAACAATACAGACTCTGTAATTCAAAATTCAGATCAGAAGT
3A	41	A3_118	39660_63	32.8	20_21	56(A/C),60(A/T),76(A/C),127(A/C),206(T/C),208(C/T),272(T/G)	GCGGCGCCGAGCCAACGGCAACCTTGCTTTTCCCCCGCGTCGCCACATCCGTCCAACGCACCTGTCGCTGTCACGAGCCCCACGGGCCTGTTTCTAAGTACGAGTAATTAGGCCTTTCAACAGCCCAGCGCCGCGACGCGAAGCCGCCAAAACTGCAAGGCGAACTCCCCACGAACCCCAAAGCCGAGCAATCGTGAGAAGCTTCTGCAAAGCGCTTGTCTCCTCTGCACGTGCTTCCAGCCGTCACCGATCTCGGGTATCCATGGCGAGCT
3A	42	A3_237	47695_83	33.5	21	156(A/G),204(A/AT),222(A/G),236(C/CT),131(G/C)	AACTCACACCAGCATCAATCAGTGCTTTGCTCACTCCTCGGTACAGAAGCTGACAAATCCTGGAAAGCAGAGCCGCAAAGAAGCTAGAACCAGACACAGGAAGGGATCGTCCAGGAGGAGACGGAGGAGCGGAGAAAAATCGAACGGAATTAAAAATTTAAAGAGTCGTTCTATTAAATTTTATAATTAAGGACAGAAACCGAACGACCATAATAATTAAAAAAGATGAAATAGACTTTTTTTTACTTTATTGTCCAGTAGCCTCGCCTGCG
3A	43	A3_271	751_75	34.3	22	56(A/G)	AAGCCACTAGTGCAATTTTCACCAAAGATGAGAGGTAACTGACTGCCAGATATGTAAGGTGCTCTTTCTCAAGATATACTTGGTCGTTGTTTGGTTTCAAGAACAAAGAGAAAGGCTGTATGCTTGACTGCCTCTGTGAAGTTATGGGAAGTTGGCACTGGACGACTTGTGAAGCAATATGCAGGAGCTGTTCACAGACAATTCCGATGCCAGGTTAATGGGACTTCTGTAATATGTTTTAAATTTATTCTTCCTTTTCCACTCTGTATGAT
3A	44	A3_111	13104_70	34.3	22	147(T/G),155(T/C)	GCCATGTTCCTTGACTTACTTGATTGCTTCCAGTTCATGGGCTACATGTATGCGCCCATCTCGTCTGTGTGCGCTTAACGAGAGGTAGAGAAATGGCGAAGAAACATACAGATCTGATCAGAGAGATATCGGGGGTTGAAGCAAAGTGGTTAGGTAGAGTGTGATGGACTCATGTGAGCCCGCCTTTTTGATTAATGGAAGTTTGGTAGGCAGGCTCATGGGGTGGCGACCATGAGCACTCGTCCAACTCACTCATTTATTCTGGTTTCTGA
3A	45	A3_123	16951_105	34.7	23	159(T/A)	GGAGGAATACTTCTTTCTATATAAAAAGAGGATGAGACTAAGTAAAATTTATTTTTATGTGCAAAGATAAAGATTCTTTCACAATCCAAAATATAATGAAGTTAAATCTGAAATCAAATAGTGCTCATCATCATATAACATCTAGATTTTTGTATTTATGCCTTAGGAACATATAAGCACAAACTCTTTTGGGCATTAAACCAAACAGATTGATAGCACTCCTAGCTATTTGAGAAACTGAGACACACTGACTTGAGTGAATGTTGCTTTAT
3A	46	A3_292	32306_68	34.7	23	20(C/T),26(C/G),55(T/C),58(T/TC),105(A/G),107(A/G),113(T/A),118(A/AGGCCACAT),121(C/CCACA),124(T/G),168(G/T),249(T/C),271(T/C),122(T/TAC),125(C/A),130(T/A)	TACGTCACGCGCCTGTGTACGACAACAGTTTGGCAGATAGCAGTGCACCAATGTTCCTACCATGTCAGTGACAGCTTTGGCCGTCACCTCGAACCGTGGAACCAATACCATATTGTCACGCTCTCTGTGTCAGAGATGTTTCTAGGACACCCACCTCCTCACACGAGGAAAGCTTCGAATAGCATATTCAGTTTTCAGATGAGCGAGCGCCGTCAGTCTCGTCGGCCGAATCCTTTGATACTCCATATTTAGGAGATGCTCTGACCCAGTTC
3A	47	A3_89	35487_90	35.8	24	59(TA/T),93(G/GA),5(A/G)	ACCTAGGGTAACCAAATACACGTCCAATGTTCCTGCATAGAAGCATAACTTCCATCAATAAAAAAAAAATCTCATATCACTTCAAGACAAAAGAAAAAAAAACATAGCAGTGGAGTACATCTATAGAGCAACATAACTTACTGTACTCTGCATTAAAATGCGCTATCCAACTATTCCAGTTATGCGCGTAAGTATAGTCTTGCTGGAGTCATTATCCACAATAGCGCACCCTCACCCTCATAAATGGCAATGAAACTTAACAAACTTACGTA
3A	48	A3_88	22277_69	35.8	24	59(TA/T),93(GA/G),71(C/A),121(T/A),5(G/A)	ACCTGGGGTAACCAAATACACGTCCAATGTTCCTGCATAGAAGCATAACTTCCATCAATAAAAAAAAAATCTCATATCACTTCAAGACAAAAGAAAAAAAAAACATAGCAGTGGAGTACATCTATAGAGCACATAACTTACTGTACTCTGCATTAAAATGCGCTATCCAACTATTCCAGTTATGCGCGTAAGTATAGTCTTGCTGGAGTCATTATCCACAATAGCGCACCCTCACCCTCATAAATGGCAATGAAACTTAACAAACTTACGTA
3A	49	A3_289	73091_59	36.6	25	38(G/C),52(A/G),58(A/C),113(A/C),212(T/G),225(C/CAA),129(A/C)	ATTGGAACGATTAAGCAAACCACCACGAGGTGCTCGAGGAAATGCTCGCGGACACAGACCAAGGCACTCCCACCAGAGAAGGCGAACCAGCGGAGAGGGAGGAATCAGCTCGAGGCGAGGCAGAGGAAACCAGAAGCGGAACTGAGAGGAGGCGAAGGAGACGTTGGCCGATTTCGAATTTTGGGTCGCGTCCGCGCACGTTGCGCAGGCGTCGGCCTTCAAAGCAAACAATTGGTGCGTGTTGGTCCCGTCCAGGTCAGTAGATTTTAAAC
3A	50	A3_110	38246_85	37.4	26	96(A/G),163(CA/C),131(A/C),272(G/T)	ATTTGGGCTGAAAGATTTGTTTTCTCATCAGACTGGGCCTCGCTTATTGGACTTTGTCGGTCAGAGCCTTTTACTGTGTTAAATGGGCCAATACGAAAAAAATGGCATCTAAAAAGCAGTCTAACGAAAAACTACTGTCCCAACTGAATTGCAACAAAGTTTCAAAAAAAAAAGAATTGCAACAAAAATTAAGACGTCTTTTTTTTCTTAGCAATTAGCAAAATCTCTCTTAACACAGTAACATCAAGCCTTGCAAACTCTGGAGCAAGATG
3A	51	A3_231	9911_59	40.1	27	24(T/TTATCTAGAG),155(CA/C),157(A/C)	GTATAGCTGGCAGGCACCGCCTATTATCATCTTCGCAATGGATAGAGAGCTGGAAGGAGGCGGCGACCCATCGATCTTCTATCGTTAAGAGAGTAGTAGTATAGTACTGTGGAAGCCTAAACAAGTTTGCGAAAAGCTTATTTCTTCAAACAAACAAAAAAAAAAGTCCTTCAACGCTCAGAAGCTCGTGAGTCCTGACTCCTGATCCACCAATGCCTCAAGCGCAACATGGCCATGTCAAAGCTTCATCAGACAGGAGTCAGGAGGAGACA
3A	52	A3_120	28635_102	41.5	28	158(T/C)	ATGTTTGGACAGCAGGACAAGGATGTAGTTTTCATGGAGACTGTTGTTAGCTTGGCCAGACAACGGAGACATTGTATGATTGAATGCATCCCTGTTCCTTGTGAAGTTTCAAACAATGCGCCCATGTATTTTGAGAATATTCCTCTCAAGATCCTAATGAAATTAATCATGTTTCTTTTCAGGCAATTGACGAAGCTGAAGAAGAGTGGAGTCAGCATGAGATGAAAAAGCTTATCACGACAAGTGCAAGCCGAAACCTGCGGCAAGTCATC
3A	53	A3_267	3682_112	42.2	29	65(G/A)	AATTAGAAACAAAAAATACATCATATAAATTAGGGCAGAAACACTATTTGAGTGGTTTTGCTTGGAGTTGATAACTTGAAGATAATCTGCAAACAACTTATACTGATTTGTAATGTTTTATAGAGGTCCATGATTAACATTTTAGTCTTAAGAGTGACAGTTATTTAAAACAAGGTAGTATATTAGACTAGATTATGATTCTATAACTTTCCATCAGTCAAAGCTTAAAGGACAATAAGCAATGTAGTTCAGTACCTCTCTCAGTAACAATG
3A	54	A3_81	4762_67	42.2	29	193(C/T),133(GA/G)	AAGTAAATGTTGGTCATTATTTAACACAATTTGGGTGAAAGGACAGCCAAAATTATGAGAAACATTGTGAGAAACAAAGGAGTTGAAAACGTAGATAAATAATGTTGAAGATTAGCTTGCATTATATTATCAGAAAAAAGAGGGGGAAAAAATATCATAGGCTTAAATTGGATAAATGCTGTACTAAAGTACCGTTATAAAAGAGGAAAACATGACAACGGATTTAACAGATATTGCTAGCAGACTATACAAAGTTTTACCTCCCCACTTTG
3A	55	A3_100	5536_78	42.8	30	107(T/C),109(A/C),116(A/T),119(GT/G),127(C/T),154(G/A),200(A/G)	TACTTGTTTGTTAATGGTACATTCTCCTAATTATATATTAATGGTATATTCTCCTAATTATATTCCTAATTGCAGTGGCAGTTTACGGGTCGCCAGCTTGTGACGCTGAACTGGTACTGTTTGTGGCACATTTGCCATTCCCAAAGACAGAATGAATCGTGTCATTTTTTTTCTTTTCATTTTGGACAATACAGAATGGAACCGATATGCAATTTGACAGGATATCACAAATGCTCTGCTGAACATGCGAGAGGATAGCATCACAAAATGCT
3A	*55		36612_69	42.8	30	193(G/C),196(A/G),198(C/G),204(T/G),207(G/A),242(T/C),264(T/C),266(C/T)	AATTCTGAAAGGAATATCATTTGTGATAGAACTATAGAAAGACAGGGATACTTGGAGGAAGATGAGAGGGGTAGATACAAGCTACCACACAGCAGGACTGTAGGAATCACTGGAAGAGCAATCTTGATGATGGTTTTGCATAAACATACTGTAAACAAGCAGTACTCTGTCAATGTCATCTCAATGGATCTAGAAACCTGGCGTCAGTGGCGTGTGATCTTTGAGCACAGTATCTGCACTATGTTCTTTCTTAATACTAAAGATTCAGGTGG
3A	56	A3_101	44532_86	42.8	30	121(T/A),124(T/A),127(C/A),129(T/C),154(A/G),130(A/T)	TACTTGTTTGTTAATGGTACATTCTCCTAATTATATATTAATGGTATATTCTCCTAATTATATTCCTAATTGCAGTGGCAGTTTACGGGTCGCCAGCTTGTGACGCTGAACTGGTACTGTTTGTGGCATATTTGCCATTCCCAAAGACAGAATAAATCGTGTCATTTTTTTTCTTTTCATTTTGGACAATACAGAATGGAACCGATATGCAATTTGACAGGATATCACAAATGCTCTGCTGAACATGCGAGAGGATAGCATCACAAAATGCT
3A	57	A3_68	47497_83	44	31	37(T/C),49(A/G),68(C/T),78(G/C),101(T/A),119(TTG/T),161(A/G),164(T/TTAG),236(A/AT),260(T/C),265(C/T),20(C/T),34(G/A),132(G/A)	AAAAGATGTTATAGTTCAACTACTGATTGTACCGTGTTAGTTTATAGTATATCTATAAACTAATAGACGCCTGTTACGTTGCCATTTATTTAAGAGGACTTCTCATTTATTGTCTAGATTGTGTTAACAGGGAGACAGACATTGGAGTCCAAGGGTTTTAAGCTTAGGTCTAAAACAGAGTACATGAAGTGTGATTTTAGTTCCACTCCATATGATGAGGGAGAGGTTAGTTTTGAGGACAGATAGTGCCCAAGAAAGATACTTCCCGCTAC
3A	58	A3_41	19341_75	44	31	60(T/C)	TCTTGGTCTTCGGGATGTGATGATTTGTAATTTATTATAATAGTAAAAATTCTGGCAGGTACGTTCAGTCAAAGCATCCAAATGAGCGATGAGCATAGTGGAGGTGTGAAGAAAAGGAAAGGAATTGATGATGTAGGTAACCAACAAACAGAGGGTTCATCTCAGCCAGAAAGGAATTCCATGGAGGATGGAAACAGAAAGATTTCGCCCAAATTACAAAGCAAAGAAGATTCTTCTGATGGTGATGGTACTAAGGAGGATTATGTTCATAT
3A	59	A3_42	40732_84	44	31	60(C/T),126(C/T)	TCTTGGTCTTCGGGATGTGATGATTTGTAATTTATTATAATAGTAAAAATTCTGGCAGGCACGTTCAGTCAAAGCATCCAAATGAGCGATGAGCATAGTGGAGGTGTGAAGAAAAGGAAAGGAATCGATGATGTAGGTAACCAACAAACAGAGGGTTCATCTCAGCCAGAAAGGAATTCCATGGAGGATGGAAACAGAAAGATTTCGCCCAAATTACAAAGCAAAGAAGATTCTTCTGATGGTGATGGTACTAAGGAGGATTATGTTCATAT
3A	60	A3_242	34730_82	44.7	32	64(G/C),108(T/C),119(A/G),124(T/G),148(C/T),165(A/T),132(A/T)	TGTTGCCGAATGCCATCTGTTCAGTCCATGTATTTTTGTCAATATTTTGACTTTGTGTTCTTGGTTTGGTTTATAAGTTCAGAAGATATATCCTCATCGTTTAACTTTGAAGTTTGAAATTAATGCATCCAATGCGTGTATACATGACGTATTCGTCACTCGTCAGTGTTGTGTTTGGACTAGGAGTGAGTTCGTGTTACGTATTCCTTCGGTCTCGCGGGTCCCGACTCTGGCCAAGTGCTCCCGAGCCACGGTCTACGGCACCGCACCGT
3A	61	A3_241	10480_68	44.7	32	64(C/G),107(T/G),111(A/T),113(T/G),117(A/G),122(A/T),148(T/C),165(A/T)	TGTTGCCGAATGCCATCTGTTCAGTCCATGTATTTTTGTCAATATTTTGACTTTGTGTTCTTGCTTTGGTTTATAAGTTCAGAAGATATATCCTCATCGTTTAACTTTGAAGTTTGAAATTAAGGCATCCAATGCGTGTATACATGATGTATTCGTCACTCGTCAGTGTTGTGTTTGGACTAGGAGTGAGTTCGTGTTACGTATTCCTTCGGTCTCGCGGGTCCCGACTCTGGCCAAGTGCTCCCGAGCCACGGTCTACGGCACCGCACCGT
3A	62	A3_244	28171_77	45.7	33	153(T/A),179(G/A),212(A/G),215(T/A),4(C/T)	TCTCTGCTTTAAATGGCTGTTCTTGTACTCCTATTGCCTATTGGGGAGAAACAACATGTACAGTACTTACGGCGTTAATCTTGGGATTATGTCCAAGATTAAGGTCTCGGTTTTCGCTAGTACCTCCTCTAAACGCAAGTACGGTAATCATGTCACGATCACCAGTTCACTGCCCTCTGTAGCTATCGCGCCTCCAAAGACCTTAAACTGCACGTTCACCAGCTCACTACTACCCTCTCTAGCGAGAGTAGTCGGAGACCACGCTTGCTTCG
3A	63	A3_73	48173_87	45.7	33	153(A/T),179(A/G),212(G/A),215(A/T),4(T/C),272(G/T)	TCTTTGCTTTAAATGGCTGTTCTTGTACTCCTATTGCCTATTGGGGAGAAACAACATGTACAGTACTTACGGCGTTAATCTTGGGATTATGTCCAAGATTAAGGTCTCGGTTTTCGCTAGTACCTCCTCTAAACGCAAGTACGGTAATCATGACACGATCACCAGTTCACTGCCCTCTATAGCTATCGCGCCTCCAAAGACCTTAAACTGCGCGATCACCAGCTCACTACTACCCTCTCTAGCGAGAGTAGTCGGAGACCACGCTTGCTTCG
3A	64	A3_212	38880_60	46	33	32(C/A),140(C/A),209(A/G),212(G/A),219(A/G),239(T/G),248(G/A),257(T/G),267(A/C),270(A/C),133(A/T),151(T/G)	ATACCGCCAAAGGGATTAAGGAAAGGGATTACAAAAGGAAAGAAGTGAAGGTTTAGTTTGGATACTCGATGATATTCGGCCTGCCTTGCATATGTGGAATTTCATTTAAAGTAATGTCCAGAATGGCAACACAAGTACACCCTGACAGGTTCTTCGTCTAGAGCGGGCTCTCCGCGATAGATGTAGGACTCGTCATCCCGACGGGTTCATCGTCATGAAGCAGGCTACATCGACTAGTTCGACCTCGGCGATATGGTGGAGGACTCACCATC
3A	65	A3_211	15879_71	46	33	89(G/A),8(T/A)	GCGCTGGTGGTACAATTCCTTTCTTGCGTGGGCGCTCACTAGCTGTTCGTCGAAATTCCCACGGAGGGATGGGATGGAACTCGGGGAAGGATTTCCTCTACTTTGGTTATGACATTCCGTGGTGCTTTTGTAGTGATGACCAAGCTTCTTTTGTACCTTCCTTCTACTAGCATTGGAAACTTTATATAGGTCGTGTCCTGTGGGTGTGTTTTTTACTTGATGTTTTACTATGCATCTACCTCAACCGTGTCATATTACATAATGAAATTTAT
3A	66	A3_80	21041_106	47.5	34	44(C/T),227(CTG/C),129(T/C)	AACTTCAGATTTGAACAGTAGAGCATTTAGCATAATGAAACAACACTTCTATTCGATGACTAAAGAACGAACTATACTCCATAGCAATTGGGCATCGTTTTTGGTCATTTGATTGGTTCTTATCTTTATTACCGTTACATTGAACTGCAATTACATTTTAAACTACTACGGCATGAAACCTATAGGTTAATCCGCAGTAAACTATGAATTCGACAGTTACCTTTGACTGTGAACAAACATCAGCCCAAGCGAAACAGCTCTAACAGCAAAAC
3A	67	A3_117	35971_84	47.5	34	19(C/G),69(GT/G),149(G/C),154(G/T),189(G/C),211(C/CAG),248(C/T),260(C/T),131(C/T)	AAACCTTTTCGTATAGTACTTAAATCGATAGTGGAAGATGGGGTCATTTTTCCCCTCTGGCCCTTGTTGTAACAATATTCCTTTTAAGAAAACATACAGTAGCAGAGGAAGACATCGGCTTTTGTTCATACTGGTAACAGCTTGTTGGGTTGTGGTTACCATCAATCAACAACTCTCAGTACAACAATGCGTCAAGCCACGTACAAATCACATACAAATTGGCCTGTTGTTACCATCGCTCGTCGCCCTCCCACATGTTCTTCTCCTTGGGT
3A	68	A3_216	18268_80	48.2	35	16(C/T),142(G/A),163(T/C),216(T/G),225(T/G),232(T/G),244(T/G),247(T/G),257(T/G),260(T/G),262(T/G)	TTTCGTAATGATATTCAGCATGAGTTCCTTCTCTAACCTGTAGAATATTATGTGATACAGGCCATGGTGGAAGCGACGGTCTACATGGATATGTTCAGTCTCTGGATCATGCCGTCAGTGACTTGGTATGAGCAGATAAACGCTTCTCCTGTTGCCTGAGACTCCTTGTATTAAATTCTAACCCAAATCCTTTTGTCCAATGCAGAAAATGTACCTCAAGAAAGTCTTAGCTGAGAACCCTGGTCTTCCATGCTTCTGCTTTGGACATTCAA
3A	69	A3_128	32155_69	49.4	36	18(T/C),24(A/C),34(C/T),38(A/T),80(T/G),83(A/ACGCTT),86(G/A),94(T/C),97(A/C),142(T/G),193(C/A),237(T/C),6(A/G),47(A/C),99(A/C)	TTGCCACAGCACCAAAATCTACTATCTCCCCCTCGTCAGACAGCTGACGCTTGTCCAACAAAAGCCAGTTCCAACAGATTGTAGGGCAAGTAATGCAGACCTTGCATCCACCTGAACATTCTTGTAAATAAGAATGTCAATTTACCAAAGCTTCTGAAGGTTCTAATTATCTTATTTGAATACTTGCAGGATCTGGTGTCATTTCTTGAGCCACTATTGCGTAACTCTAGTGAACATCTACGCAATTATTTGGTTATCAAAAACTTGATTTT
3A	70	A3_133	17693_100	50.3	37	25(G/C)	AATTCCTGTATATTATAATCCTCTGTTTTACATATGTATTTCTATTCTATTTTTTGTTTTCTATTCCTGTGCTTTTTCTATACTACGTTACAAAGAAGTCCTTAGTAGATGAATCAGGAGAAGCGAACAGCATATTGTCCAATAGAGAAGAGAAAATCAAGCTGATCGCCCCTGCGGGCCTGCCTTTCAAAATTGTCTATACCAACTGCTCAAGTTGGACACTAAGCGAACATGTGAGATCAGAAATGTCACTACATCAGATAATGCGCATT
3A	71	A3_282	31960_74	51.1	37	43(C/T),51(A/G),78(G/A),166(C/T),182(T/C),214(A/G),260(A/T)	TTTTCTTGCATTGATTGAAAACATGCCAACAACCTGTAGAGACCACGTATATACTTGCTATTTACATTATGTGTTCCGAGACACCTGCACAGAACACTGGCCATGCTCTCTGCATGTGGAACTCAGGGAATGTGATCTCAATTGGTGAAGGTAATCCTACACGTACGTGGAGTCTCGATATTGATTCGACGAATTGCTCATCAAATTCTACTCAGTCACATGATGGCATGTTCGCTGAGAATCATTGATGGAAGAGCACATCAATGGCAACA
3A	72	A3_259	37080_86	51.1	37	174(T/C),244(T/C)	TAGTATATATGCATTATGACTTTTATTTGAACAGAGTCACCGTTAAAATTTATTGAAGACGATACACAATTTTATTCGGTTCGCAGGAAATTCATTTGAAAAAGCTTTTGCGCTCTAAATGGAACAAATGGAACAAATGGTCCGTTGTAGGCCCTTTGATACCGAAGCACGCATATAAGCGATGGTATTTTCCTGTAAAACAGCTCTCATGTTGGACGTAACATGTGATGGTGGGACTGAAATTGACATCCCATGCAGTGCTTAATTTGGTA
3A	73	A3_38	29303_76	54.6	37	15(T/C),27(G/A),185(A/C)	GGAGATCTCCGTTCTCAGTTGCAGACGACAAACGAAGATGCACACCAGAGTAGGTCAGTTTGTGTCCTCATCTCAGTGTATTGCCTTGTATACTGTAAAAGACATTTCAAGCATAGTTTTTTGAATTTCAAGGCTTTTATGACTGTTGAAAAAGGAAACCTTTTTTCTACTCCCAGATGTATATACTGCAACCTAGGGAGTACGAGTACCTCGCTGGATGGAGGGTATGTGCATAAAGTATATGGGCATACTAGATCATCTGGGGTGGTATG
3A	74	A3_34	38563_85	54.6	37	15(C/T),27(A/G),185(C/A)	GGAGATCTCCGTTCCCAGTTGCAGACAACAAACGAAGATGCACACCAGAGTAGGTCAGTTTGTGTCCTCATCTCAGTGTATTGCCTTGTATACTGTAAAAGACATTTCAAGCATAGTTTTTTGAATTTCAAGGCTTTTATGACTGTTGAAAAAGGAAACCTTTTTTCTACTCCCAGATGTATATCCTGCAACCTAGGGAGTACGAGTACCTCGCTGGATGGAGGGTATGTGCATAAAGTATATGGGCATACTAGATCATCTGGGGTGGTATG
3A	75	A3_43	13510_68	56.1	38	249(G/GCA)	AAGAAATCTGGCAAAGTATCTTCCAAGAACAGCAAACGAGATCACGATTTCGACAGCTATATATGTATATACGCAAAAGAAACGGGAGAAAAGATTATAAACTCGGAGATGAAAAGAACCTAGGGGCGCGCTTATGGGTAGATTTGTTTAGGTACAGCTCGTGTAGCGATCAAATGAAGCGAGTAGGCTTGCATCAGGCTGGTTGGTGTTCGAGTTGACCGCCTCCAACCCTCTGTCACCGCCGTTGCGCACACCACACGTCTTGAAATCCG
3A	76	A3_253	29089_110	59.1	38	76(T/C),79(A/G),121(T/G),166(T/C),211(G/T)	AGACGCACATCACCAAAGGATAATTGGACAACTGACATCTACAAAAGCAAACCTCACTGTATTAGTATTACTGAATCAACAATATGACCATAACTTTCTTTGCGTCAAAACCAAATCTAGTTTCACTACAAGCGTTAGTTCCTGGTAATTGGTATCACTGCTACATCACCGTTAGCATCGATCGTCCTCTAAACCGAAAAGAGCTAGACAGAAAAAAAAAAAAAAAAAAAAAAAAAAAAAAAAAAAAAAAAAAAAAAAAAAAAAAAAAAAAA
3A	77	A3_235	4318_72	59.1	38	14(G/C),16(C/G),46(T/C),100(A/C),109(A/G),114(A/G),116(T/C),121(G/T),161(A/G),225(C/T),227(T/G)	ATGCTCAGACTTTGTCGGTAAGAAAGCAATACATCAATACTAGCGTTACACGTGAATCAATTGCGGTTCAAACGGAACTTACCTGCATGTACTGCACAGATCAAATTCATTGCAGTCGTGGGGAAGCGTGATCACCAGTACGATGAACAGCGGTTTCCATATTCTAAAACAGGATAACGCAACCCGACAGAGAAGTACCCGCGCAGAGACAGATCTAGCGATATCCTAAGCACGAAAAAAAAAAAAAAAAAAAAAAAAAAAAAAAAAAAAAA
3A	78	A3_318	2866_105	59.7	38	60(A/C),114(A/C),139(T/G)	TTAATTTAGAACTATACTGTACTAATTACCCAAATTCTTCATCAGTTCAATGCATATTTATTTCTTTCACTCGATGTCAGTTTACCGTGTCTGCTATGTTTCATCTGCACGAGAGACACATTTGTGTCACAGAGAGGCTCAAAAGGCTCTGGACGTAAGCCAGCTAATCAGGCTTATCTTTACTAAGAAGGTTACCTTGCATATGTTTTTGCCACTGACACTGCTATGATTATGATCAGCTGATGGAGCAAGAAGATCGTTCGACATCACCT
3A	79	A3_74	47284_83	61.4	38	18(A/G),33(C/CA),93(G/A),119(A/C),121(C/A),124(A/G),165(A/T),130(A/G)	GTGCGCTGTCAGCGCCAACTTTTTTCCTTTCTCATGCCGAGCTCGAAATGGCTACATGGCGTTGAAAGGCGTCGCGAAAGAATAATGGCGCGGTGGCCCCGCCCGCGGCTCGAATCAGATCGAAGGAACAGTACTTATATATTCTGAGAAGTTTGGCACCTATAATTTCCATAAACCTTTAGCTGGTGGTACTCCTAGCTTATTTGCATTTGTTCCTGCATTTAGAGAGGTTCTTCTGCATCCGTATCATGAGTACCATTGTGGCCACCCTA
3A	80	A3_94	29662_107	62	38	70(C/A),179(G/A),272(A/C)	AAGTCGATATATAGAAATAATCGACAATTTCCCAGAAGAACTGTGGATCACTTGCTAATAATGTTTTTCCCCATTGTCTCAGTTAGGCATTCTCTTCTAATTGAGCCCACCACATGTACAGTTACAGGAACAACTGAATTGGTTATATCCTATTCAATTAGGAATGTTGACATCACATGCCAAATTGGAGTAGGTAAAGGACTCAATAATAAAGACATAAATTCGTATTCCATCACTCCCTTCAGTGTCTATTTTTACCACAGTTTTGACAA
3A	*80		21773_98	62	38	141(T/A),155(G/T)	TTGCAAGAAATGGCAAGCCAATTGGACCAAAGGTATGTATGCAACTCTTGGCATCAACCTTTCTCAACATCATTTTACTTAACTAACACTACATATACAATATAAGAACTGACAAAAACCAAAAACAGCATGGAAATCCTTCCATTGTCATAACGGAGAATGGTAATCTGTACCATACTATTTCTCTATTCAATGTTTTACATGTTACATGGATGGATCGACCGTTGCTCACATCAATCTCCTTTTCATTTTACTACTAGGGATGGACCAAC
3A	81	A3_36	34402_79	62.5	38	178(G/C),226(A/C)	GTTGTCAGGCTGGGGTAAAACTCTCGTGGCCCTCTAAGAATCTTGATTCCAACAGTGGCTTCCACAGCATAGTGCACAGAGACCTATATGCCAACTCTAACGTACTCAGCCAACTTGAAACTCGTTCTTTGAAAATAAATAAATGTTAGTGTGTGGTTAGAGCAATAATCGAACCTAGCAAAAACCTTTAAATACTTGCAAGCAAGTTATTAACACAACTGAAATAAACTGGGCCCGAGTGATCACGTCGCTTGGTGGTGAAGGAGTACTAA
3A	82	A3_33	48378_84	62.5	38	178(C/G),226(C/A)	GTTGTCAGGCTGGGGTAAAACTCTCGTGGCCCTCTAAGAATCTTGATTCCAACAGTGGCTTCCACAGCATAGTGCACAGAGACCTATATGCCAACTCTAACGTACTCAGCCAACTTGAAACTCGTTCTTTGAAAATAAATAAATGTTAGTGTGTGGTTAGAGCAATAATCGAACCTACCAAAAACCTTTAAATACTTGCAAGCAAGTTATTAACACAACTGAAATCAACTGGGCCCGAGTGATCACGTCGCTTGGTGGTGAAGGAGTACTAA
3A	83	A3_29	44822_72	63.6	39	42(A/C),57(T/C),68(T/C),70(G/C),78(G/C),159(C/A),238(A/C),25(T/C),131(T/G),142(A/T),145(A/T)	ACAACCTGGACCTACGATTGTCCTTGAGGTATGGAACCCCAAAGTACTTTGTCATGTGTGAGTGTTCTTGCTGAAGTGTCTTGCTGTTTTTTTTTGGACCTGCCACACGAAGGATGATGCTTGCAGAGTGTGACTCCTCGTAGGAGTTTTTTTTTTGACTTCGAGGGTATTTGCTGAGCTTGCGAAGGTGTCATGAAGGTTGTGCATTTGCTGGTACCCCTCGAGGTGACAACTGACAGTTGATGTGCTTGGTGGACGTTGTGAGCTCCGTC
3A	84	A3_224	22042_70	64	39	81(A/C),142(G/A),158(G/A),236(C/T),268(A/C),73(A/C),101(A/C),129(A/C)	GACGGAGTCGGACGGGTAGTAGATGGCCAGGTACTCGGTCACCCACTGTTCGATCGCGTGCCAGATTGCCAGACCGTCCGACGCGTACGGGTAGTCCTTGATCAGCAGGCGCACCTTGTACGGGCTCGACTGATACTTGGCGGTGGTTTACGGGTAGGCAGTGAAGGATGATGCTTTCAATTACTTACCTCTTGATGAGGTCGGCGGGGAGGGCCTGCTCGTTGAAGTTCCAGCTCTTGTACACGACGGCGGACATGGCGAGCGCGTACTTG
3A	85	A3_85	43851_84	64.4	40	22(A/T),138(G/C),189(A/T),250(C/G),271(G/T)	TAGTTCCAATGCTGAATCCCCAAACGGTTCCCACTCCCTTCAGCCCAGAGTGCTGGACTTTGGCACTCCAGAATCTACAAAGAAGAGAGTTTTCGCATTGTTTCAGGAAGAGGCCCTTGATGTGAGGAAGCTTGCCAGCTAACAAATATCCAGTCCCCAGAACTCTCAGCGGCTTTGAGGACTGGAGCATTCTTAACCTTGGTTAGAAGCTCTTTGCCTGCGCTTAACACTGTTCATAGATGATCACAACAATTCATGGCTATCACTTTCGT
3A	*85		59673_83	64.4	40	57(G/T),63(A/G),185(C/G),218(T/C)	TATATCTTTGACATGCAGGTAGTATCGCAAAACAAAATTTTCTACGGTCCAGGGGGGTTTAGAAAAAATGCACAAATGCGGTTGGGAGTGCAGAGTTTCATCCGCCTAAACCACATCTATTAGATGATGACCCCTTTTTTGAGCTATTTTACTGTACCCTCAAGTAATGTTGGACCCTTTATTTCTTTCTAATCCAAGTGTCCAGATGCGGTTTAGGTGGTACTGTTTAAGCGTCCAGATACACCATCAGATGTGTTTCTAATCCAAGCAAT
3A	86	A3_93	11473_78	64.4	40	57(T/G),63(G/A),185(C/G),218(C/T)	TATATCTTTGACATGCAGGTAGTATCGCAAAACAAAATTTTCTACGGTCCAGGGGGTTTTAGGCAAAATGCACAAATGCGGTTGGGAGTGCAGAGTTTCATCCGCCTAAACCACATCTATTAGATGATGACCCCTTTTTTGAGCTATTTTACTGTACCCTCAAGTAATGTTGGACCCTTTATTTCTTTCTAATCCAAGTGTCCAGATGCGGTTTAGGCGGTACTGTTTAAGCGTCCAGATACACCATCAGATGTGTTTCTAATCCAAGCAAT
3A	*86		20789_76	64.4	40	22(A/T),94(C/T),130(G/T),138(C/G),189(T/A),249(A/G),265(A/G),269(T/C),271(T/G)	TAGTTCCAATGCTGAATCCCCAAACGGTTCCCACTCCCTTCAGCCCAGAGTGCTGGACTTTGGCACTCCAGAATCTACAAAGAAGAGAGTTTTCGCATTGTTTCAGGAAGAGGCCCTTGATGTGAGGAAGCTTGCCACCTAACAAATATCCAGTCCCCAGAACTCTCAGCGGCTTTGAGGACTGGAGCTTTCTTAACCTTGGTTAGAAGCTCTTTGCCTGCGCTTAACACTGTTCATAGATGATCACAACGATTCATGGCTATCACTTTCTT
3A	87	A3_115	34370_63	65.4	40	103(T/C),211(T/C),153(G/T)	TACCAATAGCCAAATATCAAAGTTCTTATTCTCTCTAAGCAAAGAAATGGATAAGAATCCCATAGACAAGGGGTAGTGGTTTAAGCCTTTTCTTCCCTCTTATGCCTCCTGTTCTTAAATTGTTATCACCAAACTAATATTTTGAATAAGATGAATGGTCAAACGTAACTCAAAAAGTCAACGATGATAACAATTTAAAAATGGAGGGAGTATGTCTTTATCATACTTCTGTTAGTGTTGATGGATATACTGGCACTGAAACTACTTTTTCT
3A	88	A3_53	19860_105	65.9	41	180(C/A)	TTGGCTTCAGTGGTCGAAAACATTTTACTGATAACAGACCGTATGGTCTTCTGTTGGACCGAGACGTGCTTCTGACTGACGACCTTGATGACTCTCAGATCAGCCCAGATCTTGTCAGAAACATTCAAGACTCTGGGATTAGATCGTGGACGAGGAAGTGCGACAGAGCTCGAAATATGCGGGCATTGCAGTCTTTGATGATCTTGAAGATTTTGTTTCGAAGGTGTTTGATTCTCGGATGTGAAGTTTTGCTAATTACTAGCATGAACGGC
3A	*88		9850_75	65.9	41	39(C/T),96(T/G),160(G/A),209(C/T),216(T/C),218(G/A),230(A/G)	AGGCTTCATTCACACATGCATCTAGAACATGTTGGGGTCGTTGGCTCCAATCCTTTTCACACATGCAAAGTCATGCATTCTTATTTTTATCTCTCTCTTTTTCTTGTTTCTTATATATTCACTTATTTTTCTAATATTTTTTAAATTCTTATGTCTAGAGTTAAAACGTCAATTATTTTGAAACGGAGTGAATAGTACAGAGCTACTGCCGTAGTTGGAATTATGATTTATTAAGGAAGTTAAAAAAAAAAAAAAAAAAAAAAAAAAAAAAA
3A	89	A3_273	24357_70	66.7	42	28(G/C),66(C/G),73(G/C),85(G/A),105(G/C),108(G/T),118(A/T),125(A/C),141(G/A),145(G/A),149(G/C),191(G/A),257(G/T)	GGCGCCAAGCGGATGCACGCGGTCCACGTCGTGCACCGCGACATCAAGCCCGACAACCTCCTCGTCAGCGCCGACCAGAACCTGGTCAAGATCTGCGACCTCGGGCTGGCCCTGCACATGTGCGACGCGCGCCGCCGTACGAGCGGGCGGGCACGACGTGGTACATGGCGCCCGAGGTGGTGCTGGGGAAGCCCGACTACGACGCGCTCGTGGACGCCTGGTCGCTCGGGTGCGTCATGGCCGAGCTCATCAACGGGGAAGTCCTCTTCTTC
3A	90	A3_28	4791_75	66.7	42	107(C/T),171(A/T),177(G/A),192(T/A)	GATGAACACGATAAAAGAAATTGGCAAGGGAATGCAGGAAAGGAATGACACTGGAAGAATGAGGCTTCAGACTGCTCAATTGCTAAATAGAAATGTAGAAAAGCAACTCTCTGGCAGATTTACATAACCACGTTAGTTGAACATTTGAATTCCTTACATGTTTTGCGTTCACTGAAGTTTTCGGACAGAGTTCAGAAGCAGGAAAATAAGCTGGAGCAGAACTAACATAAGGCAGGCTGTCCAACTGTCTGCATCTAGCGTCTGATCTGAAG
3A	91	A3_31	33563_101	66.7	42	59(C/T),71(G/A),108(C/A)	GGAGCCATTTCACTGAGCGCATGGCTTTGAGAAGATCATGGATGTCCTCAGTACGAAACTCATCCAAAACGGTGGCTCGTTTTTTTGTTGCATTGGTAATTTAATACCGTGACAATGTGTCATACTCCTTCTGAAGACTGTTGCCATCTGCGACTATGTGGTATGTAGCACAAGGGTGGTAGGGAATTTGAACTGCATTTACTGACAGTTTTAATACAATGCATTTTCACACTGTCTAATTTTATTTTTATCACTGGAAGGCCAATGTTGTT
3A	92	A3_46	11199_81	66.7	42	176(T/A),247(C/G)	TAGCCAATGCTAAAATGCAACTCCAAATGAAGTTGCCCTCCACCTCTCCGTTGCCTTTTACCAATCAGTGTAAAAGACAGTTAACTATATCTCGTCAAGGAAAAGAGATTAAGTAAGAAAATGCATATAACAACATGTAACTCATGGAACAGTCACAGTATAATCATTTTAAAATTAAAAAAATAGCAGTACCCTACCAAGTTTAAGAGTTTGTGTTCAATTGTCATGTATCCAGATTTAAAATTTCAAGTCCGTATAACATTGACCAATAC
3A	*92		19132_69	66.7	42	48(C/T),195(G/A),204(C/A),256(T/C),261(T/G),271(T/G)	GCCTCGCCCACTTGCTCCCCTCCCTGCACGCTCCCGTCCGCCTGCCTCTCTCCCTGCTCCCGCGCACCCGCCTGCCCTTAGCGCCGCCAGGTTCAATGGTCGTGTCTCCATCGATTTGTTTTATTTCTCATCTAATTGTTGAATGGGGAAGGAGCTAAGACGGGCTGGGTTGGGACTAAAACGGGCCCATCGATGAGTCTAACCAGGAAGGGGCATTACAGTAATAAACAAAAGAACAAACCGTTCTAGTTAATGTCAGGTAACGGAAACTA
3A	*92		30357_106	66.7	42	48(A/G)	AATTGGATTGGACGAACCAGAAAATTTTATCTGGTCGTCGTGCCCACACTAATTGATACTTCAACTGACAGATCTGGTAGGCTACATTTCAACATATACATAATAACAAATATTTAAAAACAGGTGAACATGTCCTTTAAATTCTTAGCTTTTCTTATCACGCAGGTTCCGCGTGGATGGTGCTGTCTCGTGCCTTCGTGGAGTACCTGATCTGGGGCTGGGACAACCTCCCCCGCACCCTCCTCATGTACCACGCCAATTTCATCTCGTCC
3A	93	A3_199	44830_82	66.7	42	48(T/C),195(A/G),204(A/C),256(C/T),271(T/G),170(T/G),272(A/C)	GCCTCGCCCACTTGCTCCCCTCCCTGCACGCTCCCGTCCGCCTGCCTTTCTCCCTGCTCCCGCGCACCCGCCTGCCCTTAGCGCCGCCAGGTTCAATGGTCGTGTCTCCATCGATTTGTTTTATTTCTCATCTAATTGTTGAATGGGGAAGGAGCTAAGACGGGCTGGGTTGGGACTAAAACGGGCCCATCGATAAGTCTAACAAGGAAGGGGCATTACAGTAATAAACAAAAGAACAAACCGTTCTAGTTAATGCCAGGTAACGGAAACTA
3A	94	A3_201	56350_65	66.7	42	118(A/G),128(T/C),107(G/T)	ACACGACCGAGCTGTTCTAGTACTACTCTTAGGTCTTGGCTATGTTTTTTCCTACCGCTGACCTTCTTATACTCACGCCATGGACATGCCATGAAAATTGTAAATGGTGTCTTATTCAAAGATTTATTATGTAATGATCACAACAAAGATTGCTGATGATTCCTTTCTTCGCAATGATTGTAAACTCCAATGTTACTATTAAAAAAAAAAAAAAAAAAAAAAAAAAAAAAAAAAAAAAAAAAAAAAAAAAAAAAAAAAAAAAAAAAAAAAAA
3A	95	A3_30	33562_71	69.1	43	54(T/C),156(G/A),181(C/T),222(C/A)	TTGGTAAAACATGAAACGTGATAAATCCCTCATAAATTTTTTGCTTCATAAATTTGTATGCACTGTGCCATACCTGAAAATTGTATAGATTATGTGCAATGCAAACATGATAATTACATTATATTTTCCATTATGAGCAATCAGTCTTTACAATTGCAAAATCGTAACTCTGTTAGCGGACTGCTATAAGTTCGTGTTTTCATTCTTTCAGATATACACTTCATGGAGGGTCTGTTTGACATTCTTCCACTGGTTGCTGATGATAAGCAAGC
3A	96	A3_27	68795_72	70.3	44	32(C/T),71(C/CTG),75(TGA/T),78(C/T),80(GC/G),83(GTTC/G),113(A/AG),115(A/AG),118(AAG/A),127(A/G),199(C/CGAT),240(G/C),73(A/G),86(C/G),120(G/A)	AATTGCATCTTCTGGGACGTTTTCACTCCCTCATCTTTTTTACATGTATTTGTATAGTCGAAAAACTTCACTATTGACAGCTGTTCCAAATTGCATCTTCTGCATGCATAAAAAAAAAAGAGAGAGAGAGCTTTGGAGAACCAGTCCGAACCACAGCGAACGCACGCGTCGGCGTCGCCACCAGTCACGACTCACGAGCGATCGGATGAGAGGAAGCTGTAGATGACGGCGTCCTTGGCGTCTCCGCCGCCGCGGAAAAAAAAAAAAAAAAA
3A	97	A3_261	31741_69	72.4	45	109(T/C),112(G/T),118(A/G),225(T/A)	TGTGGCAGGTAGAACATTATAGAAAATCTTGACAAGAATATTGGAGGTCGAGCAGAAACATATCTAATAGGAACGTTAGAAGTGTGGGATGTAATTTTCTCAATCTGTTTGGAATTTATTGACATACCCACGAACCTAAATTTGTCTTCTAAGCACCTGATTCAGGAGTTCGAAGTATCTATGTGCACACTTTAGAAATGCATAGAGATTGGAGAGCACACAATTTCAGTGACAAAAATCACAGTATTACCTAGCTCCGCGGCAGAAGGTGC
3A	98	A3_45	24003_82	74.5	46	60(C/T),195(G/A)	AATAAGCAGAGAGAAAATCGATGTACTTGTTTCCTTCAGGATCTACTATGTGTGCACCTCCTCCTTGGGAAAACACCATGGGAATCGGGTGGTAGCTGTCGGAAATGAAATATTGAGACCACAGTAAGTACAAATGAAGTAGAACACCTACTGAAGAAGACAACAGACTTCCTGATGAGTCCAATTCAAGGATCGGGAACAGAGGACACCTAAGAATCTGACGAAACATGTTCCTACAAGCTCCATTCGAGTCACATATAAGCGGTCAGGTT
3A	99	A3_44	20395_77	74.5	46	60(T/C),195(A/G)	AATAAGCAGAGAGAAAATCGATGTACTTGTTTCCTTCAGGATCTACTATGTGTGCACCTTCTCCTTGGGAAAACACCATGGGAATCGGGTGGTAGCTGTCGGAAATGAAATATTGAGACCACAGTAAGTACAAATGAAGTAGAACACCTACTGAAGAAGACAACAGACTTCCTGATGAGTCCAATTCAAGGATCAGGAACAGAGGACACCTAAGAATCTGACGAAACATGTTCCTACAAGCTCCATTCGAGTCACATATAAGCGGTCAGGTT
3A	100	A3_285	25481_82	78.7	47	27(A/G),39(A/AG),117(A/G),153(AG/A),247(T/G),156(T/C),154(G/A)	TTACTTGTAATAGGAACTACAAAAAGATCATAAAGTTCAGGCGGATTCACTTTGTACAAAATATACATTTGTGCACCAAATTATCACCCAACAATAAGTTTAAACATATTTTTAGGAAAGTCATACTATGTTGCTCTGAAGCTTAGAGGCCAAGATTCAAGACCCATGTTTTAAAGAAGAACCATTGCTAACTTCCCTACCAGGTTCAAGCCAAACAGAGTAAAGCACAATTTTCTCTCCCAGCCATGGGCGCAACGTCCTAGGGTCTATAT
3A	101	A3_54	7994_74	78.7	47	46(G/GA),49(A/G),231(AT/A),7(C/T)	TAGAAACATAAATGAGAAACATTTGGTTAAAAACCGATTTTAGCTGTAAAAACCTTGAGTGAGGATAAAATATAATTACGAATGAGTAGTAAACTAGTTGTCAAAATTTAATTTATCAGAATCTCAGCAATACAAATAATTATTAATAGACACAACCTTCTTTGATGCTATGAATATGAATATGTAGAAATGTAGTACCACTTGGATGTACTCTTCATTTTAAAATTTGAATTTCAATAGAAAGTATGCATAATTGCATGCACGATAGGATA
3A	*101		880_65	78.7	47	5(G/A)	TATGGCAGTCAGTGATCGGAGCAGAGAAGTTGTTGCCTGTCCAAATCGTACTATGCTTATTACGCAAGGAGCAGTACTCATGGTAGATGGTACTCTTAATGATTCGGTTGGAAGGCAGATTTCGTTTTTGTGGAAATATAGTAGAACAATTGGGAGAGTTGGTGGATGATCAATGGATAGATTAGTTAATACGATCCGTTCTTTTCGCTAATATAAATAAAAGGAAGAAAAAGAAGAGAGAATATGCTTTTCAGAGTGGGCTGGACGAACTT
3A	102	A3_71	5631_79	78.7	47	94(T/A),99(T/C),133(T/A),163(T/G),218(A/G)	TTCCATCTTCTTTCTTTTTGCATCAGTGATCTCTTCAGAATTCACATCTTCCTTCTGCTTTACCAGTTGATCGCATCAGATGGAATGAAATTTTTATTTAGATTAGTTAGCTAGCTAGTGGCCATGTACGGGTCTTTTGTTGGATCGGATAGCAGACAAATGTTGATTCCTGCCAGGAGGTGGATTAATGGCAGAATGCCAAGTGAGAACGAAGATGACAGTGATAGTCTTCCAGGCGAAGCAGTGGAACAACCGCAGGACTGACAGTGCCG
3A	103	A3_266	2459_76	78.7	47	203(C/T)	TTTGGTTGCCGCTATCAGGGAAGACGATGTGTCAATGGCAATGGGAATGTGGAGTCAAGTGTGCACAGATACAAACAGATGAAGATAATTTCATTTCGATGCTTGCAGGCAGTAGCTTAACCACCCGTCGCAGGAGGCCCGTATTGCATTGACCGTCATGGAGTCAACCAACCCAACATGTATCATGTATGCGGTCCGTGTACGATGGCCCCTGTTTTATAAGCACACAATCGTGTAACCGAAATTTGCATCGCGACACTATATGATATAAA
3A	104	A3_76	30457_105	79.8	48	193(G/A)	GAATGAACACCGCTTCACCAAGCTTCTGCTCAAATGTCCAGGGTTCGACACCTTTAATGAAGCATACCATGAGAAGAAGGCATAAAACAACCAGACATCGTATTTTTGGGACAGAATGTTACATAACAAGAAGTAGAAAGTTTGATCATGAATAGGATGAACTACCTGCATAATTAACATAACTGTTGGTTAGCACTTGAAAAACATGGTAATCGATTCCAAATAAGTGACAGGGGGGAGAGTACCTGCTTTACAGGATTGCAATTGATATG
3A	105	A3_56	15090_80	79.8	48	101(A/AT),104(T/A),134(T/G),161(C/T)	ACTTACAAGTCAGCAGTTCTGAACGGAAGATCAATTGTCTTTGGGGGGCATCTCGGATTATCCACTCCTCCCTCGCCCAATGTGCAGGAAAAACAAAACTATTTTTTTTAAAAAAAAAATATTGTAAACTATGTGCCTTGCAGTTGCAATGTGGTCTAAACTGTATTAAGCATAAAAAAATAAGAAGTATTCGATTTAAACTTGTGAATTGGAAAGTCGTATAATTTCGTCTGTTCCAATGTAGCAATCAATTAATGAAGCGGTAGTTCGCG
3A	106	A3_90	14053_75	79.8	48	106(G/C),110(T/A),118(G/A),145(G/T),214(C/T),231(G/T)	GGACTTTCCATACTTCATGAGTCGTGACGTGATTTGCTCGATCGCCCTGAATCAAATCCCGTGATTCCTTCAGTTTTCCTTCGGCTTGTCCCTTGGCGGCTCAACGCAGTGTTTTTAGAGTTTAAGGGGATTGTCTGATCCGATGGTTGAGATATAATTATACTACATCGATCCTTTAAATAGTATGAAGTAGTATTTTCAAGTAACATGAAGCAAGTAAGGGTATTATCGGGAGAAAATGACCAATTTCATTGCCTCTAGTCCACTGTACT
3A	*106		22487_77	79.8	48	51(C/A),63(T/A),70(A/C),106(C/A),109(A/G),113(T/C),119(T/C),122(A/T),222(GT/G),226(A/G),234(C/T)	TTGTTCTCATAGTTTCATGGAAATATTGAAGTGTGAATCGTTTCAACACTCTGGTAGGATTTTAACTTGAAATGTGAAGAGTTAACACAGGATGTCATGTGTCTCCCCACTTTAACAGTTCATGACTTACTGGTTATTTATGAGACAAAGTTTGGTTTGGTTCTTCTAATTTTTTTTTAATACATCAAGCATGGCTATTGTGTAAGGATGGCAAAAAGGAGGTTCAGAGATTTCCTTGATCCTTGTAAGAAATCATCTGTATCAAGCAATAC
3A	107	A3_240	7250_66	79.8	48	76(C/A),81(C/T),138(A/G),168(A/C)	TTCATCCTTAGCCTCCCCAACAAACCAATGTCATCACTAGCAACCTCAAATTTCTATCTTTATTACTTCTTTTCCCCAATCTGCAAACCTAACTGTAAATCCACAAAATTTCCTATTTAAACCATATATCAGGCCAAAATTGATCACACCATCAACACGTGCAGATCAGAAAGTTTCCATTTTGGTGGTTATTGGTCCCTTTCCTATTGATCTCACCGAAAAAAAAAAAAAAAAAAAAAAAAAAAAAAAAAAAAAAAAAAAAAAAAAAAAAA
3A	108	A3_70	31764_101	79.8	48	183(A/AT),240(T/C),130(G/C),184(G/T)	TTTTCATTTTGGAAGTAAGGTACGTTTATGTCTAACAACACAAAAACGAAATTACATGGCAAGACATGCAAGTATAACCACTGCATGTAACAGGTTTTCATGTATAGGTTATCAACAATAGTCAAAATTGAAGCCTTTTGATCCCAAACAAGTTGGGGTAGGCACTTTCCTAAGCCTACTACAGAAAAAAAAAATCCAGGGATAGGCTTCGCCATCAATGGATACACTTCAGAATTGAGTAATCACACACTGTGGTTTGACCAAAGTCCTAC
3A	109	A3_62	5495_68	79.8	48	154(G/T),183(GA/G),240(C/T)	TTTTCATTTTGGAAGTAAGGTACGTTTATGTCTAACAACACAAAAACGAAATTACATGGCAAGACATGCAAGTATAACCACTGCATGTAACAGGTTTTCATGTATAGGTTATCAACAATAGTCAAAATTGAGCCTTTTGATCCCAAACAAGTTGGGGTAGGCACTTTCCTAAGCCTACTACAGAAAAAAAAAAATCCAGGGATAGGCTTCGCCATCAATGGATACACTTCAGAATTGAGCAATCACACACTGTGGTTTGACCAAAGTCCTAC
3A	110	A3_215	37851_72	79.8	48	86(G/A),214(C/A),218(A/T),221(C/G),230(C/G),147(T/C),161(G/T),202(A/T),210(C/A),213(C/G)	AAAACATAGAGACGTTGAAGCACAATGCTCATGCAATGGCAAAGCATTGAACGTATTAAGCATGCTCCACCCACCTATAATCACTGAACTGTAAGGTGAAAAAGGGATTATGAGTCATGTGTCACGATCCAAAAGTCGAGCACAAATCTAAAATCACCATGGACTATTAAATAACTTTCCTTATTGATGAAATACCGAGCAAGGCAATACATCCTATAGACGCCACCGACAAAACATTGATATAGAAAAGCATCCCTGGAAAGGAAATAACC
3A	111	A3_220	25328_70	79.8	48	68(G/C),70(T/C),76(A/C),78(T/A),81(A/G),83(C/T),91(T/C),121(A/T),152(G/C)	GACATCAGAGGAACCATGTTGACATCAAGTGTAGTGAATTTTGTGTCTTGTGATATAATACCAACAGGTTGTAGTAGTGAAACTTCCTTGTAACACAACTAGAGTGGAGGGACTGTAGACAGCAAACTTCTTGTATGGAGGCAAAAATGATGGGTGATATATTGCAGAGCACTCTTTCCCGTTCATCTCATAAGATGTATATTTGCCGATTAAAAAAAAAAAAAAAAAAAAAAAAAAAAAAAAAAAAAAAAAAAAAAAAAAAAAAAAAAAAA
3A	112	A3_107	18909_104	79.8	48	253(G/T)	TGTTTGTGCGCCGCTGAAAAGAGCATGTACCAGACATGTGTACTGCCTTTTGCTTCTACCAAACTCCAGAAAGTGTACATGTGTTGAGTCGGCTACAGATAATTCGGTTGAATGAAATGCAGTAATCACTCCGCCACAACAACATATATACTCCGCCCAGTTCATATACATGAATGCTTTATCCGCTTTTTGTAGTGCATGTGAATCCTGGTCACTCCTAATAGAAAACTAACTTATCAATAAATCCATCGAGAGCTAACCCTGATCCAAGG
3A	113	A3_202	14693_82	79.8	48	27(T/C),50(T/C),150(A/G),177(C/T),206(C/G),229(C/T)	TTCCGTTTATGCAAAGGTTTGATCAGTGCCGTGTGAAAGCCTTCCATGATATATCTACATTGAAGGAGACTGCTGATGAGGGCTTTTTTGGACGCAAGAAGCAATTTAGTGGCCCACTATCAGAAGGTCGGGAAGATAAATAAATGCCCATATGATCATACTTGTCGTGCACCCACCGATAGGTTTGACCATTCACAGTTGTCATCTGGTATAATCGCTGATGTCATTCGTGATGCATTAAAGGATGACTTGGAGTTGAGTATGAAAACTGT
3A	114	A3_40	29810_106	79.8	48	49(G/A)	TATATATTTGTGATATTGAAAAAAAGGTGCAGTGTAACAAGACTAGCCGCACAAATGCGCGGATCACTTTGCTAGTTAGTTCCAATATTTGGATGAAAAGTTTGAACACGAGACCAGAATATGCTCTGTTTGAGGGCAATAAAATGAGGAGTTAAGAGTAGAGACTATAACACCGATATAAACAACTGACATTTCATTGTCCAGAAATATATACAACATGTTGTGGAATAAACAACAGTTTTGAGCGATTGAATATATCACGATGACTGTGA
3A	115	A3_246	25869_76	79.8	48	27(C/T),219(G/A),224(T/A),234(T/A)	ACATGATTAGTCTTCAATGTTCACAGCGGCCAGCCGATGCAACAAATGCAACCATGCATCAACTCTGCCCAGCCATTATCTTTGTTAACTGAATCCGCTGGCAAATTCAAGTATCATCTCCTCACCAGACTCCTCACATTGGCCGATGGTGAAAAGAAAACATAACACATCGGCCGATGGTCGCTTCTAGGATTCACACCATTGCAGAATTTCTTCTAGTGCCTTTTCTCAACTGTTTATTCAACCATTGAAAAAAAAAAAAAAAAAAAAAA
3A	116	A3_48	7743_77	79.8	48	34(G/A),66(A/G),145(T/C),186(T/G),229(C/G)	TCTGACTGGTGGTGGCAAGGTCCAGAACCCACTGGCGTCATGTAGGATGGAAATGTTTTGCTTCCAAGATGCAGTCCAGAGCAAACTAATCTATAGAATCAAAAGCCTTACAGAAATCGAGCTTTAAAGCGGTTTTGTTATTCCTATTTTTTTAGGAATTAGAACAATATACGATTTGTTTATACTCTTAAGATCCACCTTAGACCGATGGAAGTCATTTAGTAACGTCATAAGATCATGTTTGACGAGCTCTCAATTCTTTCTGTAAAAGG
3A	117	A3_61	27121_82	79.8	48	108(A/T),113(T/A),118(A/G),145(T/G),214(T/C),231(T/G)	GGACTTTCCATACTTCATGAGTCGTGACGTGATTTGCTCGATCGCCCTGAATCAAATCCCGTGATTCCTTCAGTTTTCCTTCGGCTTGTCCCTTGGCGGCTCAACGCAGTGTTTTTAAAGTTTAAGGGGATTGTCTGATCCGATTGTTGAGATATAATTATACTACATCGATCCTTTAAATAGTATGAAGTAGTATTTTCAAGTAACATGAAGTAAGTAAGGGTATTATCTGGAGAAAATGACCAATTTCATTGCCTCTAGTCCACTGTACT
3A	*117		13588_81	79.8	48	58(G/A),93(A/T),189(G/A),237(T/C)	GTTGATTAATTAGTCAATCGATACGGCTCTTGTTAATTTGATCGCCCGCCAAGCCTTGTGTACCGTTTCCTTGACTGCAAAACACGCGCCGAAGCTTCCATGTTGACTTTTCCAAAAGCCGTTCGATCTGCTTTACCTGACTATGACTGCATGAGGATTACATAGGAAAGAAACACCAACCTCACCACGCATGTGTATGGGTAGGAATATCAGCTAGCCCAGTTCCAAACAAAACATGCGTGAAAAAAAAAAAAAAAAAAAAAAAAAAAAAA
3A	*117		24183_82	79.8	48	45(C/T),67(A/G),90(G/C),152(C/T)	ATACCGCTGAGCAATGGTAGGGAAGATGTGGTGGCCTGGCACTACAACAAGAATGGACAATTCTCGATCAGATCGGCCTATCACTGTCAGTGGCGTTATAAATATGTATCAAGGGTTCCTAGTGATTTTGCTCGAACACACAAAGTCTGGTCGAAGCTGTGGAAATTAGATGTTCCAGCAAAGGTTAAATATTTGGATGGAAAATTCTGCATGGTTTAATACCCTGTCGAGGGATCCTAGCAAATAGACATGTTGGAAACCAAAGCTCATAT
3A	*117		25526_78	79.8	48	145(G/A)	ACAAAGAGTTACCCTTGTAAGGAAACACAAAGTACAGGATAAAAAAAAGACAGATCTATAGAAAAAGAACTTGACTAATGCTGTAGTGAAGACTACGCCAGTATAATTACAAAGATTTAAACTTTGTAGCAGAAATAATGCTACGAGGCGTGGCGAGGACATTGGGGGAGAACAATGCAAGAAGAAATGAAATTGCAGTACAATTCGTAGCAGATATGTTGAAATTGGCGGGCAATTACTAACAGAAACGCATAATTTTGTCGCGCTAACTA
3A	*117		12929_65	79.8	48	154(G/C),254(CG/C),257(G/T),261(T/G),269(G/A),130(T/A),250(C/T),256(G/T),258(G/T),266(A/T),272(C/A)	AGTTCAGGGGGCAACTCAACACCATTTCTATCGCCAGGTTCTGAAGCAAAGAATATGATATCAAGTCAATGTAATATACGAAACCATATTAATTGCAGTTGGATTAAAGGGAAGCTATAACTCCAAATCTTGCCAGGAAGAATAACTGAAGATGGAAATGGAATACTTTTTCATTATCATTTGCTCTACATTTATAAAATCTTAATCATAGCATGAGAAATAATTTATCATTCCTTATAACAAACTCGACCTGCGGGGGGTTATGACGGCCC
3A	*117		7140_86	79.8	48	144(A/G)	GTCCAATAATCCTCACGATATGGAGGAATGCAAATTTTTATTCGATGCCAATCTTGACACTAATAAACATATCTTTGTCTTCTTCTTCCTGCTAAACAATATAATTCAAGATTTTTAATTAAATGCAGTTTCTCACTAAAAGTATACATGTACTATGAATGAAGGAAAAAGTCAATATTGTGCACGTATGGTGTTATTTTAGGAATAAAAAAAAATCAACATGCTAGAGCTATTGGTACCTTGCATTTTCTTTCCTCCCCTAATTTGTTCCA
3A	*117		17734_78	79.8	48	73(G/GT)	ACTGGTAGAGGGAAAGTAAGGTTCGACCCAACTGGGAGTTGCCTCGCTTCAGTTATTGGAAACACGGTGAACGTACCAATATTCAGACAGATAAAAGGATCAGCTGTTTGCAGGTTCGCCTTTGAAAATCGGGATAACAAAACTGTGCACTCCATATGCTGGAGCGAACATTTCTGGTGCTTGGCTTCTGTTAGTGACGATTGTGTAAGGATCTGGCCTTCACAGGGAGTAGGACATGCACGGGAGCTAAGTGGGACGAAGCTGAGCTATTT
3A	*117		4552_81	79.8	48	32(G/T),51(A/C),54(G/A),66(A/G),80(T/A),169(T/G)	AGCATAGAGATCAGAGGAATGGAAAACATATGGGGTCAACGTGTCATGAAACCGATCTCGAAATCATCAAAGGAGGAAATGAAAATAAATGGATTAAATAGTTCAAAAAGTTAGGATATCCAGTTTTGTACTTTTGGTCCTTCTCCTCCCTCTAAGGCTCGGAAGAGGTCCTCGTGTATTACCCCTTCGGGATCCAGCCAGTGAGCCACCAGGAATCGGTTGATCTGGTCCAGGAAGAGAAAGCGATCCGAACTGAAAACCGACCCAGGCGT
3A	118	A3_52	16259_99	79.8	48	22(GAGT/G),106(A/G),115(A/C),121(C/A),125(T/A),127(A/T),131(G/T)	AAGGACAGAGATATTGATGAAGAGTTAGTCATAGAATTAAATCTGGTTGCTTCTATTGTCCTTTGTGACAAAAGGGTGTCACAAAAGGTAAAGGGTAAGTTCTATAGGACTGCGATTCGGCCTGTTATGCGATAGATTTGCGGTCACACAAGAAGAGATTGTGTCTGAAACAATGGCATGTGGGAGAGATTAGGGGTAGCACTAGTTGAGGAGAAGCTTGTGCAACATCGTTTGAAATGGTTTGGACATGTCCAATGGAGACCAGAAGAGTA
3A	*118		18551_71	79.8	48	84(A/C),114(A/G),116(A/C),119(A/G),121(T/C),187(T/C),189(A/G)	AGCTTTCGTACAACATCGACACTTGTCCTCCAATGTCCTCTATTGTTGGTAAATATCATTCCATGTAGTACAAAAGAACTATGACCACCGTCATCTACTGACATTTCGAACTCAAACTAGTAAATTCAGTTAGTCTAACAATTATCGAAACTGAAAGTTTGGTCAACACGGTTCATATAAGGACTTTTATCTTCGACTGAAGCGGGTACCCGAATGTGACGATCAATATTGTGAGACGCTTCACCTTTGGATACACTTGGTTGAGAGCTGAG
3A	*118		5418_110	79.8	48	78(C/T),117(A/G),127(A/G)	AAGCAGGAAAAGGTAGCAAAGCAGTATCTAAGTGAATATTCACATCACATAATAGATTCTAGTACCTTTATTTATTACGGAGGAATCGAATCCCCTGAGTCATAGTGATTTGACAGATACACGAAAAGAAGCTACAACAATTGTGCAACTACCAAAAGGAAAAATATCTAGAAGTTTAATATGATGATCATCAGCAAAAGTGAAATATGCAGTACACTTTTCAGCAAGCCCAGATAAAAAAAAAAAAAAAAAAAAAAAAAAAAAAAAAAAAA
3A	*118		10498_105	79.8	48	258(C/T)	GTCATCAAGATCCACAAGTGCTAGCAAAAATACTTTTTTAGCCAGATGTCGCGTGCTAAGAGCTAAATGGATCATTATGTATTGATGAGAAGCAAAAGACTACAAGTGAATGTGTCTTGGAACTCAAGATATTAATATAAGAAAACTTGATTGATTCATCGGTTCTTTCTGCACCCGTGAGCGAGGTATATATATATTATTAGTTGAAGAATGAAGAGAGAGCAGTGAAAGAAGCTGGTAAGCTTAAGTGTGGAACCCGTGATCGAGCCCTG
3A	*118		13539_101	79.8	48	184(A/G),269(C/G),271(A/C)	ATGATTACCAGCTCAGATCAACCTGTGAAATTTTGAATGCACTTTCCTCTTCAGTTCCAAATAAATGATGTTTCATTCAAATTCACTTCTAAAACATATGCAGGAAAAAAAGAAAGCATTGCTTTGGATCATCAGGCGTATTTTTTTAGTTGATGCATATCAATTGTCCTATCTGCATCGTGTAGGTGTGGCTATCTTCTTTTTCTCTTCATCCAAACTCATCGTGCCCTCTCTCTTTCTTCTCCAGCAAGGGCACCCTGTTTTCCCACTAT
3A	*118		30960_94	79.8	48	52(A/G)	AGATTTATTGAGAATGAATCTGAGAAGGTAACGGGGTTTGCATCAGAATCTATTGTTGCTTATAGAGATCGGTTAAAAATTATGGCTGGATTGGTCAACCCAGATGACCTCCAGTTGAGTTCTACAGAGAAAAATGAAAATAAATTTCCTCTGAAGCCTAGATTTCAATGCTTTCACAATTTACTACACATGATAACTTACTACTACCATTTAATGTTTCATCCCATACCTCACCAGGGAGAAAACTACTTTGAGATAGATCTTGATATACA
3A	*118		4545_75	79.8	48	67(G/A),152(T/C),45(T/C)	ATACCGCTGAGCAATGGTAGGGAAGATGTGGTGGCCTGGCACTATAACAAGAATGGACAATTCTCGGTCAGATCGGCCTATCACTGTCACTGGCGTTATAAATATGTATCAAGGGTTCCTAGTGATTTTGCTCGAACACACAAAGTCTGGTTGAAGCTGTGGAAATTAGATGTTCCAGCAAAGGTTAAATATTTGGATGGAAAATTCTGCATGGTTTAATACCCTGTCGAGGGATCCTAGCAAATAGACATGTTGGAAACCAAAGCTCATAT
3A	*118		30516_96	79.8	48	78(G/T),251(G/T),261(C/A),265(G/T),268(T/A),256(C/T),266(C/G),269(C/A)	TGCTTTTACTTTGAGCAGGACAATTTTCTCTTTATTAAAAAAGAAATACTGGTATATCGAAGAAACCAGAATAGTGCGACACGTTTAACAAATATGTTTCTCAACTCTGCAACTACAACCTGTAAGCTAATAATGTTTGGCTTCATGAATTAACAAAGGTGATCACATGCGCCTGTTACAACGTACAGACCAATTGCTATATCACTCCCTGGTGTGATATAATTTCACACCTAGCCAAAACTGCACACAAGCCGACTCAGCCATGCATCCCA
3A	*118		2568_61	79.8	48	23(A/C),170(A/C)	GGCAAGAACCTTGTAAACAAGAATTTTGTATTTGCGAAAACCTGGTACTAGTAGATTACACACCTATCAGTGTCAGATGCTCTTGACCTACGGAGTTAGATTCAATGCAAGTAACTTACAAGTGGAATGTTATTGACAAAGAGATAACACAACATGCATGATGAAAATTAAACCACGACAGACCGACAGAGTCGGATTAATCAAGTGCGTCAAGGAACAATCTTGCAAGCCTTCATCTTGTCAATCCATGCCTTGAAGGACTTCAGTGTGTT
3A	119	A3_35	30228_110	79.8	48	34(T/C),241(A/G)	TTTCGAAGAGGGCAAATGGAAGAAAAACAAGAATACGCATGGCGTTGGGCCGTTGGCGCCGATAAAATTTGCAGTTCTCTCTTCAGCTAACCTGGAAAACAAGGACTGTGACACTCCAAATGGTCGAAAAAAAGAAGAAAAAATAATTGGTGCAGAGAAAAAGGCTCATCTTGCGACCAGAGACCAAAGCAATTCCCGAAAACATGGGGGTGGCGGAGGGAGCAGAAGCAGGAACGGGGAATGGGTGACGCACCTGCGCCTGGAGCGAGCCG
3A	120	A3_268	16190_73	79.8	48	55(T/C),171(C/G),214(G/A),233(A/G)	CGTGTCATGCTCCTATTCCAACTCGAGAACACGCACGGCAAGGTGCTCGGGGTCTATCACGAGCTTGCCAACAATCATCTGTCGGAAGAAAGTTTTGAAAGTGTGAGTCAAAACTTAATATCCCACAAATCTCTATCCGATAATATCTCTGGGAGTTATGATCATCCAAACACAGAGGACAGAAGTGGAGCAACTTCTGAAATCTCAGGAAATGCTCTCTGTTGGGAGCCAAATTTCGACCTTAACCAACCTGACAAAAATAAAGGCACTAG
3A	121	A3_49	20394_105	79.8	48	58(C/T),72(C/CT),131(T/A)	GATGATAGTATATCTTCATGCATAACAAGTTGATGCAGTTTTCAAGTATTTTATGAACGGATGGTACATGTCTTTTTTTTTCCTTTCCTTATATCATCATTTTTAATGCTATTGGCATCCTTGAAAGAAGTCCCAATTTTTCAAAATATGTCAAGGCCGAGAAAATCCATGGCATTTAGATCAAACTAATGTGAGTTACATGGATCGCCTATCCCAAATCAATTAGTATAGTCTGCCTTCTTAATGTGTTGCTAATCTTATCATTTATATGT
3A	122	A3_55	2449_71	79.8	48	58(T/C),72(CT/C),85(T/A),96(C/A),98(T/A),111(T/A)	GATGATAGTATATCTTCATGCATAACAAGTTGATGCAGTTTTCAAGTATTTTATGAATGGATGGTACATGTCTTTTTTTTTTCCTTTCCTTATATCATCATTTTTAATGCTATTGGCATCCTTGAAAGAATCCCAATTTTTCAAAATATGTCAAGGCCGAGAAAATCCATGGCATTTAGATCAAACTAATGTGAGTTACATGGATCGCCTATCCCAAATCAATTAGTATAGTCTGCCTTCTTAATGTGTTGCTAATCTTATCATTTATATGT
3A	123	A3_250	24220_109	79.8	48	123(C/G),125(C/G),136(G/T),106(A/C),130(T/A)	TACACATTTTAACTGCTTAAACCCAATTTGATACGATAACATGAATTTTACCATACCACCTTGTATGGGAATACATCATTCCTTTTTGGGGATGGAATTTGAATGACCTGTGACCTTATTTCCTCTATTTGTATTGTTTTCCTTTTTTAACCACGTGTTGCTTGATGTTTGTTGCATGTTCTATTAAATCTTTTTTTTCTCAGGTATTGTAATGCACTAATGCTATAGTCCAGAATGAGTGCCAATAGGATGTTTGCATATTTTGAAAGTTC
3A	124	A3_207	5011_77	80	48	24(C/T),62(G/T),72(G/C),84(T/C),112(T/A),117(A/T),128(T/C),200(G/A)	TGTCACTACAAGATGTATTATGACTGGTTATCCTATTCATGACACTGTTATCTATGAACAAGTTTGTTGTTGTTCTTCTTACTTCTGAGTTCTGACATGATAGGTTCATCATCTTGAACCAAGGAGATCTCTTATATCATGATATTTTCATTCTTAAACACTATAAGAGATACATGTCTTTTTTATTATAACATTTTGTGCACCCTCTCTGCGTACCTTGCAGAGGCTCATGGATACAGAGCAAAGAATAATAGATGAAAAAAAAAAAAAAA
3A	125	A3_233	25557_112	80	48	31(T/G),95(T/C),104(T/A),119(T/A),163(A/C)	TCGAAGTAGGCAAACTGTTGTGGGAGCGATTCAAGCCTTATCCCTGCCAGGCGCTTCCTCTCTAGCTCGATCAGCCTCTCACGCTTCTCTGTTATTTGTTGCTTTCTCATAAGCCTACTCGAAGTATCGTATTCTCCTGGAGTAAGTGAAATTGATACAAGGATTGTCATATTACTAAAGAAAAATTAGAATTTATGTACGTATAAATTTTGTTATCATTAATTACAAAAAAAAAAAAAAAAAAAAAAAAAAAAAAAAAAAAAAAAAAAAAA
3A	126	A3_226	7060_111	80.4	48	59(C/T),268(G/A)	TAATGAAGAGTCAGTAATTCATCAAAGGCAAAGGTTTCATCTGGGACAGGATGTAGTACGTAGGCATCAGGTGGTTTGATATACTTAATTATGAATTAGCTGTGTGAATAGCCATGCCCATAAGCACTGGGCACCACAATAATTTACAGTGGTTATCAATGTTGTTCCATAGTAATTTATAAGGTAATTAACACTAAAATCTTAATTTACCCTGGTGCCAGTGCACCAGGGTACTTGTACCTAGCGTCGCCACTGCCCATAAGACGCGACAC
3A	127	A3_238	28209_67	80.6	48	211(C/A),224(TG/T),228(A/G),235(T/C),48(A/C),58(T/A),69(T/A),151(T/G)	TGACGCGCCCCCGTTAATCCAAGCAAACAAAAAAAAAACCTCCTGTGACGTGCACGGTCCAATATATATCTATCTAAAAGATAGAGGAGGGGAAAAGCTCTAGTGACGCGCCTACAGCTACGATGGCGTTATGCGTTTGGTGGTGGTGGATCGAAGCGCCCGCGTCATCGCGTCCGTTGTTTCTTCTCTTCCGAAAGAAAAGATGTCATGCATCGCGTCCGTTTGGGACGACGATGGTCGTCGAAAAAAAAAAAAAAAAAAAAAAAAAAAAA
3A	*127		10446_65	80.6	48	49(A/G),63(G/C),84(A/G),89(A/T),103(G/A),123(A/G)	TTCATAGATGCATCAGTAAGGTCCACACCATACTCTTAAAGGGGAGACACGATACCTTGATTGTAAGAATAGCATAAATACTAATACAACATAATTTATCATGGTGCATGAGACTGAACACAACTCCCAAAATGAGGTAAGACAGAAAAAGGTGGCAAGTCTAACCTGCATAGATATCCTCGCTGATATTAATGACAAAAAAAAAAAAAAAAAAAAAAAAAAAAAAAAAAAAAAAAAAAAAAAAAAAAAAAAAAAAAAAAAAAAAAAAAAAA
3A	128	A3_272	5826_108	80.6	48	121(TGTAGTGGCA/T),222(A/G)	AGGGAAATGGATTTCATGACAATGATTAGGGGTTCAAGAGTCCATGGCAGTTTGTCACACGGGGAGGGAGGGATGAAAGATGTGGCAACAAGGCAGAGGGCAGTGGGGGAACAAACAGCCTGTAGTGGCAGTAGTGGCATGGCAAATTTCCCCGCTGTGAACCCAGCTCCATGGGGACCTGACCCGATCAGGGTGAGGGGCATATCTCATTTTAGCCTCATAGATATGACAATACTGGCGTGGGTCTGAGCATGAGACTTCCACCGTTAGAC
3A	129	A3_205	5540_91	80.6	48	49(GATA/G),66(G/GT),106(A/C),109(G/A),111(A/C),130(T/G)	TGAAAAGGAAGTTCTCTGTGAAATATCTTCATCACTTGTCTCGGATCAGATAATAATTATCTTAAGTTTTTTTTTCCTGAAATTCTACTACTTTCCAATAAATGAACAGGACGCTCAAGAATCAACTCGTTTAAATTCCATTCAAGAGACATTTTTTCGTACCTGGATTTTGTAGTATATTTCCACTACAAAAAGAAAGATTTTGTATTGTTGCAAGCTGAAGCTGAACCAAACTTGGTCCTAGTCCTGTATTAGCCCCAAGGTTCACATAT
3A	130	A3_69	31376_105	81	48	12(G/A),90(C/A),92(A/G)	AGCTTTGTTAGGATGGGCTGTTATTGAAGGAACTTTAGATTTTGCCATCACCTTCCATTATGTCTGCTGGTATATTTTGGCACACTGGTCTATGATACCATACATGCACATCAGGTTCATCACTACAGATCTTCACTGGTTCGATATCCTTTGAACCATGGAAAAGACTATGGAAGTCATGGGCCCCTCAAAAGTGCAAAATGTTCCTATGGCTGGCCATTAGGAATAAATGTTGGATGGCCGATCAACTTGCTAAGAGGGGACTTGATCAT
3A	131	A3_262	7307_80	81	48	78(G/C),147(T/A)	AAAAATGAATTCATCAATAAATTTGAAATTTAAATGAAGATATTCAGTTGACACAGTTTTCAGCATATGAACAAGTTGAACCCAGATATTTCCATTTGCTCATAATATTTGAAATAGAAATGGCAATATAATTTACCTATGCAATATAGATTCTTGGTATATACTTGCAAAATCTATATTGAGTTGAACTTCTGTTGATCTTGATGTTACGTCCATCATCCAAGTAGAAAAAAAAAAAAAAAAAAAAAAAAAAAAAAAAAAAAAAAAAAAAA
3A	132	A3_287	7550_76	81.7	49	73(C/G),97(G/A),209(C/G)	TGCGACACGCCGATCGTGTGCGCGCCTGATCATCAAAAGCAGTACTGTATGAAATTATCAAGTGCCCGAGATCTCTATTGGGCCATTCATTATACAGTTCTAGTTGCATTGGGCTACCTGAGAGCGTGACCATCTCGTCTTGGGAAAGCCCATTCTTTGCGAACGATTGCGTCAGTTGGGCCACGTCCGCCGTCGGGGGAGGCAGGTTCGCCTGCGCGTTGGCCGCCGACGAGACGTTGCCGTCCCTCCGCCCTGAAAAAAAAAAAAAAAAA
3A	*132		14417_73	81.7	49	91(T/C),194(T/G),250(C/A)	GATAACACAAGATCAGGCTTATGTGTCCTTGACTTGTGATCTGAAATGCTTAATCTGAGCCTCCATTTACTAAATTATACAGTAGTACAATTGTGGCAATTCCGTGGAGCACACCTCGGCAAAGGGGCAATAATCTGAATTCTATCGCATTGTTCCTGGAAACCCCTATATATGAACAAATTCAAACTCCACCTTGAAACTGGTAAGAAATCGGAGGGAGAAGAGCGCAGAGGCACGCCCTAGGAGATACCTGAACACGACAGTGCGATTCG
3A	133	A3_99	22037_79	82.1	49	49(T/C),149(A/G)	ACTAGGCTAATTGTAAGTAATTATCAGCTGAAGCTATTCAACCGACTGTTGTTACTGAAATATGTAGAGGTGGACTTAAACTCGTCCTTTCATTCATAATATAATACCTTGTCCTGAAGTACTTTTACCTGGTCTTTGTGTCAGGATTATAGTAGTATAAAATGCTAGTAACATGTTTCTTCAAATTTTTGTACTTTCAGCGAGCGCAAAAAAGGCTAAAAGTTCTGAACACACGCATGAGGAAAGGCTGTTCTTGCATGGGCCTTCTCTTG
3A	134	A3_121	8847_101	82.1	49	28(A/C)	TTTCTTGGAAAAGCATAATAGTATAAGAATTGAATAAGATTGCTTTGAGTCTACACAACACGGCATCCAATTCAAAAACAAACTGGAGCAGTATTGTGTGAGCTTTCCGTGAAGGGGGAAAATGTGTCAGAAAGCTAATAATGAAATTAAGGATATTGCAAGCAAATCATGTTGATAACTGCATAAAGCTAACTTCGGTCATCAAGAGTCAATATGAACATGAATATATATACCTGGCAAATCCCAGGGCTCACACTTGTAAAGATCAACCT
3A	135	A3_105	29903_72	82.9	50	84(T/C),127(G/A),221(T/G),224(T/G),229(T/G),231(T/G),236(T/G),242(T/G),245(T/G),249(T/G),260(A/T),265(T/G),58(T/C)	TTTTCTTGCATTGGTTGAAAACATGCCAATAGCCTGTAGAGACCACGTATGTACTTGTTATTTATATTATGTGTTCCGAGACATCTGCACAGAATACTGGCCATGCTCTCTGCATGTGGAACTCAGGGAATGTCAATTGGTGAAGGTAATCCATGCCTACACGTACGTGGAGTCTCGATATCGATTCGACGAATTGCTCATCAAATTCTACTCAGTCACATGATGACATGTTCGCTGAGAATCATTAATGGAAGAGCACATCAATGGCAACA
3A	136	A3_131	5940_86	82.9	50	49(A/G),106(T/C),109(C/T),115(T/A),121(T/A),132(A/T),140(A/T),155(T/C),272(G/T)	ACGCATGGTAAAACATTGGCCTCTACAATAAAAATGTTTTATACTTTCAGAAACTGGTATACATAATATGTATTGTTGTAACAAACACATATAGAACCTTACAGCTAACAAAATTTTATATAGATTCAGCCAATAGAGTACCAAGTAATAGAGATGCATGGCCAGGTAAGTGTTTAAAATTGGATATTGCAGGCTGATCCAATCATGAGATAAAATTTAAACATGCCCATTGTCACCTTTGCCCGCACGTGACAAGTAGTCACAATTCCAGG
3A	137	A3_63	21740_88	84.2	51	84(T/G),59(A/C),81(T/C),88(T/G),92(T/TCTA),103(T/G),111(T/C),115(C/T),117(G/T),123(T/TA),147(A/T),159(G/A),223(T/G),253(G/A),121(G/GAA)	AATGGTCAGGCCCCTGATCAAGGGCACGAACTGGATTTCCTTTCGAAAAGAAGCCATTAACCACCTGCATCCTCAAAATTTCGTACATAACTTTATTACAGTTTGCGATATCAACTGCTGGATTTTAAACAAGCGAGGATTCGTTTAAGTAGACGCGCGCACACCTCCCTTGTGACATCAACGGCGTCAGTCGGGCCCGAAGTGATGCACTCGCAAATCTGATCAGTCAACAACCACAAATCAAAACATTCAGTGAGACCAACGAATTAGCT
3A	138	A3_213	22969_82	87.6	52	81(T/C),243(A/C),18(G/A)	TAGCTTTGGTTTTGAGCGTCATAATGAGAATCTATTTGTCTGTTCTAATTTGCGTTGCAGATTATTACAAAAATTCAGACTATAGTCACAGATGAAATCAAATACTAGGGAATTGTGTATCGAACAGATCAAATAAATTTTCTTAAACACCGCCACATGTATGAATCTCCTAAACGAACGCGATCTAATCGCACAGACATATAGCGGCCTCCTAGCTAGTACGCACGAGTACCGAGACAGGGAATTGGGGGTTAACCCGCCCCGAATTACCT
3A	139	A3_217	11905_114	87.6	52	102(A/T),112(T/C),230(G/T)	GTACCAACAGAGCAAGCGGCAAACAGAGTCCTGATTACTGACCAGTAGCTTCTGGCTAAATCGAAACACACTCTTCAACTAAACTTACTGGCAAATTGTTAAGAACTACCTTCCTATCCATGTTCAGAATCTGAAATCCTGAACCAGCACACAGCTTACTATTATTACCCTGGACTAGCCTGACTAACTGAACAGTGACTGACGAACACAACGGGAAACCAGCGGCATCGAAAAAAAAAAAAAAAAAAAAAAAAAAAAAAAAAAAAAAAAAA
3A	140	A3_32	10762_98	87.6	53	74(C/G),110(T/A),112(T/A),114(A/T),118(A/C),122(T/G),126(A/C),174(C/T),176(G/A),272(T/G)	AGTCCAAATACGCACTCCAAATAAAAACCGAGTTCTGCAAAATACAGCTAAACAATTGTTGAGTCACCCATTTCGTTCTCACTGAGCAGGCACTGGTCCTTTTCAGCGGTGTTAAAGAAACTGCGACCACGCAAACCCCACACCTCATCGGTTCATCTGTCCATCGTCGTGTCCAGTACAAGGCAGGAGAAGCAGAGCACTGAGAGAAGTAGCTGAACGCCAATGGCAATGGCAATGGCGTCCATGGAGATGGAGCAGGACCTCCCTGGCTT
3A	141	A3_209	32530_114	88.4	54	154(A/G),108(A/G)	TTTATTTTACTTAAGACTGCAATTTGTCAAGTGTATCAGGATTGCAGGACTTCGAGAATTACTGTGACACATGATCACATCATGTTTATCTCACCTGCTTCCTCTTGATTTCCTCACATGAGTCACTGTAGCGTTGTGATTGTGTAGCTGTGAATGTGTGAAATATGGGTTAGCATGCGTAGAGTATTGTTAGTGAGAGCTTTCGTCTGCAACTAGACTACGGGTTGTGCCTTCAGTTTTTGCTATTACAAAAAAAAAAAAAAAAAAAAAAA
3A	142	A3_47	4234_71	92.3	55	29(T/C),235(G/A)	AGTCCCTAGGCCAAACGATCGGGAGGGGTAGGAGGGCAGACCTAAGACAAACAGGCGGACATCACATAGACGAACAGGGGCAGACGGGGCAGGACTCAAACTCCATGATCGGATGATTTCCAAACACGTTTGGGACTTTCCGTTGTCTCATGCAACGTTCTCCTGGTCGTGGCCTTCCACGGGACAGCAGGGGCAGGGGACAGAAAAAAATTAATGGAAGAGACGATCATACACGAATTAATAGTAGCAGAATAAATGCAGATGACCCCGAT
3A	143	A3_39	13324_74	92.3	55	86(G/C),160(G/A),225(A/AC)	TCCTCTGCTTATTTTGGGATTGTTGATTACTCTGGTATTGTTTGCACTTGAAGTACTGAAAACTGAAATTAACAACTCTTTTTCTGAGACATTTTATCAAGACTACTTGTTTGTGTAATACCACATGTTTTCATTTAATATGAAGAAGTTTACAAGTCAGGTGACGTTTTGCCATCGATTCAGTGAAGTGTTATGTATCAGCTGATCTCATGCAATGTCATTACATCAAGTTTGACTTGATATAGCCTATCTAAGCAGTACCCTTCTTTACA
3A	144	A3_58	11386_82	92.3	55	100(A/G),248(T/C),253(A/G),256(G/C),263(A/T),265(T/C)	ATGCATAAGAGTTTTGTTAGCACGTTAACGTCCCAGGGCATTGTTTGTTTTGGGAATCGGAGGAATAGTTATGCATCATTAGTCATGTGTCTTTTACTCAATGTACTCCAGAGTAGTTCGCAAACAAATACATTGAGAATGGCTCATTAACAAGAATCGTACAAATAAATAACACAATGAGAGCATATTTGATTCTCCAACTGTAGTTTCAAAATACACGCGAACGGTGACCAGCGCTAACAAATTTTTAAAAAAGCCACACAATAGTGATA
3A	145	A3_219	828_73	93.2	55	6(G/GTTTTT),45(A/T),115(C/A),131(C/T),133(G/A),137(A/T),165(T/A),170(G/T),188(G/A),213(G/T),247(C/A),99(C/A),110(C/A)	TTTTTGTTTTTTTTGAAAACTGACATGGATCGATGAAGGATCAGAGGAGAGGGACTGAACAGGCCATCTTCCGAAATGACATTTGCAATATCGTGGTTCTGTCAAAATTCTATTCAGTAACGCTTCTCAGCCGCCGAGGCAGATTCAGCATTTCAATTACCTTGTGCCAGGTTGCTTCAGTGTAGTTGCCTTCCAATTTCACGAGGAGGACAGGAGGTGTTTTGGTTGTTTCAGTTTCACAAAAAACCGAGTGAACAATTTTCATTGCGGCT
3A	146	A3_92	2480_78	94.2	55	135(G/A),155(G/A),230(C/T)	AGGACGCCATGGCCGTCGCTGTTAGCTCGCTCGTCTCTCTCTTCAACCTTCAAGCTCAGCTAGTAGCTAGATAGGCTCCTGCTGAGGCGATTGCTAGTACTACATGCGAGCCACCACACGACCGAGTTTTGACCGAAGAAAATTAAAGCATCTCGTCTCTTCTCTTGCGTATCGGCCTCTCCTCTCTCCAAAATTGCTGATTCGCACAAGTTATGGCCCATGCACTTCACGCGAGCACTAGGGATGGGCAATATGCTCGCAATTCATGCAAA
3A	147	A3_112	5688_109	94.6	55	51(A/G),79(G/C),184(A/G)	TTCTGCACTTCAGAGAATGCATATTCAGCACAAAGAACAGACAAGCAAAAACATATAGACAGGACCACATTAACAATAGCATACTGCAACCAGAATCACACCATCACACGGAAGATTAACAGAAGCGTCATCAACCAGAATCACATAACAATCAACAGATGGTAACTTAAGGGTATGCATGATAACAATAACACAGACAAACAGATGTCAAGTTCCTTCCCAGGCATTTCCACGAACACAAGGCGGACACCACCAAGATGGAACACTAAACA
3A	148	A3_234	1508_78	97.2	55_56	13(A/G),206(A/G),209(C/T)	ATCACACACAGAATGATCAAACTCAAGACATTCAACAGCTTAGCGGCACGTATCTTTGCCCCAAATGTCCCATCCTCACCTAAACAAAACCACATCACCGTGAGAGAACTTGTAATCCTGAAGGCATGTCAATGAAGTCACCTGGTTCCAATATCCTGGTCAGCACAGGTAAGAATACCAAACTATTTGAATATGGGATGCAGAAAAACGCAATGCCCTGCCTATTCGATATGTACAAATTGAAATCACAATACCTCGGAAAGCATTACTGG
3A	149	A3_208	32041_63	97.2	55_56	102(T/C),116(C/CA),119(T/TA),208(T/C),213(A/G),215(A/ACCGGAATAACTGAACGGTT),87(C/T),93(A/G),109(A/G),118(C/CT),121(A/G),129(A/G),154(G/A),187(C/T),202(A/G),218(A/T),221(A/C),224(A/T),230(A/T)	ACCATATCGCTTCCGAGGTTTCACTGCCCACAGGTGGATGTGAAGTGTCACATATATAAAAAGAGTTTCTCTTTATACTTATTGCCCAACAAAAATAATTTTGTAAGCACCTATTCCCTTAACAAACTACGAAAGTTGTGTGTTGGGGTCAAGGTTTATATAACCGAATGAACTAGTAAAACCAATCGGGACCAGTTCACTAGTTAATCAGAAAAAAAAAAAAAAAAAAAAAAAAAAAAAAAAAAAAAAAAAAAAAAAAAAAAAAAAAAAAA
3A	150	A3_221	28292_99	98.5	56	39(G/A),79(G/A),87(A/G),127(A/G)	AATCTAGAGGATTTTTTTTTTACGCGAATCTAGAAAATGTCTCCCGAAGCTCATGAAATGGAAGCTATTAATTTATGTGTATGTCAAGAGAATTTAGAAGATATCGCCCAAAGCTCATCAAATGGAAGCTATTAATTTATGCATAGTTTTACTTTTTTTCGAATTGAACACAGTACATATGCGACAGTCATCAAAAAAAAAAAAAAAAAAAAAAAAAAAAAAAAAAAAAAAAAAAAAAAAAAAAAAAAAAAAAAAAAAAAAAAAAAAAAAAA
3A	151	A3_82	5349_90	98.5	56	72(T/A),90(C/T)	TTCTGCAACTTGTTCTGTTATAATAACTACATTCATGCCATAAAACAGTTTTATGTAAATAGTTTATGCAATATCTACTGTGTAAGTCACGGTAATAGCTACAAAGAACTGGCACATGCTGACTGCCAGGGGCTCGTTTAACATCTCTAACTATGTCTGGATCTTTGGTCTGCTTTACAGTTTACATTATAGGCTTACTAAACTGCTAAAACGAGGAAAGTAACAATCCAACCAAAGTGATACAAACAATTTATTAAACCAAAAGCATAGTT
3A	*151		5033_79	98.5	56	71(G/A)	GATCACAAGTGTGCCAAAAAGAAAAATGAAATTTGGTATCAACAAAACCACCAGCTTACTCTTCTAAGATGTGTTTTGTGTGTAATTAACTCAGAAATAAAACAAACCTGGGGTATCAAGTTTTTCTTCCGATCAAGATTCATTCTGATAGTACCCTCAAACAATGTTGGGTCTTGAGGGATGATGCTCAACCTTGACCTCAGATCATGAAGGCCAATTGAGGAAATGTCAATGTTGTCAATGATAATTTTTCCTCCAGTCGGCTCAATTAA
3A	152	A3_95	11080_70	98.9	56	18(A/G),138(T/G),241(C/T)	AATTCGGCAAAAGAAAAAGTTTTCCAAAGACTAACCATACCAAGACCTAGCTTCCCCGTTCCTTGATGGCTGTCACCAAAAAATGGCATTGTGAAGACACGATGCAGACCGTGGAATTGTGCTCGCTCAGTGGGTGATCAGCATGGCCGCGGAGGAATCATCGCGTCGTGACCAATATTATTACAGCAGATTGTTTGATCGTCAATAGTTCGACGCTGTTCCTGGGCAAGATCATCAGCACCTCGACCTCTCCTGGGAAAAGATACGCATTG
3A	153	A3_129	26622_68	100.5	57	245(T/C)	ATCTCACTTGCGAAGAAGTTCGGCACGAAAAAAGTACGCTTCTGGACATCAAGCTCAGCCCATTCTTGCAATGTTGCCTTCTTCATATCAATAGCCAACATCACTGCCAACTTGTCCATGTCGTGCCTGGTGAGATCAGAAAGACATGGGTTACTAGCCTCCTTGATGACATCTTCATCGCTGACTACACAGTCAGGGTGCCAGCCCTCGCACGAACCACCAACTGGTATTTTCATGTTCCATGTTGTGGACTTCCAGCCATTACGGATGAC
3A	154	A3_126	13925_69	100.5	57	96(A/C),98(T/C),107(C/G),198(C/T)	ATCTACACCTCCATGCGCTGGATTTATTACGTGTTGTTTCCATTACGATGCATGCTCCCTCCGTTGCAGGAGATACATCAGCTGACCAGATACATAATTTCCCCTACCCTGGGTTCTATACATGTGAGCAGATGCAGATGGAGACGGGGAAGCGAAAGGTGGACGACGATCACGTGTTGACGTGTGTGCGTCGATCGCCAAAGGACTGTACACTGGACAGATCACAAACTACTACGCAACTAACCTAGTACGTTTCGGCCATTGATTCCGAT
3A	155	A3_339	5988_83	102	58	97(C/T),148(T/TA),170(T/C),130(A/G),149(G/A)	ATTGATGCCTGCGTTTTGTGTTCTTCTAGTTTGGATGCAAGCGGAGAGAATTTTTCATCAATGCTGTGCCCCACCAGCACCTCAGCTCTGATGGGTCACTTCACCCACAATGCCGCGGGGCGTTCGAAGAGCCATGATAATAATCGTTGAAAAAAATATCCTCCTCTCTTTCTCTCTCACATTCAGTTTTGGGTTAATCTTTCGGATAAGTTTCCCTTGCGTCTTCAGAAACAGCTAAAAAAAAAAAAAAAAAAAAAAAAAAAAAAAAAAAA
3A	156	A3_340	1272_76	102	58	97(C/T),171(T/C),195(T/G),149(GA/G)	ATTGATGCCTGCGTTTTGTGTTCTTCTAGTTTGGATGCAAGCGGAGAGAATTTTTCATCAATGCTGTGCCCCACCAGCACCTCAGCTCTGATGGGTCACTTCACCCACAATGCCGCGGGGCGTTCGAAGAGCCATGATAATAATCGTTGAAAAAAAATATCCTCCTCTCTTTCTCTCTCACATTCAGTTTTGGGTTAATCTTTCGGATAAGTTTCCCTTGCGTCTTCAGAAACAGCTAAAAAAAAAAAAAAAAAAAAAAAAAAAAAAAAAAA
3A	157	A3_127	33809_79	103.1	59	151(T/A),260(T/G),268(G/T)	GAAAAGGTACTTGCTCAAACTTGAAGTTGAAAAATGTGACGATCCAAAAACTTTATTCGATAATCAAATGATGACACCTTCGAAAAACTCCCATGGTGAGATGGGACGTCCTCGTAAAGGTCGTGCGAACGTTCCTATAATTTACGGTACTCCCCATAGTTACCGCCACATAATAATAAACTTTGTTGAACGTATATGAGGACAGGAATGCAGTGTTTTTTTGCATAGTAGGCGCTCCGTTCCCGCGGACCCAACGGTGTCGGCAACGGCAC
3A	158	A3_149	16162_79	103.1	59	60(G/A),66(A/G),263(T/G),265(T/G),270(T/G)	AAGCACAAGGACGTGGAATGCGTTGATAAACACAAACACTGGTTTGTTGTTGTTGGTAGGGAGGCATGCATGTCGGTTTCCTTTTATAGTAGCAGGTTTGTTACGCAGGAAAATCAAAGTAGTACTACTATCGCATGAACCACTGGTAGCTTTGTTTCTTCGAACCCAACAAGGTCGAGTCCGTCCATCCATTGCGGTTGCGGTTCCCTCTGAAATGGTTCAGTTGTGATGTGTGCTCCATAGACGCGGCGAAATTAAGTCGTGTCCACTGA
3A	159	A3_150	22176_78	103.9	59	47(C/CA),58(A/C),89(T/TA)	TACATTTATCGTAAGGCAAATATTAAAAACATAAAAAACTATTTTTCAAAAAAAGAAAAAAAAGGTTTCGAAGAAGATTAGAAATAGATAAAAAAAACCACAAACAGTGATCATCTATAACATACTTAGCTAATAAAAAATAGAAATTACAGTTGCAGGTGTGTCAACTGACCTCATCTGATGTCAAAAGGAGAACATCGCTGAGCTTCAGAGCATGTTTAAGTGCTCTCTGCTCATCCAAAGTCCCATGCAAGAGGGATCTACCACGGGGA
3A	160	A3_162	25199_80	103.9	59	37(A/C),55(G/A),206(T/C)	TTTCCTACTTAATCACTCGACGATCAAAGCAAAATTACATTACACGAGAAATTCGGCGCTAACGGGCAAATGCCAGATGCGAAACCGAAGCCAACTTTGTTGCAATGACATGATCGAACCAAACAAAATTTTGAACAGAATAAACGTCATCTTACGTGCCACCGAGGCCGCCGTGCTCTTCCGAGGCGATGGTGGCGAAGGGCATTTCACAGATGGCTACACGGGCGCCGTGGAGCGTAGAGGCGAACCGCGACGCCCGCACCCCGCCGCTC
3A	161	A3_145	7343_65	104.6	60	30(T/C),39(A/G),63(C/T),72(T/G),157(A/G),207(C/G)	GAGATCCACGGGAAAGACTACGACAGCTTTGTGGCGAGAAAGCTGGTCCCCGTCGTCGGCGACGTCAGGGATACCAACATCGGCATTGCTCCCGAGCTCGCCGACAAGATCGCGGACCAAGTGGACGTCAGTCATACGACCCTTGCTCCAAAATACATAACTGATTTCATGCTTCAGTCATCCGTCCCATGCATGATGATGACCGTCAACCAGTGTTGGACATAACATCGCAGGTACGATGTTGCGATGGACATCAACACCGTGGGGCCGTT
3A	162	A3_303	10359_75	107	60	105(CCT/C)	TATGGTCTGATGGACAGCGGGAGGCAAAAATTTCACGAAATATTCTGAGGGTAGTACAAGGCATTCCTCGTGACAAAGATAAATGAAAAGATATATCTTCACTGCCTCTGTCTCCCCTTGCTCTCCCAGTATAAGGTATAGCTCGACACACAACTATACAAATCGCATCACTGGTAAACTTGCACACACAGCATATGAGTACACTTCCTGTTCCTCATGAAAAAAAAAAAAAAAAAAAAAAAAAAAAAAAAAAAAAAAAAAAAAAAAAAAAA
3A	163	A3_325	29028_82	107.9	61	178(T/C),238(T/G)	GGCCACACGGACTGCGAACAGTTCTGAAATTATGTGCAGATTCCATGGTGTCATCTTCAGTTTTACTATCGCTTTATGTGCTCATGGCGAGATTATTGGAGCTTTTATGTAAATGGAGATGGAATATATCTTTGGCAGACATCTGTGCCTTCCAACTACTGCGTTTTTCAGTTGTTGTATCCAGAATCTGACCATCTCCATGTTGCATGGTGCGGTTGGTTAGGCAAGGGTGCCAGATCAAACCTGAACAGATGCGCCTGCCTACACACCAA
3A	164	A3_175	32587_97	110.4	62	28(A/C)	GATGCTTTTTTCAGCAAACATCAATCTAAGTCCAAAAAGTTACCTAGTTTTATGGATGGATCAGTGCAAATATTTGTTTATTTCTGACAGTAAATGTTTAAATTCACACAAATATAGGTCCAAATGTTCACAATTTTCTCTGTGATTGTAACTAGGAAGAAAGAAACGAATGCTGAAATGTCCATCAACTTGCATCTCCTTTGCTCTGCATACCAGGCGCTTGGTGATGACGCACCCGTACCGCCGTACATGGCCAACAACAAGGGAAACCT
3A	165	A3_165	48460_91	112.1	63	49(CT/C),52(T/TG),57(G/T),65(G/A),67(A/C),142(T/A),147(G/A),166(T/C),50(T/C),272(G/T)	TGACGGGGTGTATCTTCCAAATGAACGCGCTTCCACTTTCAGTGTCTTCTCTACAAGGTCAACAGCAACCACCCATCTATCTGAAAATCGAAATTTTGGTGTGGTCTTGAGGTACAGAAGGTCATCCCCAAGATGTCATCATCATCGATGGAACATCCAATGCGCTAGCAGTCGGACTCTATCGCTCTAGTCCATGTCGCGGCCCTCCAGCCAGCATTCACCGAGTACACCCTCTTGGGCTTGCTCGCCACACCTCCCTTTTGCGTTTGTTG
3A	166	A3_151	30028_83	116.8	64	202(C/T),231(A/G),237(C/T),30(C/A),44(C/T),272(G/A)	AGTATTTGCTAACGTACGTGCAGTATCTGCCTGATCGATCGTCCGTTAGTTAACTAGCTGTCTATAGAAATTCATCATCTAATAAATTTCTTTGCTCTTTCTTTCTTTTGTGATCATTCCCAATAATCTCGTTATAAATGTTAATTTGTCTTCATGCATCCTCAGGACTAATTCATCGAAAAACTAATATTGTTCAATAGTCTTGCTATAACATTATATTATCAATATTTAACACACACAATAATATCTTAGAAGTAAATTTTTTTACGGGG
3A	167	A3_146	4957_102	117.2	65	237(G/A)	TATTTTATGCGTTGAAAAACAAGTTGATGAAATCTATTTCAGTCATGGCACTTTCTTCGAAATATGCATTTTATACATGAAAAAGTGATGACAACAAAAAGTAGTTCATATCTACCTGACCAGCGTATTTCTCCTGCTCCCTGTTGCTGACACGACCATTTCTGCTGTGTGTAAAATGATGGAGAGCAAGTTGAGCCGTGCGTGACGCTTTGTACGTAGATGTAGATCGACAACGCGGTGTTTGAAGGACCGAGCTAATGAGGCCGTGACGC
3A	168	A3_158	33706_86	117.6	65	40(A/G),226(T/A),272(G/T)	TATTTCATTTTGGGATGTTTTTGCCAGGAAGATGTTCATACAAGCTTAAAATCGATGGGATTAACATTAGATGTTCATCTGCTTTGGTTCTTCGTACAAATTTTCAGGTTGTTGTTGGTTATGTGATTGTTGCTAATTTTTAACGAACAAAGTTTTTCAAGCAATGGATCATTCTAAGTTCTAACACGAAGGCTCTTTTCTTTTTTGCTTATCCGTGTGACCGTGTCTATTGGTCATGGTCGTCGATGCAAGCTGGGGCGCCATTAAGATCG
3A	169	A3_159	2037_106	119.8	65	117(T/C)	TGTGGGCCAGTGGCAATGGGCTTGCAATCATATGAATATTCAAAACAGCGATAAGATTGGGTTTATAGGCTTACTTTATAGAGTGTCAACACCTTGGTGTTATTTTTATTTTGTCATGTCACCTTTTCTCACATTCAGGATTACATGACCAGCGCATCCACATGCATATGAAGCCCTAGAAAGTGGAATGCTCCACTAAATCCCAGAAAGCTATTTCACCTCTCATTCATGGGCATGGCCTTCTCTGCCCGCCTCACACTCTGATGCTTGTA
3A	170	A3_153	29568_93	119.8	65	27(T/A),72(A/G),76(T/C),78(T/TAGA),120(T/C),128(G/T)	ATATTGCACAAATGAACTGCTGAAACTGCATGTCAGGTGTGACACTAAATAAATTCGCTCTGCCTCTCTGGAGGCTCTAGGACATTTGCTGACAACTACAAGCACTTCATGACAGTCCATAGGAGAAGAACAGGTTTCACCTGACACTGTAAGCTCTCAACTTCTCTATTTTTTCGGGTTTTGTGAGAATTGGTCACATGTGAAAGATGCTGAGCTTGCCTGTACTTTCTACTTACCTCAGTTCACGAACGAAACACAACAACTGAGCAATG
3A	171	A3_294	12266_80	121.2	66	131(A/AT),141(G/A),193(T/C),235(G/A),239(G/A),241(T/G),244(C/A),246(A/ACCCGGGTTCGAT),250(A/G)	AGGAGCATCATTTACTATCATCATTCATGCTTGTCTTTTCTGGAGCAATATAAACATGTCTGGTAGCTCATACAAGTCTCCTGAATAACATAACTTCCCACACAGTTACAGAGATCCCTAGAATCAGCGAATATGCATTCGGTTCTTCTTGCCATGTAGTTTTCAATACTGATGGCCATCTTGTAGTGGAGCTAAGCGAAGGCGCTCACAGCGCAACGGTAAAGCCGTTGGCTGGGAGGGTGCCCACAAAAAAAAAAAAAAAAAAAAAAAAA
3A	172	A3_349	22469_72	122.5	67	14(C/A),63(A/C),95(A/C),107(A/C),116(T/A),122(T/A)	TTCATGGGACATTCCAGAAACCAAATCAGTTCAGCATTTCAGTGTAAGCCCCTCATCATCAGACCGTAGTTTCACAGCCATTTATCCTTCATTGACTCCGAAATCCAAAGCACTCTTAGAATTTACTGAGAAGTGCTCTGTATGTATACACATTTGCTTTGCGTTCCCTCCTGATATCGAAAAATATATTTACAGGAATCCGATAGTGTAGCCTTTGAGGATTACAATTGCGTAAGTTTCCCTACAATAAATTGCAGAGGATCCCTCTCAGG
3A	173	A3_168	32636_91	123	68	109(A/G)	AACATAGATTTTTCTAAAACAGTGCAAGGGGAGAAAATGTGATATTTATGTTCTTTTGTGCTACACTTTAACTACCATATAACCCAAGCTCGCTTACTGAAAAATGATACTAGTTAATTGATAAAATAAATCAACCTTACTTTGTAAAGCTCCTCGTCGAACTGAGCCAACTGGGCACATTTTGCCATCACTTCTTTTCTCATGAAAAAAGGAGTTTGAATTTCCTCGAATCCTCGTTTTCCCAGGAAATCTAGAGCTAAATTTATCAATGC
3A	*173		23267_83	123	68	48(G/A),81(C/T),93(CT/C),166(A/C),209(T/G),231(C/G),240(T/C),249(A/G)	GCCGCTAACCACAGGTTCCAAGGATATTTGACGTGCTGATCGCAACGGTTCATCGACGCAATTGGACGGGCGGCTATGTCCCTAAATCTTTTCTTTTTTTTGTCTTCGCATCTGCACGCGGAGTGGGGCCAGTTATCTCGGCTTCTAATCAGCTTTACGCTTTAGACTTTCCACGGCAGGGCTCGAGGACGACGTCATGTCCGCGTACTGATTTTCAGATTATGAAACAACCGTATCCGTGTAGTACTAATCACTAAAAAAAAAAAAAAAAA
3A	174	A3_353	14010_79	123	68	88(C/T),183(T/A),197(G/T)	TATCGGATATATCTTCAACTTGGAGCATCTTTCATCCTGTAAGAGACAAAGTGGACGTTACATCACAAAGTAAATACCTAAATCAATCGAATAATGAACCAGATAATATATTCAGATAATAGTGAGAAAAAATGTGGTGTACAGAATGATTGGCATTGGAAATAATCTAAAACAACAAAAAATGAACCTAATGCTAGAATCTGTAAATTATAACACAATTAAAGCTACCAGTTAACAATCATGATTAATTGATATTTGTCAGATAAACTTAA
3A	175	A3_321	32320_83	123	68	75(T/C),78(A/ACTTTG),80(A/AT),135(T/C),155(T/G),192(C/A),130(G/T),265(A/T),268(A/T)	GCTTATGCTGGACTGTGGATGGCAACCTCTACGCCAATCGTAAGCAATGGATTGTGTGTGATCGTTTCAATCTCTTGACAGGATAGGTTGGGTACACCTAGCGCCCTTCTTGTTTTCGTCTTGGACACAGAAAATGCATTTCATTCGGGCTTGATCCACAACTGCCACATCAGTGTTTGTAAGAAAGGTTACAAGAGTTATCTCCTTTTCCGCGGACCACGTAAAATAACCAGGAGTTCACAAGGACGCAAGGTCGCAAGCGACACGACCGA
3A	176	A3_313	22797_82	123	68	48(C/T),73(T/G),81(A/G),100(G/A),211(AAC/A),229(C/T),19(G/A),129(A/T),272(G/T)	ACTACCCTAGATAAGTACGCATTATTGGAATTTGCCACATTTGACTTCCAGATGCGATTGCGATACATATATTTATATGTATAAAAGGAAACAGGGTGTGTTAGTCAATTGTCTGTCTGATGTGGAACACCAACTTGCATCGTGCACTATATTTTGCTGAAATTATTGGCTTAAACTATACTTATTGATCAGGTAGGCACCTTAACAAACAACACACTGGATAAGCTTCCAGCGCGTGTATGTGTTGGAGAGAGCGAGAGAAGCGTGGACCG
3A	177	A3_337	3218_81	123	68	19(A/G),48(T/C),73(T/G),81(A/G),100(G/A),211(AAC/A),229(T/C)	ACTACCCTAGATAAGTACACATTATTGGAATTTGCCACATTTGACTTTCAGATGCGATTGCGATACATATATTTATATGTATAAAAGGAAACAGGGTGTGTTAGTCAATTGTCTGTCTGATGTGGAACACCAACTTGCATCGTGCACTATATTTTGCTGAAATTATTGGCTTAAACTATACTTATTGATCAGGTAGGCACCTTAACAAACAACACACTGGATAAGCTTTCAGCGCGTGTATGTGTTGGAGAGAGCGAGAGAAGCGTGGACCG
3A	178	A3_298	25772_85	123	68	108(A/G),117(T/C),119(T/A),124(AT/A),233(G/A),1(G/A),261(G/T)	GTACATTAGTGTAGTGCTCTGTGCGACTGTGCCAATTGAAGATGCAAAAGTTTTACAGTACAGAATAAGGCATATTAATGGCATGTTTTCAGGTTATATACGCTCCGAACATCTTATTTGCAGATTCAGACATAATTTGTGGTATTCCCTAATCCCTACAAATAATACTGTTCAACAGAAAGTCAAAATGAAGTCAACATGCATGAATCTTCAGTGTGCAGATGTGCAGGACGGAGGAATGAACCTTCAGTGTGCGGATTGAAAAAAAAAAA
3A	179	A3_320	3542_81	124.6	69	41(A/C),49(G/A),100(G/T),150(A/C),165(G/A),209(A/C),212(A/G),230(C/T),239(G/A),243(T/C),247(G/C),259(G/A)	AAGGTCTCCTTCCAAAGGTAAATTTTACACTGCTGGTGCCAATGTCTGGACCATTCTGTTGGAGCTGTTGTGCTTAGGATATCATCATTTATCTATCAAGCCCATTGTTGATTCTATTAAGTGCCCAGCCAACAAAACCTTCTTAAATTATACCGCAAAGAACTGTTTCCACCTAGTTAGGTCTGTCATGCTCAAACACAACATTATTACGATGACACCTTCCAACATGCGACCATGAGCACTTCCGTGAATATGGGGGAGCCGAAACTGTC
3A	180	A3_351	30827_112	124.6	69	79(T/C),117(C/T),124(T/C),127(T/C)	TACTTTTTAACAATTAAATTTTTCTCCCTGCTGAACTAGAAATATATCTAGCTAAACTAGAATGTGTCGTTTAATCAGTTGTTACACCATGATTTGAACGAACAGAGCTGTTTCAACATTACATTTTGCTGAAGATGACTGATTCTGGCTTGTGTTAGGTTTGGTGCGATACAGGCTATCCAAGATTAGTAAGGAGGCCAGGCGACATAGCTCTGAAAAAAAAAAAAAAAAAAAAAAAAAAAAAAAAAAAAAAAAAAAAAAAAAAAAAAAAA
3A	181	A3_154	41742_91	126.6	69	67(G/C)	ACAGGTGGACAAGTGGGGGACTCTAGTTGTTTGGGTTAACAGAACCTCAACATTTTACACCAAGTTGTCGCCTCTTCCCACGGTTGTTATTTTATTGTGCATTACCCCACAGCAAACTTCGTTGCCACGTAGAGTAGCAGGATTGTGTGCACAACCCCGATGCCTCATCTTGTTTAATGAATCAGTCTGAACCTAACTTTGCTATATTAAAGGAAAGGTTTATGTGTTCCCATGCTTTTGTTTGGATTTGAAATCAGGTATGCAGGTTTAAC
3A	182	A3_344	3960_72	128.2	70	14(A/T),166(T/TAG),202(T/C),219(T/C),264(T/G),267(T/G),271(T/G)	GGAAAGTAAAGAAAGTTTTTTCTCACTGTTTCGACACGAGAAAGGGAGGCGCAATTTTCGCTGTGGGAAGCGTGGTACAGCCAACAGTGAGAATGACAACTTTGGTGCCTCACACGTGAGCTTCTTGTACACTATATCATTGACACATTTCTTAAATCTGCCATGTAGACTGCATTACAGTATGAACTTGACATCAATAGATGTCGCTGGTAGCACTCTACAACTGCCTAATAGCACTTTTGCTGGGGAAGTGAAAGGCACCATCATTGATG
3A	183	A3_348	5991_81	128.8	70	44(T/C),80(A/AGG),161(A/G),193(G/A),82(T/TGA)	GGAGGTGGAAGACGTCCGCGCGTTTATGAGTCTATTTTGCCAGTGAGGACGAGCTTGACCGAACCAGCTTGATGAGATAAGTGAGAGAGAAGGAAGATTCAATGGGTGTTAGTGGAACCCATGTCTTAACTTGTGGGACGGAAAGAGTATCTTATTAATAAAGAGTAGAGATAATAATAATAAAAGTCGAGTGGTTAATTTTGTCTAAATTTGGATTTTAAAGTTTAAACAGCAAATCGATTTATATTTCTGGTTTTTTAAAAATCATGAAA
3A	184	A3_347	12403_84	128.8	70	44(T/C),110(G/A),112(T/A),116(G/A),121(C/A),123(A/G),126(T/A),130(ATTGTGGG/A),161(A/G),170(GATA/G),182(A/G),193(A/G),12(A/G),82(T/G),128(T/A),131(T/A)	GGAGGTGGAAGACGTCCGCGCGTTTATGAGTCTATTTTGCCAGTGAGGACGAGCTTGACCGAACCAGCTTGATGAGATAAGTGAGAGAGAGAAGGAAGATTCAATGGGTGTTAGTGGAACCCATGTCTTATTGTGGGACGGAAAGAGTATCTTATTAATAAAGAGTAGAGATAATAATAATAAAAGTCGAGTAGTTAATTTTGTCTAAATTTGGATTTTAAAGTTTAAACAGCAAATCGATTTATATTTCTGGTTTTTTAAAAATCATGAAA
3A	185	A3_334	4088_78	130.1	71	12(C/G),130(A/G),140(A/C),189(T/G)	TATGAAGTTCCCAAAGGACTGCATTGTATATACCCAACAACAAAAGCAAAGTCTCAAGCCTTAAATTACCTGTTCCGAGAAGATGGTTCCCCTGACATACAGCACCAAATTCGGACTTCCGATCATCCAAAATTGCCCTAAGCGGCGCCCGCGCGCACAGGTACACGCGAGCCACCGCAGAGCACGGGTCGGTGGAGGTAGGGGCACCAGCGAAGCGGAAGCTGATCTCGCCAACGCGACGTCCACCTAGAAAGGGCGAGAAGCGCGCGTGC
3A	186	A3_170	27658_104	131.6	71	25(A/G),32(A/G),131(C/T),140(T/C),155(G/T)	TTATGACTTTTCAATAATTATCTAATGTGATAATATCACTCTGGAACATGGAAGCATCTATTTTCTCAAATAATGTTGTGTTTGGAAATAAAAAATATTTTGCTATTACTGCTTTCCTTTCAATTGAGAACATTTGTGATGGAATTGAAGCCCAGTTCCCATTTCAAATATTTGTCAGAGTTTACGAAGCTTCAAAACAAATGCCTGAAATTTTAAAGCTAGAGGCTGTAGCTCTTTCCCAGCTATGGCCAAAAAAGTTCAAGATGAAACCC
3A	*186		6580_87	131.6	71	101(G/A),106(A/G),272(G/T)	ATCTTAGCCCTTCTTGAAGGCCATGTATAAATTAAGAGAAGAAATTCAACAAACCAAAAAGATATGCTCTTGACTATTCAAGTCACAAGCAAGAGGGTGAGAAAAATAAATTCAAGGATCAAATAAGATTGATTACGGTTGCTCGACGTGCTGGATGGATGCCGTTTTTGATACCATGTTTAGTCTGGTTAAATTAGTGATTCACCGTTGCGACGCACGCATACAGGATAACCTACCATGATGAGCTGGAGAACTCGAAGAGGCGACCGCGG
3A	187	A3_342	15659_80	131.6	71	27(C/A),102(A/G),107(G/A),113(A/G),120(T/C),127(GA/G)	TTCTCCACCATCTGAACGCCGCGAGCCCAGGAAATGTTTAGGAATCGGCGAAATTTCCGTTGCTGACGAGCGGCATCAGGACACCTGGGTGCTATACACGAATCGCGCGATCACAAGTTTACAACAGAAGTATAGACTACTGTAGGAGGTTGACTTTTATGTTGCAGAGAGGCATTTCCTGAAGAGTAAACTACTCCATGCATCCGTTTTCGCGTGCGGAATCCCGTAACCATGTAAAAAAAAAAAAAAAAAAAAAAAAAAAAAAAAAAAAA
3A	188	A3_270	15125_87	132	72	107(T/C),160(C/G),182(A/G),207(G/A),251(C/CAGCATATAGT),3(T/G)	TGTTCGTCTACCTTCTGGCTATATCTATCTACCTGTTTACCTAAAGACTGTCCTTCGATATATTTCTACAATAAATGGACGCTTCTCAATTTATTGGATACCGTGGTGCAACTTGAACTTTCAGTAGCTCGAATAGCGCCTGGCTTTCAATCCTGTAGACCAACAGATAGGTGATACATGAACCATCGTAGAATCCTCGATCTACTGAAGAAAGTGGAAAGTGACATCTGAATATACAGATAAATATATACAGCATACTACGTTCATATAAC
3A	189	A3_354	11149_111	133.5	73	57(T/C)	GAACAGCTTCCCAAACCATGTAAGCAATTCCATCCTTCTCCCTGCATTCTCCTTCATTGTCACTGCGGTAGTGTGTAAACGAGCGAGATGTCAGATAAACCCATCGTATCTAAAAACGTGGAGACAACGCTGTCTCTTTTGTGATTAGGAGGGCCGTAAACCAGCTCGAACGCATTGATTATGCCTGTCTCCCTCTTGGTTTGGCAGATCTCGCGAGGGCTCTCGAGGCGGTGGACCCGAGCCACAAAAAAAAAAAAAAAAAAAAAAAAAAA
3A	190	A3_180	29531_95	133.5	73	251(A/G),253(T/A)	GTATCGAAGTGCTTTCCTGATACAGAAAACCATGTCATAGTTCTCCAGATTAAAAAGTTACTACTACCACTACTAACCAACTGCAAGTAGCTTAGTACATCTCACAAAAAAGGAACTAAAGTCTAGACAAACATATGTAAGGCATAAAGCCAAGACAAACTAAAATCTTTGAGGAAGTGCAACTGTGCAAGTGGCGAAGGTGAACTGCTCATCTATGGCATCCACCCAATCTCCCAGTTCCTCGGAGCAAATTCGCATTGTTGCGGGGTGGT
3A	191	A3_169	15414_81	133.9	73	28(CA/C),33(T/TTTTC),38(A/T),46(G/T),60(A/C),86(A/C),109(C/A),119(T/G),239(G/A),73(C/A),79(A/C),89(T/A),98(T/A),107(A/C),112(T/A),131(A/C)	ATTTGCACGGGCCGTGCTGTTTGTTTTCATTTTTTTTATTTTTTTGGGTACCAAAGAAGAGCAATGTCATGTCTACTCACCAGCCACCTCTTCGCAATCCCATCCCAGCCCTCGCCGCTGTTTGGGTAAAAATTGCTGAAACAACGTTGCAAATTACCTTCTTGAATTCGATTATGATGCCCTCGATGAACTGAGGTGGTGTACAGTTCACTCCGACGACGGCAACCTTCTCGCTGGAGTTAATCATTTGGAGGCAGTCTGCGAAAGTCTCC
3A	192	A3_177	13551_81	134.3	74	61(T/C),78(A/T),151(G/T),200(A/G),206(C/T),15(A/G)	AATTTCTCGTCCTTAAAGACTTTAGTGAAGGAAACAAAAAGTAGAAATCCTGTCAAATTCTGTGAGAAAACCATCGAAGGTCAATATCATCGCAATTCTGGTTATGAAGAATAAAGTTCTGGATAATGAAATTATTATTATTAATATCCTGTATTTACTTAGATTACCAAACACGGCACTCTTCGCCAAAAAGCACACTACGCCTCACACACTCAATTCTCAAAACGGGTAAAAAGATCTGTCCCTGCATCCCTTTCCAACACCCAACTTGT
3A	193	A3_171	21593_82	134.3	74	61(C/T),78(A/T),151(T/G),200(G/A),206(T/C),15(G/A)	AATTTCTCGTCCTTGAAGACTTTAGTGAAGGAAACAAAAAGTAGAAATCCTGTCAAATTCCGTGAGAAAACCATCGAAGGTCAATATCATCGCAATTCTGGTTATGAAGAATAAAGTTCTGGATAATGAAATTATTATTATTAATATCCTTTATTTACTTAGATTACCAAACACGGCACTCTTCGCCAAAAAGCACACTGCGCCTTACACACTCAATTCTCAAAACGGGTAAAAAGATCTGTCCCTGCATCCCTTTCCAACACCCAACTTGT
3A	194	A3_172	17750_87	136.9	75	248(G/A)	AATACATGATGTCATACTTATTACTGTATACCAGAAGAAAATGTATACATTTCAGCATGATTTCAAGCTTGCCACGTCAAATTAATTAATTTGATATTTCGGAACTAGGAGATAATACAGCCGCATCAGATTCTAGAACCGATGAAATGACAAAAGATCCTTATGAATCTGGCAAGAATATTCAAAATTCATATCAAGATCTCCAAGTATAATTCAAATCATCATAAAAATTGGACCATGACCACTAGTTCTCTTCGGTAATGAGTTCTTCC
3A	195	A3_144	34436_109	137.8	76	83(G/A),249(G/T),251(T/A),272(G/T)	ACAGTGCCAAGCCAACAACAGCAACAGGCGCCAATCCAGCTCTCGCGTCACGTCATACGCCCAACACCGTGTCTCGTCTGACGCTAAGTAAAGTACACATCACTGTAGCAGAATACTGGTACCTAGAAACTGATGATTATCCCTAGAATATACTTACAACTAATTAACACTACCTGCCCTCTCTCTTTCTCTGATCATGATTATCCTTTTTTATATACGGTACGGTGGAAACAAAAATCTAGAGTATAGTTTATCTAAGTAGAGGAGGAGGG
3A	196	A3_157	19528_105	139.9	77	161(G/A)	GGAAGAGAAAAAAATAACAGAGATTTGTAAGTCCAGACGCAGTAGTGATCAGTGAACAGCAGTAAATTTCTCTATGCATCTCTTCGTGTTCTACCAATTCTGTCTCATCGTAATATAAGGAGATAATGGAAATCAGAAAACCAACCTCAAATCAGGCCAGGTCCCTAATTCCTGACGACTAAGCGCACAAACAGATGGATTCATAAGGCTTTGCACCCACTCAACGCGCATATGGACAGCTCCGCGGTGAAGAACGAACAAGACCTAGTTTT
3A	197	A3_324	18885_70	142.4	78	22(C/A),157(A/G)	AGACAATTATTGGGCAAATGACTTCAAAGGGTGAAATTAAATGCTTCTTCTCATCTATTAAAATATAAGTCCTTATAAACACCTGTTACACGGTCCCAGTGTCATATTTTGGCTGTTAATAGCTAAAAAAGATCCTTTTCTACTAGTAGCGTTATTAGTGTTCCCTCTTTTAATACAGCTACTATCTTGGAACCAAGTTTTGTAATAGTGCTGAGTTGCTTTCAGGCAATCGACATGGGCAGGAAAAGACAGCTATAGCTTGGATCTTTCTG
3A	198	A3_336	33805_85	142.4	78	22(A/C),157(G/A)	AGACAATTATTGGGCAAATGAATTCAAAGGGTGAAATTAAATGCTTCTTCTCATCTATTAAAATATAAGTCCTTATAAACACCTGTTACACGGTCCCAGTGTCATATTTTGGCTGTTAATAGCTAAAAAAGATCCTTTTCTACTAGTAGCGTTATTGGTGTTCCCTCTTTTAATACAGCTACTATCTTGGAACCAAGTTTTGTAATAGTGCTGAGTTGCTTTCAGGCAATCGACATGGGCAGGAAAAGACAGCTATAGCTTGGATCTTTCTG
3A	199	A3_7	*PSE35	145.9	79	#N/A	#N/A
3A	200	A3_352	20082_91	146.1	79	159(T/G),187(C/T),131(A/T),222(T/G)	GAATATTGAAAATATGTTCCTGTATTTAGAAAAAAAATGTTGTCCATTTAATGGTCACATCAAATTCTTGTATGGTTCATATATACTTCTAATGACTAAGACAATTAGACAAGTCACCATCAGCATAAGCACCCTCGAATATGCCCCCAAATAAAAGGTCGTACGGCTTTCTAGAACGGCCAAACCCCCATTGGCATTACGTCGAACAGTCAGGTACTAGGTCGCCGAGATGCGTACCAGTATCGGAAAGGAGACACTCGGTGGCGGGGTCC
3A	201	A3_135	17834_96	146.1	79	224(A/G),226(A/G),258(C/A)	TCAAAGCCTGTCCTTGCCAGTTGGTTTAATTAACATATATACGAGGAGTAGTTTATGGAAGCTGACCACCGCTCTTTACAGCTGGTAAGCTTTGAACCACCGACCACAAAGACTGGGTTGCAGGTGGTGATTTCTAGGACACGCCAGTGGTATTAGGATTGTTGGACAACAGCGAAACGCCGTGCGTAAAGGAGGTTAACTGAGCATGATCATAGAAGGATCAAAAAACACGTGAAAGACAGGCAGGATAATCTCCTCTCCTTGTCATCCGC
3A	*201		15725_80	146.1	79	43(T/C),47(C/T),136(G/A),140(C/T),173(A/G),184(G/A),204(A/G)	GGGCTCGAACGACATATAGGAAATATATGGATCATGGAATTATCAGCCACTGTGAATCTGTGAAATGCAATGCCGAAGCAATTTCTGCTCCTTGTTGGCATTGGAAATGGTATGGTTTGGTCATTGATGTTTGTTGTGGCGAGAGGGCCTGATAAATTGAAAGTGAAATGTGAGTAATCGACGGACTAGATTCCTTTTCACATAAAGTTAATTATTGATTGCAATGTTTAGTTATAGCATTACTACAAAAAAAAAAAAAAAAAAAAAAAAAA
3A	202	A3_338	13227_63	146.1	79	93(A/C),136(T/C),14(T/G),17(A/G),78(A/C),252(A/T)	TTCTGCTTCTGCATGAAAGAAAAAAAAAAAGCGGTCTTCGGTATCTGTAGAATGAATTGAATTGGGGATCATCACTGACGGAACAAGTACCTACAAGTCATGTCGTGCCTAGGCAGATTCAGTGTGAAAATCGACTTGGAAATTGCAATCTTAATTTACTGATACAATCACATCACCCCATTGACATCAGCATAAACACCAACCCAAACATCAGCATGAACACCAACCCAAAGACACAACGAATACATGTCAAAAAAAAAAAAAAAAAAAAA
3A	203	A3_142	7419_84	146.1	79	27(G/A),45(G/A),54(G/A),59(C/T),64(T/A),197(T/G)	GTGCACTAATACATTCAATGGATTTTGTGCTTTGGCTTTGCTAAGTTTATATTGTGAACACAATTTTTTTATGATTTATACATTCTAAAAAGCTCATATTTTCAACGGATGATTTTAAGTCATAAAAACACTAGACAAAGGACTCTGACATTTTGTCTCGATATCGTTTAGGGACGTAGACGTTTGGAAGCATTTTTTGTGTGTGTGTTCTACAACTAAATCAATCAATAGTAACCAATGTTTTAAATCTCTGGTTATAGCTACCGCTATCT
3A	*203		29397_87	146.1	79	43(C/T),47(T/C),136(A/G),173(A/G),184(A/G),204(G/A)	GGGCTCGAACGACATATAGGAAATATATGGATCATGGAATTACCAGTCACTGTGAATCTGTGAAATGCAATGCCGAAGCAATTTCTGCTCCTTGTTGGCATTGGAAATGGTATGGTTTGGTCATTGATGTTTGTTATGGCGAGAGGGCCTGATAAATTGAAAGTGAAATGTGAGTAATCGACGAACTAGATTCCTTTTCACATGAAGTTAATTATTGATTGCAATGTTTAGTTATAGCATTACTACAAAAAAAAAAAAAAAAAAAAAAAAAA
3A	*203		15814_92	146.1	79	65(A/G),79(T/C),172(T/TATAGTTGAATGGATTGATC),175(A/G),210(A/G),237(G/A)	GAAAATAGCTGAGATGGAAGTACATCATAATTCATAAGCTTAATGGATGCTTTTACCTCATGAGACCCAAATCACTCCTGCATCATCATGTCGAACACAAACAATATGGCTGTGGTGGCAGGAATGACACACAGACAAGAAACAAAGCTTATTCAATATAGCATACCAGATTATAGTTGAATGGATTGATCAATGGACCATGATCATTCAGTAGAACTCTCGGACCCTCACTTCCTGCATGCTTCGTATTATCCAATTTCACTACGGAAAAA
3A	204	A3_296	30373_71	146.3	79	55(T/C),86(G/A),89(A/G),109(G/A),129(T/A),187(T/C)	AATGTTGGCACTTTGTGGTACTTTTTGACGATTGAACGTGAAGATGACTGCTGGTGTACGAACTGCTTGGATGGATGTGATAGAAGCTACTTATATTTTAATATCACCGTAATGACAACTACAACAGTTGGTTTAAGACTAATGGTCCCCAATTATTCAACACATGCAATGGTACTGATGATTCTTTCAACTTTGGCATCTATCAGCAAGCACTAGTGTAAAAAAAAAAAAAAAAAAAAAAAAAAAAAAAAAAAAAAAAAAAAAAAAAAAAA
3A	205	A3_302	9515_84	148.3	80	83(T/C),91(T/C),95(A/G),102(G/A),109(C/T),122(A/G),188(C/T),3(G/C)	TAGGCAAAGATCAAACAGACGAACACAAAAACATGGAGTTTTTGCCAGAGGAAACGATATGAAATGGCAAGGAGATTCTGAATTTTCAGTTTACATAGATAGCACTTGCATGAGTGGACTCATGGAATGGAACTATGAAGTGTTACCTGAAAGGGATTGAGGAATGCAGAGCTAGAGAGCTGGCTGGCTAGGTTCAGTTAGCAGTCTCCTCCAAAAAAAAAAAAAAAAAAAAAAAAAAAAAAAAAAAAAAAAAAAAAAAAAAAAAAAAAAAA
3A	206	A3_290	38008_86	148.9	81	262(T/G),267(T/G),271(T/G),16(A/T),41(T/A),83(A/C),142(G/A),145(A/G),152(C/T),168(G/A),173(C/T),175(T/C),181(C/T),201(C/G),205(C/T),214(C/T),232(G/A)	TTGATCCCACTATATACGGATGTGTTCACTGATTCGTTTCTACCTGTCAGTGAGTGATTAAACAAGTAATACTGGTTCAAACAATCAGTTAAAGAAAATGATAATTATTTTGCGCCCATATCTCCAAACACCATTGAAGTTGTTATAACCGCGCCGCCGCTCATTCCGCACGCATTCAAGCTGTTGTAACCGCACCGTCGCTCACCAAATGCACTCGAGGAGAGAGGAATTGCATTTTTACATCGCCTCTCTCCTCAATGGTAAAATAACTA
3A	207	A3_57	31_89	149.3	82	130(T/C),135(GA/G)	TAAATTCAGTAGTTGATTTCCTTATGTTCGTCCCCACATTGTTTACCTACAAGGTGCCAAGATCAAACGACAAATGTTACATCAAATTGTGGCATGAACATACTTTCACACATACATGAACATGCAGTATTATGGAAGTCTTTAACAACACAATCCAAACTGTTATCATCAGTTACAGGTGCTATCACCATGAACTTCAATTCAAGCTTTAACATTTATATAACCACTAATTTAACTATGTTCTGCACATGAACACAAAAGAAAATTTATTC
3A	208	A3_84	8838_91	150.8	83	99(A/G),245(C/T)	GGCGACAAGTGGCCACCGTTGCTCCTCATCTCCTTCCATCCGTTCGTTAGCGGCGCACGGCACGTGACTGTTATCTTCTTGTCCCGTTCCACGCTCCCATCTACTACTAACCTCCGTTCTGAAGCGAGCAGGTTCTTCTGAATGTTGAAATGGACTGTGAGCTTCTTGTTTCTAGATTTTGAATTGCAAGCCTTCCAAGTTACTCCTCGTCGGGAACATGGAACTTTCTCTGAACCCATGTTGGCATTTCTCCTAAATTTGGGAAAGCTGGA
3A	209	A3_263	9409_92	150.8	83	155(G/A),264(A/C)	GGAGGTCTAGTGTACTATGAAAGCCTTTTCTCTTGTGTCCTATGAAAGCTTCTTTCAAGTTGTCTATCTTATTCTAGACTCATGAAGTCGGTGAGCTGTTTAGAGTCTGTTGCATATGCTGTCACGGTTTATGATCACAGCCGCCACTACATCAGTTCGAGCCAGCACAGAACAGATGGGCGTGCATGTGAAGCGGGGAGGGGAAAGGAAAAGGAAAATAAAGGTGATGTGGACATGGAACCAATTGGGGCTTGTGAGCTGAAAGCAGAAGC
3A	210	A3_300	14630_78	150.8	83	88(C/A),111(C/A),229(C/T),256(C/A)	AAAACAGGGTCCGCTAGATCTGCCTCAAGTTTCTCCTGACTCCTGAGACATAAGTCGTTATCTTTGGCTATGACAATCAATCTGCCCCTTGTGATTACAGGTGACTAGTCCAACTCTAGTCTTTCTAAGCCACTCGCTAAAACAAAAGACGATCAATAAGACAACAAAGGATGGACTGATAAAGGAGAAAAGCACTTTCTCAGATACTAACTGAAGACAAACAAAAGGCACTTGCCATTCTCACAGAACAAGATGCTTTTTGCTCACTTATG
3A	211	A3_125	30204_68	152.1	84	70(T/C),75(A/G),78(A/G),81(T/C),99(A/G),119(T/C),195(CA/C)	GAGTCTAACACTTGTACTACTGTTATGAGTCGTGTTTTCAAGTATAAACAATCAATACTTCACCAAAACTAGTCAGTAACTAGATTTGTGTACATGTAAATAATTTGCTCAAATTGTATTTAGGCACCTCCTGTGCTGACTGTCACACATCACACATTCATGCGAAAGATATCAGAACTCAGAATCAAATGCAACAAAAAAAAAATACATAAATCAAAAAAAAAAAAAAAAAAAAAAAAAAAAAAAAAAAAAAAAAAAAAAAAAAAAAAAAA
3A	*211		52601_76	152.1	84	81(CTATATTATT/C),109(A/G),129(T/TAAATATC),181(T/G),131(C/A),133(G/T),135(G/T),138(A/C)	TGGACATGGAATGACTACTGAAAATTTTGCTTTGTATAGGAGAAAGCTATCACCGTAAGTATATGCTTAATATATATTATCTATATTATTTATATTATTTTAAAATTCATGTTGTATGTACTACATATTACAGAGCAAGCACATGTATCCTTTTCATTCTTCCGTTTGTCGCAAAGATGATCTGTGGTACTTTCTTCATTATTTTCCCATTTTCTGTATCCATTTGCTAATGCAGAACCTATGGGTGGAGGTGGTACCGTATTGTTCGAAAA
3A	212	A3_114	25654_92	152.1	84	141(C/G),180(C/T),187(C/A)	GTAACAGAGAGATGAACTTTGGGAGAATCAAGTGTTTTCCTCAAATAATCATTAGGCACTAAAAGTCAGTGATTACCCCTTCAGACATGGAAATCTCCAATCAGTTAACACAATGTTAATTCTCCAATATAATATGTAGCCAGTTATAGAAAAACATATTTCACATATTTCCTAGCTTTCAATTGACTGAAAGCTTTCAGTCGATGATTTGTTACTTTGTATTTTAATTTTTATTTTATAGGATTATCTGTATAATAATTGTGTGGTTCAAA
3A	213	A3_104	5254_66	152.5	84	41(A/G),72(G/A),108(T/C),113(C/G),117(T/A),128(A/T),174(C/G),18(A/C)	GACCGTCAGTCCCGACGAGGCCGTTGCTTACGGCGCGGCCATCCAGGCCTCCATACTCAGTGGTGCAAACAGTGACAAGAGAACGATAGAGATGGTTCTGCACGACGTCACGCCACTCTCGCTTGGGATCCCGCGGAACACAACCATTCCCACAAAGATGGTGAAGAACTTTACCACCCTCTACGACAACCAGACCAGTGTACTCTTCCAGGTGTTCGAGGGCGAGAGTGCGAGCACCAAGGACAATAACCTGCTCGGCAAGTTCGTGCTCT
3A	*213		15747_90	152.5	84	41(C/T),54(C/A),61(TGA/T),67(A/C),135(G/A),137(C/T),162(C/T),172(A/G),178(T/A),215(A/G),236(A/C),117(G/A),131(C/T),140(G/A)	GTTATAAGTAGGATATAAATAAAAAGCTTTCAATAGAGAACAGGAGACCACAACAGCCACTGAGATACAGTGATCAGCAGGTGACAACTGCTACTACACAAATCTGTCTAGGAGGTGAATAATAATTAGCCAAAGGCGCGGGATAAATAAAACTGAACATGCTTTTATTAAAGACAGTGAGGTTTGTGACATATTTGACTATTTTGACACTCCAAGATCAACTACTCTTTGCTAAATGTTGTTTTCATATTTGAATGCTTTGACTATGAAAG
3A	*213		23770_84	152.5	84	48(A/G),66(G/A),221(T/C)	ATTCTTGCAAAATACACTCCTTTTAGTGATCTCCCAAGATACAATTCAGCATATTTGTCTTGAATGTTTACTGGCGTTTTAACTACCTGGTAATTACCAGTTGTCAATGGTAACCTGCAAATAGAGAATCCCTTTCCTCCCAACGCCTTGTTTTTTATGAGAACACATGAAGTACGCATGGCGATGGCGGCCATTCCATCGAGGCATGCGTGTCTTCGGGTTCGCCCATCCTCCACCTCGCCGACAAGGACAACCTTCTCGCTGGGAAGTAG
3A	*213		2669_86	152.5	84	31(C/T),35(C/G),55(G/GC),107(T/C),208(C/T),109(A/G),165(C/T)	AGTACCTATAACTAGATTGCTATAAAGTATCTTACAAATTTTATCAATTTAAAGGGTTTTTTTGTTAAACTGTCAAGACACATGAAATATAGAAAAATTACATTATTAATGGAGGACTTTCTTGTAAAATTTCCAAGTTCCATCGCCTGCCTTCTGTAGTCTGTCGATGGTCACCAACCTCCAAGTTCCAACTCAGCCATTGGAGCTCCGCCGTAAAAAAAAAAAAAAAAAAAAAAAAAAAAAAAAAAAAAAAAAAAAAAAAAAAAAAAAAA
3A	*213		14145_93	152.5	84	130(G/GGAACCTA),157(A/C),239(TGG/T),266(C/A),268(A/G),271(C/T),10(G/A),131(C/G),135(A/T),144(A/T),240(G/T),242(T/C)	GCGTACGGAGCAGTCGCTTAAAATTTCTTCCTCTAGGGGAACTTTGTGACACGACATTTTTTTCTCTGGTATATAAATTTTTTGCCATAGAATTATATGTCAAAATCATAGTGTTTCAGTGAAAAGTTAGCATAAGAATATGGATATTTTATTTTTATTTTTCTGCCTTGAACGTTGTTTTGGCAACTCATCCAATTTAACTTTACATATATAGGATGTCAGAGTCTCATGTCATTTTTGGTGGGGAGTATTCGTTTTACCATTTCAAAACA
3A	214	A3_67	1033_84	152.5	84	97(G/A),109(C/A),130(G/GAGTTGATCACACAACAA)	TTCCATATTGTACAAACTTAAACTTATTATTGATACAAATAGAAGTTTACGTTTGTTCTTAGTTGCTGAAACAAAAAATCAGTAGTGTAGCCTTAAGTCTTAAATCTTCGTACGAATGTCATGACAAGTGAAAGTAACGGAACATATAAATCAAATTCTATCTGTAAGCCGCAAGATGTGTACTGTTTCATGGCAACGAAGATTCACAAAAAACTGTGATAGTAGCAATTTTGATTTTCATCAAAAACAATAAACAGGTTTGGTTTTGCTAA
3A	*214		19557_78	152.5	84	150(A/G),152(G/A),171(C/G),213(T/C),233(T/C)	TATCCAGTCCTTGAGTACCATGGTTGGACTTTCCTTTTATTTTGAAAAGAAAAAGATACCATCGTTACCAGCAGTAAAAAATTATGCTCTGAAAAGAACGCAGTTAAAGAAAGTTTAAAGGGATCAAAGTTGGCATGACAACGACGACGAGGTGGAGACTGCACCTGTTCCAAGAACTAAACCAGCTTCCACTGGAAACGGTAAGTATTCTTTCAGTGCGGGTCCACGTCCTTTTGAAAAAAAAAAAAAAAAAAAAAAAAAAAAAAAAAAAA
3A	215	A3_83	12817_77	153	84	48(C/T),109(C/T)	TGAACACTCATACTATCAGTTGAGATTTAGACTACTCTGAGTAGAAGCTAAACAAACCGTTGTGCTCTCATTGCTGTATTTTAGATGATCTTTTACTGGTTGTTTTGACTAAGAAACAAAAGATGAAAAAGTCTCTTTGGTTTTGAGAGTATGCAAAGTGTATGTCAAAATTATACTTCTTTTCAATTCCACACAAGCGACGCCATATCTTAAAGATTTCATGAGCGACAAAATTGAACGTGAGGCTGATTCCCAAGACAAATGTTGATATA
3A	216	A3_50	41044_91	153	84	48(T/C),109(T/C),270(A/G)	TGAACACTCATACTATCAGTTGAGATTTAGACTACTCTGAGTAGAAGTTAAACAAACCGTTGTGCTCTCATTGCTGTATTTTAGATGATCTTTTACTGGTTGTTTTGATTAAGAAACAAAAGATGAAAAAGTCTCTTTGGTTTTGAGAGTATGCAAAGTGTATGTCAAAATTATACTTCTTTTCAATTCCACACAAGCGACGCCATATCTTAAAGATTTCATGAGCGACAAAATTGAACGTGAGGCTGATTCCCAAGACAAATGTTGATATA
3A	217	A3_75	10196_101	153.4	84	227(T/C)	TCACGGTTTTGAAACAGACAGCACTAACATCGAGGAAAGATGTTTGTGTGAGAGGATAAAATGAAGGGCATAAAACGCCCTACTGTATAATGCATTATCAGCCCCTTTTGTGCTGTACCTCTGGACTTGAAGAGTGTTCCTAATTTAAGGAAGATGGAAGAAAACAAAACATGATCTCTAGAAACTTAGCACATTTTTAGTTCTATTTTTTCTTTTTCTTTGTAAATCGAGAGGCAAACAAGGCAACACATCGTTGTGCAGAATTTCCCAAC
3A	*217		26749_83	153.4	84	152(A/G),171(G/C),213(C/T),232(T/C),128(A/G),236(G/T)	TATCCAGTCCTTGAGTACCATGGTTGGACTTTCCTTTTATTTTGAAAAGAAAAAGATACCATCGTTACCAGCAGTAAAAAATTATGCTCTGAAAAGAACGCAGTTAAAGAAAGTTTAAAGGGATCAAAGTTGGCATGACAACGACGACGAGATGGAGACTGCACCTGTTCGAAGAACTAAACCAGCTTCCACTGGAAACGGTAAGTATTCTTCCAGTGCGGGTCCACGTCCTTTTGAAAAAAAAAAAAAAAAAAAAAAAAAAAAAAAAAAAA
3A	218	A3_91	25811_82	153.4	84	197(T/C),256(A/G),262(A/G)	TCACTCTATCTCCGTCTCAAGTCTAATCTATGTACTACTGTCCCATCTCTAACAGAATAAATTAATGATTTCTTATCATTGCTATTAGTACTTGCTTTATTTGTTTTACAAACTATTTTGCTTCTACGTCTCCATAACAAAAGAAAGATATTAAGTAATTCATACTACGACGGAGTATGTCTCTTCTGGCTTCGCGTCAAATCACGCCATAACAAAGAAAAAAACTAAGTAACGCAACACTAGTATGTATCTCAAAACATTATAATTACTAA
3A	219	A3_136	8476_92	154.3	85	115(A/C),117(C/T)	TAGTTCACCAAGAAAAACATCATCAGCATTTAATTTCTTCTTGATGACGAGGTTGAGATATAAAATGTCCATACCAGTTTCCATTCAGGGTCCATGCTCATGGCGACGTTGATGAACTCCTTGTCGAGGATTTCGGCAAGATCCCACACAGGAACCGCCGTTCGTTTTCCGTGTGTTCCTGTACCTTGCGGCAAGTTTCCTTGTGGAACTCCTCCTTGTTGGGGGCGAAGTGGAAGTAGAGGTAGCCGCCAAGGAGCTCGTCGGAGCCCTCC
3A	220	A3_265	19824_85	154.3	85	68(G/GC),130(G/A)	TGTTGTCACGATCACGAGTGGCGGAGGCATCCATCTGCTGATAGGGCGCTGTTGTAGCGTAGGAGGTGCCAAGTGTGGTGTGTCGGCAAGGATGATTGATTGCCACAGCTCAACTAACGGATTTGATAGGTCTGAAAGAAATGGTGGACATCAAGCGCGCTCCTGCATGCCGTTGGATGCACGGCCGTTGCATTAGCTTTCGGCCTGGTTGCCGATTGAACTCGTGCTAGTGACAACTGAATCGAATCACGGAGTGTGAGGTCGACGTCCTG
3A	221	A3_291	16641_79	155	85	24(G/T),41(C/A)	TCGCGTAAATTATCGGTGCGTCTGCCACCAAACAGTCGTCCGAGTGACCGAGGTTTGTGAATTGCTCGGCAAAGCCGTCGCCCAGAATTGTCGAAAGATTGCCTTAATTTTGTATCGAAACAAACATTGCGAATTGTTCAGATAAACTTCAAGTGATCAAGTCCCTTCGTCTGGACGCAAAAGGAAAAAAACAAACACACATCGTGAAGAAGAGAAGGAAGTGAAAGTGAGGGCTAAAAAAAAAAAAAAAAAAAAAAAAAAAAAAAAAAAAA
3A	222	A3_332	27458_88	155	85	24(T/G),41(A/C),14(C/A),64(G/T)	TCGCGTAAATTATCGGTGCGTCTTCCACCAAACAGTCGTCAGAGTGACCGAGGTTTGTGAATTGCTCGGCAAAGCCGTCGCCCAGAATTGTCGAAAGATTGCCTTAATTTTGTATCGAAACAAACATTGCGAATTGTTCAGATAAACTTCAAGTGATCAAGTCCCTTCGTCTGGACGCAAAAGGAAAAAAACAAACACACATCGTGAAGAAGAGAAGGAAGTGAAAGTGAGGGCTAAAAAAAAAAAAAAAAAAAAAAAAAAAAAAAAAAAAA
3A	223	A3_132	25118_92	155.3	85	77(A/G)	TTGAGCAAGTCGGTGGTTGATACTTGAACTTGTAACATACTAAAATCTTCTCAGCTGATGCTCAGAGGCCCCTGTTATATTTTTGTGTTTATTTCGAGGAAATACGTTTACTGTATACTAACCTGAGGAACTCTCTCCAAATATGCTGTGTATAATGGAAATGTATACACGGCAGTTCTGTCCATACAAAATTCAGGGTTCCTACTATTAACGAACCGTACGAGACACTCTGCTCTGACTCTGACCTTCGCAAAGCAATCTCCTCTAGAGTC
3A	224	A3_60	21243_84	155.3	85	26(G/A),139(T/C),154(AT/A)	TAATAACTGAAATATTTTGTTTACCGTTTTTTTCTCTCCGTGTTCATGCATTTGTGTTTCTGATTAGGGTATGTGGCCAGAAGTTTGCTGAGTTGCCTCTGATTGGCACAAGAGTTCCATACCGACGACATGTACTGGTATTTGAGTTTGAGTATTTTTTTTTCACATTCTTCTCTAATTCTCCTGCCATTTTCTTGGTTGTGCCAATCAATTTACTTCCTTTTTTTACTTAGCAGTTGTTTTCGGACTTGGGGGTGGAAAGGCTACTCTTA
3A	225	A3_274	15371_108	155.3	85	66(G/A),101(C/T),127(T/C)	TCCTGCACTCACCTTCCCCTTTTTTTCCTTTCCTCGCCGTTTGCCGTCGCCGCGCTCCGTTGTCCGTGCGGGCCATGGATCCAGCTACTCCCCGCCGCCGCGGACGCTTCTCGATCCGCCTCCTGCTGGTCTCCCTCGCCGTTCTCTTTTCCCTCTTCGTGCGATCCAGCGCCGAGGTCATCACTCTCACCGAGGAGACCTTCTCCGACAAGGTACCCTCCTGCCCTCCTCGCCTTAAAAAAAAAAAAAAAAAAAAAAAAAAAAAAAAAAAA
3A	226	A3_311	15564_105	155.3	85	74(A/G),92(A/C),116(T/C),83(A/G)	TGATGAACTGACGTATTGTTCAGCGGTCTTTTTTCAAATGTAAATTAACAAGTTACCATCAAACTATCTTAACAAAAAATGAAAATGAGCAATGATGTATTTCCACGCAGATAATTGCCACAACTCAAATAGGCATTTCTTCTACTAAAGGAATCAAACGTTGTCCCGCACAATTTTTATCCCCTACAAGTCAATAAAAAAAAAAAAAAAAAAAAAAAAAAAAAAAAAAAAAAAAAAAAAAAAAAAAAAAAAAAAAAAAAAAAAAAAAAAAA
3A	227	A3_218	24823_91	156.8	86	99(G/GA),164(G/GATGATGTTA),196(A/C)	AGTTCACATGGCAAAATCTTAGAAAACCATATGAAATATTGTGATCATTTGCAAAATCAAGATTCAAGTCAAGGAAGTCCAAATAAATAACATAGAAGGAAAAAATATTACGTAAGATAGTCAGGAAAAAAGCTATAACGTGTTTTATTGGTGATTTTCCAGAGCTCGCCTCTAACTTCACTAACAGCATTAAGAATATTGCCAGGAATAGGAGCAGAAAGATCAATAGGGATGTTTCTAGAAGGAGTACCCAGAACATCAGATACCATTGA
3A	228	A3_245	10062_86	156.8	86	18(A/T),99(G/T),137(A/G),140(A/T),155(T/A)	TACTAAGTTCCCATATAACAGCTTCATTGGTGTCTCTATAACTGTATATTTAAAACCGACTTCTAAAAGATTGGTATATTCCTGTAGGTGGCCCTAAAGCTACATGCGTTGGATGTGTTGGATTCTCTGCTCATGTAACATTATGTTTCCTATATTTTCAGTTTCTTACCCAGCATCAGAGTATAAGCTGGAGCACCAACATGATTTACGGAAATCAATACTGATGACATTGTGTTCGAGAAAATATTGGTGAAACTGCCCAAACTGTACTC
3A	229	A3_137	18444_91	157.6	87	141(A/G),213(T/A),226(G/A),242(G/A),244(A/T),249(T/A),31(A/C),133(G/T),149(T/G)	GATTCAAATTCATTTTCACCGTCAGAAGTCACGCGCGCGCCTTCTGACCAAGATGAAAATGAGCTTATAGTTATTCCAGAAGAAGCATGGTCAGAGTTTGGTGATATAAAATTAATAGCAGACCAAGATGCAGAAAGAAAAGGAATTTTTAGCGGTGGGTAGCAAGAAAGTCACAGATTCAGAAGAAAACAAACCAAATGGTGCTCTTAAACTGGATGGCATTCTGGATCCTGACTTGCCAGCACAACTGGATGACAGCGAATGCTCTAATT
3A	*229		27171_81	157.6	87	84(G/A),204(T/A)	AAATAAAGCACCTGACACCAGATTCTGAGATAGTACTGCCTACGGAACGAGAAATGAACCAGGTACTGCATCGATTACTCTAAGCGTGACGTTCGATTGAAAGGGACGGAGCAAACAGTGGAGAAGGGTCTCAGGGTGAATTGCTAAATTCAGTGATTTGACACTAATATTTCATCTAAATGGTACCACCCAAGCATAATTCTTGGCATCACCCAGGCAGTGGCACTCGGGTTGCTGGACTCCTAGCTTCGCCACTGCACGTGGGGGACTTG
3A	230	A3_138	8344_75	157.6	87	141(G/A),213(T/A),226(G/A),242(G/A),244(A/T),249(T/A),133(T/G)	GATTCAAATTCATTTTCACCGTCAGAAGTCACGCGCGCGCCTTCTGACCAAGATGAAAATGAGCTTATAGTTATTCCAGAAGAAGCATGGTCAGAGTTTGGTGATATAAAATTAATAGCAGACCAAGATGCATAAAGAAAGGGAATTTTTAGCGGTGGGTAGCAAGAAAGTCACAGATTCAGAAGAAAACAAACCAAATGGTGCTCTTAAACTGGATGGCATTCTGGATCCTGACTTGCCAGCACAACTGGATGACAGCGAATGCTCTAATT
3A	231	A3_64	28904_61	159.2	88	56(T/C),74(T/C),95(CG/C),217(AT/A),127(T/C),249(A/T)	AATCGGACGGTTAACTAAGCAAAATTCATTTCTAGGAATAGACTGTTCAAGACTATTTAACCAGCCGTTTCATTATTTAATCATGATGATTAACCGACTGATTTTATCGAATTTGTTGGTAGATTTTTTATAAATACAAATTTTAAATATGAATTTTATTAATTTCATCGTTAACGGCTAATTTCACAGGTCGTCATCTGGTTTTCTTAAATATATATTTTTTTTATTTCTTTTCAAAATTTTAACCGACCGAAAAAAAAAAAAAAAAAAAA
3A	232	A3_257	15469_87	160.8	89	14(GT/G),74(A/C),246(T/G),9(T/A),131(T/G)	TGTCTTACTGACAGTTTTTTTTTTAATTTAGTATCCTATAGTCAAAACCAAGTTTTTCAAATGTCCTACATACAAATTATCCTACTTATACTAGTGATTGCCTTTATTAGATTGATTACAACCAACATCATCATTTAAAGAAATTAAAACATAATTTATAATTTATATATTTAAACTAATATTTTAAATAAAATAAACAGTCAAAAGACAATTAAAACAGTGAAAGTATATAGCTTGGTAAAGAATTGAAAGCACATCTTCACCAAGGCTGA
3A	233	A3_276	1763_88	160.8	89	57(T/C),153(A/C),171(C/T)	AATGAGGATAGAACACTTTGGGAGGCAACAAGTACCTATGTTGAAATGAGCCCTTTTATGTCCGCAAACAAAATCAAGAAACCTATTCTACTTATCCATGGAGAGCAGGACAACAATTCTGGAACGTTGACCATATCAAAGTACTGTGAGTGACAAAAAAAACTCTATAACGATGGGAAAACTAGTATAAACAGATAGGTTAACAGGACACATAAACCTTTTTATTATTATTTTCTAGGTATAATCCATTTTCGTTTTGACATAATGTGAAA
3A	*233		10399_95	160.8	89	159(C/T),238(T/A),272(G/T)	GGTGCATTTGCTATCTGACGTCGCGTTTCAGGAGCCGCGTGTAATCTAGACATTTTGTGATGGACATGTCTGTCTTGTTTTGAAACTTGAATTTGCTAGTTGTAACGTGTGCCCCTGATATCCTTTGGAGAGATGGATTGCCTTGGCATAAACTTGCACAGTATAGTGGTGCTGGTGCACACACATCCGACATCATTCACACGCAACGGATGTGGGTCGCACATGATTAGACGGAGTTTGACGAACGCATTTTCTTGCCTTCCAAACGTGCG
3A	234	A3_277	25973_90	160.8	89	56(TC/T),135(T/G),187(T/C)	AAGAGACAGCTAAATTTTTATGTACTTCTGGCACACATGAGGTAATATGACTTGCTCTTGATGTTATTGTTCCTTTAGATGAGACTAAAATCATGCCCCTTATTATGATAAATGTTCAATGGCTGTGCTGCAACTCTCCCATGTTGAAAGCATTGATGTGCTTATATAAACTATTATTTCTGGTAATCCTTATGGTACTGATTTATTTGTCTCCATGTCAAATAGTATAGTTTCACTGTTAGTAGTTAATTATCTTTAAAAAAAAGGGTGGC
3A	235	A3_203	34556_92	160.8	89	64(C/T),85(G/A),95(C/G),244(A/AT),121(G/T),127(C/G),130(G/GGC)	GAAAAATAAACTGAAAAACAAAAGGGAAAAAGAACCTTACCTGAGAACGTGGGCCGTAGCTCTCTTTTTTTGTTAAGCTTTAGTGGGCTTTAATCGCCCGTACTATTTGAAGGGCCTAGCGGCGGTCCTGTTGAAATTGCAATCAAGCAAGCATGATATTGAAGTATTGAACTGTTTTTACCATTCCAGGCTTTCAGCAGGCAAAGATGACAGTTGTTCTGCTGTGCTCATATAGGACGGAACATACTTGGCCCGTAGAGCAGAAAAGGAAT
3A	236	A3_87	12007_81	162.3	90	99(T/A),105(C/T),126(T/C),141(G/A),236(T/G),252(TA/T),258(A/G),263(G/C)	ATCACTCTTGTGTCAGATTTCAAATAACCAAACTTCCAAGGAAAGCTATTTGAATTTTCCTAGATTCATAATACACAAGATTTGATTCATACCAAATATTTATGCTATAATTAAGTGGTTTAAAATAAGGAGCAAGTGTCGTCTCCATCTGTAACAAGGGCTCCACAACATTTAAGCTTTGAGTTTACCATCTTATGATTCTATCTTTAATCCAATCGATTATATGATTCTCGTTTACTGAGTCTTGAGCATAAAAAAGAGAGCAAGGTTGT
3A	237	A3_252	24964_93	162.3	90	105(T/C),126(T/C),141(G/A),236(G/T),252(TA/T),263(C/G)	ATCACTCTTGTGTCAGATTTCAAATAACCAAACTTCCAAGGAAAGCTATTTGAATTTTCCTAGATTCATAATACACAAGATTTGATTCATACCAAATATTTATGTCATAATTAAGTGGTTTAAAATAAGGAGCAAGTGTCGTCTCCATCTGTAACAAGGGCTCCACAACATTTAAGCTTTGAGTTTACCATCTTATGATTCTATCTTTAATCCAATCGATTATATGATTCTCGTTGACTGAGTCTTGAGCATAAAAAAGAGACCAAGGTTGT
3A	238	A3_249	11315_78	163.2	90	90(GCA/G),113(A/T),116(A/G),123(C/T),130(TTCCA/T),176(G/A),196(T/C),131(T/G),243(C/T),250(C/T),252(G/T),254(C/G)	ACATATGCTAGAGCCAGTTCCTTTGTGAGTTATTGAAAGAGAAAGTAGTATGCACATTAACTGGAATCAATATACTAATGTGGATTAAGGCACACAGACAGGTGACTCATGCACTACATATGCCATTAATTCCAGTTTATCTCTATAGACAATATTTTTGGTGCTATTCCCCTCTGAATCAATCTCTTTGTTTGGTTTGGCAAGAACCCAAGTTGTCTATCGAGACACACTTGATAGAGCAACATATAGCTGACCGTGGGCGAACACCGGCT
3A	239	A3_65	31358_79	163.6	90	49(C/T),272(T/G)	ACGCTTATGTGCGGGCCACCGCACATCAACGAACATTAGTCATATTTCCTGCTGTAAAAATTCTGTAGTTACAAGATCACAAAAGTTTTATGGCAAAACTACGTACTGACGAAACGATACCTGCTTTTGACCATTTCTTGCGGTGCCATGCCGCGATTGGCAAAAGCTCTCCCCGTCCCCAGAAGCATCGTCGAAGTGGCCGTGCCAACCGACGTGTCACCGCGACGACCTCCAAAAATATAGCGCAGGCCCCACAGGGCCCCACGTCAGCT
3A	240	A3_251	18461_91	163.7	91	106(T/C),116(G/C),121(C/G),123(G/A),126(C/T),244(G/T),261(A/G),271(T/A)	GTTATGGAGTCAGTTGAGATGTGAGACGGTGCAAATAAACTTCTCCAAAGTGTGTAATTTAATCTATCCTAAGAGCAAGCTTAAACTAAAGAACCCTATCTTTAGTAAGTGTAGTGATGTCTGTCCGATAAAAACTGTGCTATAACAGGAAATGTTAGGAGTAGTTGATGTCTGTCCAATAAGCACACGTTAAGTATCCTAATCTAGAGTGATGTCTGTCCAATGAGCACACATTCGGCCTCGGTCTACTGCATAAAGAAAACAATGTGATG
3A	241	A3_206	19997_90	164	91	57(C/T),157(G/A),209(T/TA),130(T/C)	TGCGATGAGATTTGTCAGTGCCGACATTCGAGCCTGCTCGAGGGACTGATGAAACACTAGTGCTGAACATTGCTGGCGCAGACATGTCGACAAGACGACAATGGTACTGGAATACTCGACTCTCGCATTTTTGTGGATTTCTCCTACGGTATGTAAGATTCTTACACGAATGACGAATCTTGTGAACCAGGGCGCAGAACAGCCACATTAAAAAAAAACGCAGTGGACTGGACAGCGTAGTATTATAAACCTTGGCGTTCAAAGCACGCAGA
3A	242	A3_59	26670_84	165	91	73(C/T)	ATACCGCTGAGCAATGGTAGGAAGATGTGGTGGCCTGGCACTATAACAAGAATGGACAATTCTCGGTCAGATCGGCCTATCACTGTCAGTGGCGTTATAGATATGTATCAAGGGTTCCTAGTGATTTTGCTGGAACACACAAAGTCTGGTCAAAGCTGTAGAAATTAGATGTTCCAGCAAAGGTTAAGATATTTGGATGGAAAATTCTGCATGGTTTAATACCCTGTCGAGGGATCCTAGCAGATAGACATGTTGGAAACCAAAGCTCATGT
3A	243	A3_264	5707_78	165.8	92	84(A/G)	AAAGTGCTGTGCGAGTCCTCCTGTTGTCTTTATCCTCACCTTTCTCAGTCGTATTGCATTGCACGACATGATGTCATCCTCCTAGTGCGGCCCATGACAGCAACGGAAAATCCATAACAAAACCCAACACAGCTTCAGAGTCTCCGCAGTGGTCCGCGTTGGCCAAGCAACGACAGCGCGGTACAGAACAAGCCACATTCCATCACATTCCATAATCACCAACGTCAAGGAACCCAGTTGATGTGGAACAAGAAAAAAAAAAAAAAAAAAAA
3A	244	A3_256	28907_91	165.8	92	76(A/G),84(G/A),17(T/C),256(A/C)	AAAGTGCTGTGCGAGTTCTCCTGTTGTCTTTATCCTCACCTTTCTCAGTCGTATTGCATTGCACGACATGATGTCATCCTCCTGGTGCGGCCCATGACAGCAACGGAAAATCCATAACAAAACCCAACACAGCTTCAGAGTCTCCGCAGTGGTCCGCGTTGGCCAAGCAACGACAGCGCGGTACAGAACAAGCCACATTCCATCACATTCCATAATCACCAACGTCAAGGAACCCAGTTGATGTGGAACAAGAAAAAAAAAAAAAAAAAAAA
3A	245	A3_331	13342_68	166.7	92	14(C/T),28(A/C),101(A/G)	TCGAAGGCTGGCACAGGGGCATGGGCAACCCCTGCCATCAGAGGGTCCCAGCAAGTACATGTTTGCGGCCAAGGCTCGCTGTGCCGTTGGGCAGGTAGTGATGTTGCAACTCTGTCAGTCAACAAAAGGGATTATTACTTCAAAATAGAGAGGATCTCAAGCATCATGTCCTAGAACGTTTCTGTGTAAGACGTATAGGTGTTACAAAACCAGTTGAAAAGACTCTTTTTCCCTTTTTGCAATCAACTAGTTAAAAAGACTTATCATTACAC
3A	246	A3_305	8919_83	170.2	93	30(A/T),32(T/G),40(A/G),44(T/C),102(A/G),183(A/G),252(C/A),255(A/T),260(T/C),266(C/T),261(C/A)	GCGACAAGAACACAACCTTTTTCCACCTAAGTGCCAGTCATCGTAGGAAGAGGAACAAAATTGTGAGGCTTAAGAAGTCGTGTGGTCAGTTTACTGTAAATAAGCAGGAACTAGGTGAGGTGACTACAGATTCGGAGGGTACGGAGAATATGGAAGCGGTTCTTGATTCGGTACCAGTCAAAATCACGCAAGTAATGAATGAAAGGTTATTGGAACCATTTACAGGTACAGAAGTGAAGGAAGCTTTGTTCCAAATGTTTCCAACCAAGTCC
3A	247	A3_173	217_112	170.9	93	90(G/A),119(A/G),121(A/G),92(T/C)	TGAGGCTTCCTGCTGTTGGAGCTTGGAAGTGATCTTCCGTTCGGTTTCCATTGCCAACCATTGTGGCGCGTCGCGCGCAAGTGCGTCGTGATTCTGAGCTTATGTGAGCTGTGGATTCACACTTTTGTCAGGCGGTGCAATTTGGTGTTCAGCTGAGAGACGCACCATTTTTTCTGCACACCGTTTGGATTCTTTATCAGATTATAACGCAACGGGCAGGGCAAATAAGCAAAAAAAAAAAAAAAAAAAAAAAAAAAAAAAAAAAAAAAAAA
3A	248	A3_178	19404_85	170.9	93	95(A/G),107(AT/A),117(TC/T),250(T/A),262(G/A),116(TTC/T),131(A/C)	GTGTGCAGTCCGTCTGGTCAATCGCTTTCTGCCCGCGCCATTCTGTCGCCACAGATGAGATGCGGCCCTTCAGAACCTGGACTGGAACACGTCCATCCAACGTCTGATTTTTTTTTTCCCCTGCAAGAGGACCGATCATCATAGAACTGATCAATAGCGATCGTTGATAGTATAGTATACTACGGTATACATTCACAAAACTGCACCATTCTGCCTGCACGATTCTCGCTTTTCAGCATGCCTCAATTTTCTCCCAGAGAGGCGAACTTGGA
3A	249	A3_181	1558_77	170.9	93	95(G/A),107(AT/A),119(C/CA),262(A/G)	GTGTGCAGTCCGTCTGGTCAATCGCTTTCTGCCCGCGCCATTCTGTCGCCACAGATGAGATGCGGCCCTTCAGAACCTGGACTGGAACACGTCCGTCCAACGTCTGATTTTTTTTTTCCCTGCAAGAGGCACCGATCATCATAGAACTGATCAATAGCGATCGTTGATAGTATAGTATACTACGGTATACATTCACAAAACTGCACCATTCTGCCTGCACGATTCTCGCTTTTCAGCATGCCTCAATTTTCTCCCAGAGAGACGAACTTGGA
3A	250	A3_310	9085_71	171.3	93	48(C/T),67(G/A),69(A/G),86(A/C),95(G/C),169(TG/T),177(C/T),192(T/C),231(C/A)	GGCGACTGCGTCGGCGACCGCGTGTTCAAGATACCCAACCCCATGTACTTCGTCCCGTGATAAGTAGGACGTGTCGCCGCCGTCGATCGCCAAAGGGCAAGCAGTAATTAAACGCGTCTTGTAAACGATGCTAGAATTCAATCGAACATGTTCAAGCACCTGAAGAAATGTACTCGCAACAAGGAACAAAATTCAACAAAGTGTGCTTTGCTTGCCAGATTGAAGGAGAACTAGCGAATTCGGCTACTGCCATGTACAGTAGTATGTGCCAG
3A	*250		19554_107	171.3	93	20(TGGA/T),100(C/T),104(C/CGT),240(G/T),272(G/T)	GTCCAAAATATCTAAGGATTGGAGGAGGAGCAATCAATAACTCAAGACCTTGTGCCAAGTATTAGGTTTGTGTTAGTTTCAGTCGCTTGGGAATTAGTACTATCGTGTGTTGTCAGAATATAGGTGATGAATCTATCTCGTCCTGTTGTTAATGAAGCTGTCAATTTATTTTCTGGTAATAATGTAATTTAACTACTTCCTTGGTCCTACGATCATAATAATTCATATATTTGAAATGAGTAATATTTTTTGGTGTTTCTATAAAACCAATG
3A	251	A3_314	4353_87	171.3	93	15(T/C),163(T/C),251(T/C),254(T/A),262(T/C),264(T/C)	TTAGAAAAATTAGTTGTAAGGTTGAATTATAATACAGTAGACAACGATGATGTGTAGTAGTGAGGCTTCAGGTAAGAGGGAGCATCACACAAAACGTCTAGATTACAGGGCAGGATGATCGGCGGTGGATTTGTTCTTGGTTGTTGCTCATCGGTTGTTCTATCAAATATTATGTCAATGGAAAGTATATTATGATGTCAGAAATTCATCAGTTACAAAGAAAAAAAGATAACTGTTCTGTTAGAATTTGTTCTGACCCATTTTCTCATTCT
3A	252	A3_315	6632_82	171.7	93	164(G/A),199(G/C),272(A/C)	AGAAACATTCAGAAGAAGAGACCAGGGTGCTCGGTTAGTGATACAACATCCTATTTTAGCTTGGTGATAGAGCAATATTTGGAAACAAAATTATTGGACCCACAAGTGTTTGGTTTTGTAAAGCTTATCCTTTGATGTCAAAATTCGCTTATAGAGGAACAAAGCCACAGCATCATCTGAGTTAATTCCCGAATTAATGGGTAAACCCTTACATGTAGGACAACTTTGGCAGACTCCCTAGCTCCTCTGGGATGGTACCATGAAAGTTGCAA
3A	253	A3_316	1645_80	171.7	93	164(A/G),199(C/G)	AGAAACATTCAGAAGAAGAGACCAGGGTGCTCGGTTAGTGATACAACATCCTATTTTAGCTTGGTGATAGAGCAATATTTGGAAACAAAATTATTGGACCCACAAGTGTTTGGTTTTGTAAAGCTTATCCTTTGATGTCAAAATTCGCTTATAGAGGAACAAAACCACAGCATCATCTGAGTTAATTCCCGAATTAATCGGTAAACCCTTACATGTAGGACAACTTTGGCAGACTCCCTAGCTCCTCTGGGATGGTACCATGAAAGTTGCAA
3A	254	A3_333	17020_85	172.9	94	103(A/T),119(A/T),223(G/C),257(TA/T),262(A/G),8(A/G),130(A/C)	TTTTGACAAGCAGTATTATTTTGATACTCGCAGGCATTTCCCTAGCGTTGTTCAAGTTTAAAGGTAGACCTCACGTTTCTCATGTATTGGCCAAATGCAGAAACGGTTATTAAACTTTATGATGCAGGTAATGATTTTGACTTACCCTTTGTAAGATATGAAGATATTGTATCCGCAACACACAATTTCTCGGAAGCATGTAAAATTGGACAGGGAGGATTTGGCAAAGTTTACATGGTAACTCCTTTCTATCACTTACCTAGTAATTTCCT
3A	255	A3_343	8115_69	173.3	94	53(AC/A),82(G/T),204(C/CTAGATGACATA),214(G/A)	AATTTACCCATTCAACAGAAAACGTCTATTCAGATGGTAAAACAGATTTCTCACAAGTGTTGCTGTCAGCATCCTGAAACCGCTGTTGCTGTTCAACGTGGACAGCTGAAATGTCAGCCATGAAAAGTTTGGCGGGAGTAACAGGCGCGTTCAACGTGATGTCACCAGGATCAAGAATAAGGATCGGAGGGACTGACCACTTGCTTAGGTTAAGAAACTAACTGCCAAGATTCGTTCTAGATTTATGCTTGCTTTAGATGAGTATTCCTTGG
3A	256	A3_328	27848_87	176.4	95	70(T/C),168(C/T),211(C/T),213(A/AT),244(A/T),130(C/G)	TACATCCTGATTATGATCCTCTTTAGGTGAGTAACTGACTACTAACAAGTGTGGTGCGTGTTCTGTTTTTTTGTGATTCATGATTTGGGGTACTTTGTTTCTCGAAAACAATTGACTATGAGTACTTTACCTATCTAGAAAAGTGACTCAATATCTAGAAAAATGAACACGATAAAAGAAAAATGGTGTAGACTATCCTCATAGTACTCTCGATTTTTTTTTAGATCGTTACAACATGAACTTACATATAATATATTCTCTTTGAATCTCTA
3A	257	A3_346	4092_84	176.8	96	125(C/A),205(G/A),241(C/T)	GAAACTAAAATGGAGCTCATAAATGCTTCTTTAGTCAAACAATCTATGGGTATGGATTATGAAGATAGCTTCTATTTTCTGCCTTCAAACGGGGCTAGTGGTGGAATTTTAGTTGCTACAAGATCTTCGGTCAATAGAAGACTGAGCTCAGATTCAGAAGAACGCTAAACCACCTAGAAGTCAAGGAAATTACGCTTGTAGGGAGAAGATTTACTTGGTCGAATAACCAAAACTCTCCCACGATGACCAGAATTGATCGAGCCTTTTGCACC
3A	258	A3_286	26539_87	177.6	97	93(C/T),259(C/T)	GTTTTTAGCCCATCTTGTTCTTGCATGTGTGATAAGTTTTAGCTGTGCTAGGCCTGTTATTCGTGTTTGTCAATGTGTTTCCGTCCAGTAGTCAATTGTATTGTGTTTTTAACAACAAATTGATCTTCCTTAATTCATGAGGGAAATGCTTCGGAAGAACCTCACTCTGTTCATTTCTCGGCATTATATATCTAGCTTTCAGACATCGTCACTGTCATCTTCTACGGTGGGGTCCCCAATACAACCATGGCTATTTATCGGCCTTGGCAACC
3A	259	A3_308	20114_79	177.6	97	93(T/C),259(T/C)	GTTTTTAGCCCATCTTGTTCTTGCATGTGTGATAAGTTTTAGCTGTGCTAGGCCTGTTATTCGTGTTTGTCAATGTGTTTCCGTCCAGTAGTTAATTGTATTGTGTTTTTAACAACAAATTGATCTTCCTTAATTCATGAGGGAAATGCTTCGGAAGAACCTCACTCTGTTCATTTCTCGGCATTATATATCTAGCTTTCAGACATCGTCACTGTCATCTTCTACGGTGGGGTCCCCAATACAACCATGGCTATTTATTGGCCTTGGCAACC
3A	260	A3_222	17769_77	178	98	18(T/C),72(C/T),94(A/G),118(T/A),125(T/C)	GAGATCATCGACGAGCGTAAGGCCGTCCGCGATGAGAAAATTAGGAACGGCGCCTCCGCCGAGGACGTCGACGAGAACCTCGTCGACGTGCTCATCGGCTTGCAGGAGAAGGGCGGGTTCGGGTTTGAACTTGAACTCACCAACAGCATCATCAAGGCCATCATACTGGTCAGTAGTAACTAATTAATCTCTCCATGTCACTTAGATTATTACTTGTCAGTAATAATTATAACTAAACTAATAATAATGCGTTCATCATCAGGACATGTTCG
3A	261	A3_309	11508_77	178	98	76(GA/G),81(A/G),86(T/C),94(A/T),117(G/A),153(G/T),158(C/A),162(A/AT),184(A/G),204(T/C),224(TAAC/T),236(C/T),245(C/T),254(C/T),256(G/A),2(A/G),128(C/T),132(A/T),138(G/T)	GAATAACACGAGGACGGATCCCTTGTGTCTTTCCAAGGAAGCCAGTTCTTGAATTGCTGGTTTATTTCAGATAAAGAAAAAAAATTCAAGAAAATTGGCACATTAGATTTAGAGGGGGAAAACCTTTCTAAAGAAAAGAGGATTTCAAACATGATAACGGAAAAAAAAACAAATCACAAAACCAGTTACTAATTAAAAGCCCATGTAATAGCCTTGAACTTTGTAACAACAAATCCGAGGGATGCTGACACTGCCGTGAGGATATCATAGAA
3A	262	A3_254	23638_84	178.5	99	62(A/AT)	TGTATCTCAAATGCGCTTCAATCCCATCGATTGTTTCTAAATTCGTTGCCGTGGACCCTTGATTTTAGAGCATTGCGTGCGCCGCATCTCCAAGTGCGTGAATGGAAGTGCGAAAGTTTTAGGTGTAGATGTTCCATTAATGCTCATGGAGATTTTCTTGGGACTGATTGTTGTTTGGCTTGGTGAATCAGGGTATGGACCTGTCAGATTGCCAATCTAGCAGTGAAGATGATGGCTCCGACATTCACTCAGATGAATCTTCAGGCATGTAC
3A	263	A3_248	2950_85	179.8	100	23(T/C),125(G/A),144(C/T),155(A/G),189(G/A),220(G/A),6(T/C),272(A/C)	CGTTTTGGGCTACCTGGCCTCTTGCCGCAACCAACTGATGATCACTTTGATAGCTGGTGGAGCCGATCTGCTACCTCAGTGGGGGGAGAAACACAGCAGGGGTTAAACACGTTGATCATCCTTGGGGCATCAGAGCTTTGATGCCGACTGGAGAAGAAATTAGTAATTGGTGTAGGGCAGGAGCCAAGGCTCTGTCAGTGCTGACAGGATATGTTGGTCGTGTAGATGATCCTTAGATTTTAGGATCTTGTGGTCAGGTAGTTTTCTTGTCA
3A	264	A3_130	12997_86	180.5	100	12(G/A),47(T/G),62(C/T),93(C/CTT),137(C/A),174(C/T),253(TA/T),263(G/A)	TACACGGACTTGTTTGGAGAAGCGTAAACTTTGTGTAAAGCATCGCTTAGTCTTAGTTGTACTGGATATGCACACTGCCGACTGCGCGTTGTCTCTGATATTTTGGAGAGTTCTCGGCGCAATACGATTATCCACCCGAGCCCATGCATAAGCTTACTCATTTTATCACCTACCTACTAACTGAACAAAGAAATACCAACCTGGAAACAAAAGAAAGAAATGAACATGTGAAAGCTTTGCCTGAATTCACCGTAAATTCAGAGCAGATTTAA
3A	265	A3_141	5333_79	180.5	100	12(G/A),47(T/G),62(C/T),93(CTT/C),130(T/TTAGCCCCAGCAAATAAGGA),132(C/A),137(C/A),174(C/T),253(TA/T),263(G/A)	TACACGGACTTGTTTGGAGAAGCGTAAACTTTGTGTAAAGCATCGCTTAGTCTTAGTTGTACTGGATATGCACACTGCCGACTGCGCGTTGTCTTTCTGATATTTTGGAGAGTTCTCGGCGCAATACGATTCCACCCGAGCCCATGCATAAGCTTACTCATTTTATCACCTACCTACTAACTGAACAAAGAAATACCAACCTGGAAACAAAAGAAAGAAATGAACATGTGAAAGCTTTGCCTGAATTCACCGTAAATTCAGAGCAGATTTAA
3A	266	A3_255	23296_74	180.9	100	147(C/T),186(G/T),212(T/G),141(T/A)	ATACACAAAACCAGCCTATTCCTCTGGACGTATTTAAGATGTAGAAACCAAAATATCTTGAGGCAACTTGGCCTACACTATTTACTGTCAAGACATGCGCACATAGAGTTTGTTTTTCATGTCTGATCCACCAGATCCATTGCCTACAAAACACTCAATATGTCATCCGATCGTATGATAAAGAGGGTATACACATTCCAAAGGATTTACTTAGTTGTTAAAGAAGGTAGAATCAACCCTACCTTGCTGGGGTAATGAAGCATTTTTATTCT
3A	267	A3_223	31061_103	181.8	100	34(G/C),128(A/AGCTTAACCCGCACGT),171(G/GAT),104(A/G),131(C/T)	TGTTTTTTTTTTCGGTGCTTCTTTTCTGTCTGTGAAAAGCTTTGCATCTACTATGTCGCTGAGAGACATGCCATGGATTCGAATCCTCCAGTCTTGCAGATTGATCGGATGGCGACGAAATCCAGCAAGCCCATCCTCCCCTACGACGTCCAGATCGAGATCCTGGCACGGGTTCCATACAGGGATCTCTGCCGCGCTCAAGTGCGTGTCAAGATCGTGGCATGCTATGTGCTCCGACCCCGAACTCCGCAAGAGGTCGTTACAGACACTTG
3A	268	A3_77	21906_96	181.8	100	15(A/G),190(C/T),242(T/A)	AATGTAATGGTCAAATGTAACAATTTCTGAACAGATAAAACGAGAACACGTCAAATATAAAATATATTTAAGACTAACCTGGCCTAACAAAGTCAGACAAACCAAAGTCTATGACTTTCAAGGCAGAATTGAAGCAACACATCTATACATCCACAGAAAAAGCAAAGAGCATATTAAAAGAATAAAGGACGCATGTGCAATCCTCTCAATTTAGCTAATTAGCTTAGGGTACTATACTTTATATTAGCTGTGAATACCTCTGGTTTCAGATC
3A	269	A3_113	29011_82	182.1	100	263(G/T),265(T/G),268(T/G),271(G/C),249(A/T),251(C/T),253(A/T),258(C/A),272(A/C)	ATTTCCAGATCGTGGTTAGTGCACTTGCAGTACATGTGTCAGAGAATGCAAAAGGTATAGACTTATTGTCGACAAGATGCGACCATGTGTTGATTGATGCAGGACAGGCACACTAATCTTTACATGATAAATTCAAAGAAACACTCTTGCGACCGATTTAGCTATTACTCAAACATACATGTTAGCTTTCACATAGAGGTCTCTGTCCGTGAACCATATATAGGATCCAAAGAAAATTCCAAAGCTCAATCTAAAATCTGTTGATTCTACGA
3A	270	A3_258	10155_81	182.5	100	191(A/C),254(GT/G),257(T/C),264(A/G),269(T/C)	TTCGCCGTGACGTCCGTCGGTTGCATCACGCACATCGCCCAACGCTCCCCGCCAAAGAAGATCAGTCGAAGCTCTGCCTCTATGATGGCCTCTTCGAAGGAAGGCGTCATCTTCCCGCGCACATGACTCACCGTCCGATCGTTGGATGTCTACTACCTGGCGGGGTAGACGAGCCCGTCGGTGCCTTCACAAAATCAAGACGCATGCGTTGGCGTTAGACCAAAAGTTGAGACCACATCTACTATATGAGAGCGTTTTTAAAGAAATCTTGC
3A	271	A3_288	56519_58	185.2	101	49(C/A),72(C/T),90(T/C),173(A/C),187(A/G),210(C/G),257(G/T),262(C/A),6(T/C),253(A/T),263(C/A)	GCCAATGTCGGAAGGGAGAAAGAATTTCACACAGCATTGCAAAATCTGCGGGGAGAGAGTGCTGACATATCCGAGGAGGCAATCGAGATTAAGGTTGCTTTATGTTTTTGATAAGATTGTATTGATTGGAATTCAGGAATACATTGAATCACTCCGTAGCTTCCCAAAGGCCAGGCTACAAGACTTATTTCTGAGCAAAAACATATATGCAGTCATTGTAAGGAATCACTTCTTCAACTACATCGATTAAAAATATGCCTACCTTTTGTCCA
3A	272	A3_106	30481_91	185.5	102	246(TA/T),248(AAAC/A),251(C/T)	GTCTGGCACTATTGCATTTCACCTAAAATTTTAACTTCTTTATCCTTTGGAAATAAAAAAATGCAGATGTTTCTTAAAATATCTTTATTAGATGCATAATTTCATAGTAATAAATAGAAAAGTTTTTCATAGTACCTGAGACCAAAGGAAGAACACTAGAGGAGATCCAGGACTCCCTAAACTCCAGAAGATAAAGGATGCAATACTAACTGGAGAGGAGAATTCCGAGATGGAAAGGAATATGATAAAACGTTCCTCATTCTGCCACAAGT
3A	273	A3_119	3390_76	185.5	102	247(T/TA),250(A/AG)	GTCTGGCACTATTGCATTTCACCTAAAATTTTAACTTCTTTATCCTTTGGAAATAAAAAAATGCAGATGTTTCTTAAAATATCTTTATTAGATGCATAATTTCATAGTAATAAATAGAAAAGTTTTTCATTAGTACCTGAGACCAAAGGAAGAACACTAGAGGAGATCCAGGACTCCCTAAACTCCAGAAGATAAAGGATGCAATACTAACTGGAGAGGAGAATTCCGAGATGGAAAGGAATATGATAAATGTTCCTCATTCTGCCACAAGT
3A	274	A3_306	32792_78	187.9	102	12(G/C),93(C/T),234(T/A)	TGTAACCAACGGTACCAAAGATGATCACAGTATACTTAACTCTGTCGGTGATATAAAAGTTATTACACTCCAGCGTGATTCACCAACTGTATCCAAGGAAATGACAGATACTTGGAGTAACAAAAGCAATACAGTACGGGAATGAAAAATATACCATTGAATTGTGGAGGCCTATCGCTTCAAATATGTCATACTCAAGATTTGCTTTATTCTCACCAATGTCACAAATAATCTTTCGCACTTGCTACCACATCAGCTGTAGAAAATAAAAA
3A	275	A3_280	40158_85	187.9	102	12(C/G),93(T/C),234(T/A)	TGTAACCAACGCTACCAAAGATGATCACAGTATACTTAACTCTGTCGGTGATATAAAAGTTATTACACTCCAGCGTGATTCACCAACTGTATTCAAGGAAATGACAGATACTTGGAGTAACAAAAGCAATACAGTACGGGAATGAAAAATATACCATTGAATTGTGGAGGCCTATCGCTTCAAATATGTCATACTCAAGATTTGCTTTATTCTCACCAATGTCACAAATAATCTTTCGCACTTGCTACCACATCAGCTGTAGAAAATAAAAA
3A	276	A3_116	30332_103	188.7	102	180(T/C)	ATGGGACGAGAGAGCAGTATCTGTTCTCCCAGAATATATGAACAAGTTTTACACCAATCTTTTACGGAACTTTCAAGAGTTTGAGGATGATTTGGAACCAGATGAGAAGTACCGTGTGTCCTACGCAATGTTATTTGTACAAGTCGAATAAATGATGCCTTTTAATATGCAGTTCAAGTTTTCATCTAAGTACTACCTCGACGAGGCCAAATGGTCCAGCGAGAAGTACGCGCCAAGCTTCGACGAACACATGGAAGTATCGGCCATGTCAT
3A	277	A3_86	11583_109	189.1	102	82(G/A),243(T/TCCGGCTACGGATGAGC),245(A/G),249(A/C)	ACGGAGAGGATGAAAGTAGCAATGACCTTTCTTTGGGGCATGTTTTGGAAATAGGGATGCAATATCTTCGTTTTCTCTTGGGTTTAACTCTACCTCAAGAAACTACGAGATAAAATTAACTCAAAAATTAAATTGCTTTAAATAAGATCTCCATGTCGATAGTAAGATCAAAGTCTCATGCTTGACATGATTAACACTAACAGTTCGCCGTCGTTATACCAGTCATGTCAATCAACACGCGATAAAAAAAAAAAAAAAAAAAAAAAAAAAAA
3A	278	A3_66	29372_104	192.6	103	192(T/C)	ATGATATAAGCCACAATATAATAAGTTTCCGAGATGCACAGATTGTTTGCAGATAATAAGGAGGATGAATTATTGTTTTTCAAGGAAATCGTCTTTTTGGCAACAAAGTTCCCTTTTGACATTTATTTTTTATTGTTCTCCGCTGGGCATTATTTAGTGTCCACCTATCCTAGAAGAAGTATGAAATAGTTTATCACTTACAGTGCAACCCAATGGCTTTGGGCATCCTTCAAAAAACATCATAGTCTTCAGTATTTTTTTGGACATATTAC
3A	279	A3_108	41539_78	192.6	103	146(T/G),191(T/C),130(A/C)	AGGATACTCATCCACAAAAATATTATCAGAGATTCAGAGGAGACCAACTTGCCAACAAACTGGCAAATGGTAGCAGAGGCCAGGACCACGACATTGAGAGAGCAAAGGCCCAATGTACTATATATCTCGAGACAGGAGCTGTGTGTCTCCCTGTAGGTGGCCTGTTTGGGTTAAGAGTAAGAAATACTCTTCCGTGGGAGAAGCAGAGTAACGCGGAATTAACATAACGTTTTTGGATGTCTTAGTAATTTTAGGAGGTTTTAATGCGCTTA
3A	280	A3_72	24719_83	193.2	104	231(ACT/A),238(T/A),261(G/T),266(A/T),5(T/G),129(T/C),268(A/T)	GCGATCTCGGCCTCGGCATCAGAGGTAAGCCCCGTTTTAGTTGGGATCTTAGAGGGCCTAGGTCCGTTTTCTATTTCTGTTGGATATTTAGAACTGTGTGTTGGGAAAATTCTTAAATTTAATTCGATTGGGCTTCAGTTTAATCACGAAATCTGACGGCCTATGTCTCATTTATGAACAGCTAACCTGGAACTTCTATTCTGTATCTGTCAAATTTTGGCTGAGAAAATACTCTCTTTTGGTATCCAGCTGAAACCGAGGCACAAAAGACA
3A	281	A3_37	16406_87	193.2	104	31(A/G),58(T/G),269(G/T),271(A/T)	ATTCATATAACAAAGTTAATCACGTCTTTAACGGCAGGGAAGGGCCAAGTTCAGTGTTAAAGTGATTTATTTTTGTCACATCACCGTTATTCTTTCCACTCCTTGTGCAATATCATCAATGTGAATCACAGGCATGAACACATTTTTCGCATGGATCGACATACTACAACACACCAACATGGCATCATGTTGTGAACATTAAAAAATCAAACTTTTCGGTCGATCACCCATCCCTAAATTGCTCTGCGCACTTTGTCCTCACTCGTGCGTAC
3A	282	A3_51	28653_79	193.2	104	55(T/C),62(C/T),64(T/C),88(C/T),90(A/G),93(C/G),162(T/G),164(T/G),186(AT/A)	GTGGGACAGAACAGATTCCGAATGTAAGTTGCAACTCATCACTCATCATCAGCGTACCCAACGTGAAATTTCTGCGTCTGAGATGAACGAATCTCTCTTCCTGTTTCTGACAGTTATTGTTCTGGAAATAGGCCTCACATGCTGACTTTGAGTTGCTTGCGTGTTTGGAATCCTCCAATTCTCCTATTTTTTTTTTCACAATGTGGATGTGTAAATTCATTTTTGCTCCACATATTGTTGGTGTAGAAAAAGTTTTTAATTGCCTTTTTCTA
3A	283	A3_247	12030_87	193.9	104	150(T/A),166(T/C),176(T/G),189(T/A),201(T/C)	AAAAGACAGACACAAAGGCAGGGTCAATCGCCGCCAAAGGCAATACTAGCGAAACTGGCTGTGGACTTCTTTTACATGACTGAAAAGGAAGCATGCATATAGTTTGCTTGCTAATAAATCGAAGACCAGCAAGTGACTGGTCGCTAGGTTTCTAGAGTGAACGAATAGCTATGAGTTGTAACAAACAGTACAGAATATGATATCACTAATTAAACCGAGTGGAACTGAATGGAAAAAAAAAAAAAAAAAAAAAAAAAAAAAAAAAAAAAAAA
3A	284	A3_279	32141_81	193.9	104	114(A/C),116(T/C),121(T/A),21(G/A),81(A/C),84(A/C),127(T/A),131(T/G),135(C/T)	TGCAGAGCAATAAAAAAAAAGGCAAGTAGATAGAGAGAGAAGGCTGTTTCGTGTGTCTGAGGATCTCCTGATCTCTATCCACCACCGTCATCCGCCCGCCGCGCCCCCATTCCATTTCTCTCTCTCTCTCTTCTCCTCTCTCTTCCTTCTCTCTCTAGCGCGTAACATGGATTCGGGTAGAGCATGTTTGGCGTGCTAGTTCTCTGTTGGGTGTGGGTATCGTCTTCTCTCTTATCTGCCGATCAAAATCCGTCGTTTGTTTTGTTGATTTT
3A	285	A3_78	16075_87	193.9	104	190(T/G),198(T/C),225(A/G)	GTTCTATTTTCTTGTTTGTTGAGGGTGCTATAGGCTAATTTTTACTACCGTGTCATCGCACAAATGGTGTTTGCTCCCGACAGTAGCTTTAAATTTAGATGGAAGTGAAATTTGTCAAGATTCTTCTTCTTTTCAATGAAGTTGAAATCCTCAGCCTTTAAAGTTTGAAGTGCGGAGTGGTATTTCAGTTTGGGTTTTATTTGATAAATTAGAGACACGCATATAGCTAGGTCACTACTATTATTACATCAATCCCCGAAAGAATTCGCTTC
3A	286	A3_79	845_78	193.9	104	190(G/T),198(C/T),225(G/A)	GTTCTATTTTCTTGTTTGTTGAGGGTGCTATAGGCTAATTTTTACTACCGTGTCATCGCACAAATGGTGTTTGCTCCCGACAGTAGCTTTAAATTTAGATGGAAGTGAAATTTGTCAAGATTCTTCTTCTTTTCAATGAAGTTGAAATCCTCAGCCTTTAAAGTTTGAAGTGCGGAGTGGTATTTCAGTGTGGGTTTCATTTGATAAATTAGAGACACGCATATGGCTAGGTCACTACTATTATTACATCAATCCCCGAAAGAATTCGCTTC
3A	287	A3_103	21796_76	194.3	104	58(T/C),3(G/A)	GGGTTGGCAATAGACAAATATGATACCTATGGGTCACGTTCTAAAATGGATATACTTTGCTGAATTTTGTCGCTCTTTAGTGGGATCCATGAGTTTTACACAGGACCAGCGTATTTTGATTGGAAAATATATATTAGTTGAACATTGATTAGATAAATTGGGTTGGATCTATAGTATTATTGATTTTGATTTGTACGCCGTAGAAACATAAAAAGGGCTATGCAAATGGACTCAGCCATACAAACCGTCGGCGTCTGGGCCATATGATGCTA
3A	288	A3_98	25431_86	194.3	104	58(C/T),3(A/G)	GGATTGGCAATAGACAAATATGATACCTATGGGTCACGTTCTAAAATGGATATACTTCGCTGAATTTTGTCGCTCTTTAGTGGGATCCATGAGTTTTACACAGGACCAGCGTATTTTGATTGGAAAATATATATTAGTTGAACATTGATTAGATAAATTGGGTTGGATCTATAGTATTATTGATTTTGATTTGTACGCCGTAGAAACATAAAAAGGGCTATGCAAATGGACTCAGCCATACAAACCGTCGGCGTCTGGGCCATATGATGCTA
3A	289	A3_225	25044_69	196	105	15(A/G),58(C/T),172(G/A),248(C/T),250(A/G),267(A/G),270(C/T)	AAATACTGCATTTCAGAGCAGAGATAAAAATTCACTTTTAGTTTTGAAGACTTCTCCCTTGTGTACCACACACTTTTCAGCTGGGGCTGAAGTTAGAAATGTGTGAGTAAGAGCAAATCCAGTGGAGGGAGCAGGCTGGCCTGCATATTTTGGAGCCCAAATTTATCTTTCGACTCTAGTGGAAAAAATAGTCCAAGCCCCTATATTAGCTCCTGTTGGGCAGGGTTTGAAAAACCGACTTAACCAGCCAGCTCGGTTCGGTAAAAAACCGA
3A	290	A3_232	36507_82	197.9	106	86(C/A),88(G/T),90(G/T),99(A/G),150(GA/G),196(G/T),200(A/G),216(A/G),225(G/T),230(G/A),91(C/T)	GTCAGGGAGCAACCCATATTAGTAGAGATTGCATGCTGATTGCTGAGATGAACCTTTTCATTTCCATTTAGTATGGCACATTGAGCAGTGCCTTAAACACTAAAAGAAATTATGAGAGATTTGTTCTTTGTAAGTTGTAGCAACGTTAGGAAAAAAAAACAAGCCGTTACATTCATACCTTAGTGACATGCCGATGCTCAAATTGAATATAACTTAGCCTGCATGGGCCGTGATAAAAAAAAAAAAAAAAAAAAAAAAAAAAAAAAAAAAAA
3A	291	A3_102	8588_88	197.9	106	17(C/T),38(A/G),51(C/T),93(G/T),100(C/G),106(A/C),182(A/G),205(G/A),211(C/T),243(C/T),252(C/T),256(T/A),2(C/G)	ACTCAAATCACGTCGTCGATTTGCTCAGCTGAAGGACAAAATCACCACCGCCAGGTCTAGTTTCAGTGCCGCCAGGTTCTGTTTCACCGCCAGTTCGAGCTCAAGACCCGCCATGGCCATCTTCTCCGAATTAGAGAGGCTGTTGGATTTCATCACATTTTTGCTGGCCATTTTATTTTACATAATAGCTAAATCAGAATTTTGGCTATTCATTTTTGACTAGTTTGTTGGAGATGCTCTAACATACTATACTTTTTCAGTTTTTTTCCTTT
3A	292	A3_228	3667_90	200.7	106	41(C/CTG),60(C/T),72(A/C),100(T/C),108(T/C),200(C/T),254(T/G),266(C/CTG),52(A/C),138(A/T),140(A/T),150(A/T),269(T/G)	GTGGAGCAATCCAACACGGTCCCACTTGAGTAGGCTTCACCTTGCGTCTTGATCGGTTGCGCAACGCCTAGATCCTCCAGAAATCTGTTGATGAAACAATGCGTGGATATAGGACTCTGATAGCTGTTCTGTTTTCCACAACATCGACCATTCCTTTGCAACTGCGTTAGAATCCGATCGGCCAGCTTTGTTGTTGACACTAGCCGAGATGCACTCTTTTCCCAACACTAGCATCCGATAAGCTGATCTTACTTAGTATACACCCCTCTTCT
4A	1	A4_31	10743_81	0	1	176(C/T)	GATACTGCTCTTCATTCTTCAAGTGAGAAATTGCTTCGTAATGGATTTGTTCTGAAGGTAAGGCCTTTGATTCTTTTGTAGTGAAAATTTCCATCTAACTTTCTCCTTTTTGGATATCCTTGTATTCACATGGGTTAGTGGTTGAAAAGGTGAAAGGAGATGCTCAATGTGATGACCATGTTCTTTTGGACGCAGACCTATCTCCCCCCAACTTAGTGCTTGATGCTGTGAACGAAACATTAGAGACATCTGATTCTAGTGCCTTTGAGGCC
4A	2	A4_55	12534_88	0.3	1	55(T/TTG)	TGTTGGTCATTCTTTTCCGTCAGGCAGGCCTTTAAGCCTTTTGATTCAGCATCATCTGAACAGCTTCATGTTTGGACGCATGCCCTGTGATTCCAGGCATCCTGTATATTCATATGCCTTGTTACTGCCGTTGATAAGAGAGGCCACTCACAGTAGTACAAAAGAAAGGGAGTCGTAAGAAAGGATATAACGTTGTTACGGCTTTCAGTGAGGAGGGTACCACTGCACGTGGCGGTAACGTGCGGTGAGACGAGACGAAGCAGGTGGTGTGG
4A	3	A4_56	60376_86	0.7	1	83(G/C),96(A/C)	GAGAATTGAAGAGGAAGAACAGGAGCAGAAATATAATGGGTTCTTATCGTCCCAATTGGAATATGAACTCTCTCTGTGGGGGGGCCCTAACGGAGACCAAGCAAGTAGCAACTTATACAAGAATAATAAGCTTGGATCTTTTGGCCTCCATTTCGAGCTGGATTGCTAGGATACAACACAACAGTAAAGATCATGGGGACATCTCTATGTTCAACTTTATGTTCTGCTTGTCATTTGATACCCCAACAACGTATGAATAGGCACCCATTATT
4A	4	A4_174	30254_69	2.7	2	122(A/C),127(A/C),210(C/T),218(C/T),242(T/C),263(G/A)	TTTCGTCATTAGGCTTCCCATCGGTGCCGACATCTAATATATAAGCTCGTCCCGCGAAGGCAGAAATAATCGGCATCGTCAAGAAATCTAGTGAAAACCCCCATGTGCAACGTTCGCTTAGACTCGACGCGAACAAGGAAAAAAACGAACAAAGGCTGTACACGATGGAGCCCAAACAACGTATCTGGCAGAGTAGGTGATTGGTATATCAGTTTTTCAAGAGCGTGCATTGCACATTTCATATTAAGATAGAAGAAGAATCGTTACAAGAC
4A	5	A4_147	24127_98	7.3	3	97(C/CT),135(C/G)	GGTTGGATGTCCTGTCTAATGTGTTTGGTGATGACATCCTTCCAACTTTAATGCCATTGATTGAGGTATTTGTGCTCATTATAGTTTGATCTATAACTTTTTTTTTGTGAAACTATTACTCAACTGATCATATTCTTGAAGTTGTGAGTTTATGTTAGACACAAAGATCACTAAAGCTCTTGTTTCACACAGAAACATACAATGGTTACCACAACAACCTACTTGGAATTGATCCACTCGATCAATTCCTTTCTAAGCACCTATAGATGCCT
4A	6	A4_67	64019_90	7.3	3	54(G/GA),73(A/T),80(T/G),105(T/C),125(A/G),130(T/A),139(T/C),123(G/T),272(A/C)	ATGCATGTATCCAAACATTTCGTTTCAAGATGTTCTTTCACCGCATGTCCCAAGAGAAGAATTAACAACAGTACCAGTTTTTGTTTTTTCATAAACTTAAACTATTGTACATTGTCCTAACTGAAAGGATTTCAATCATATTAAGCTTTATCTCTAGTAGGATTCTATTCTATCTCTAATACATCTTTATCTATACGACTAGGTTGAACAGAATCATCGTGAGATCACAACTGTGTTGGTTATAATCTTCTAACACCCTCCCTTAATCTTAA
4A	7	A4_61	30302_86	7.5	3	21(G/A),254(A/T)	ACAGCACAAATCTTTCTTTTGCCGTGAAGGACAATAAACTGGAACGGAGGGGACAGCACCGCGTAACAAGAATACAGGATACAACAAGAAGAAGGAGAAGTCGAGAAGTGCATTGGTACATTGAGAGTTTTTGGATGGTTGCATCCGCACGAGCCTGACCCATGAGATGCAACTTGTGATTGATTGGATGCCTGCATATCGTCCAGACCCTAGTTCATCTGCGTCGTTCAGTCTAGCTACGGACAAACGTGGGAGGAATCCGTTTCCGCTCG
4A	*7		24364_75	7.5	3	71(A/G),105(A/T)	GACAAGGAGAGTGACTATCAGACATCCAAGGCAGATTTATTTATCAGTATAAGTAGAGTGTGATTATTCCAAAGTCCCTGAGAAGCTTATTATTTCTGTATGGTACTAGTAATAGTACACAATTAATGAGGAGATTTGTATATGTTGTTAATAGTACGAGTTACGGAGAAGCCGTGGAATGAAATAGGTGGTCTTACTCATGATTCATGAGGCCGCCGAGGCTATTAAGACGAACTATTGTTGGTAGAAAAAAAAAAAAAAAAAAAAAAAAA
4A	*7		15367_71	7.5	3	206(T/G),214(T/G),224(T/G),226(ATTTT/A),230(T/TGGGG),232(T/G),236(T/G),239(T/G),241(T/G),246(T/C),248(T/G),256(T/G),262(T/G)	TTATTGATTTTGAAGCTAAACAAATACACATATTTAGATATGTGAACATAAAATATATAATGAATTAATATTTGATATTAAGAAACTGCAAATGGGTTACCCATGTGAGCTCCTCAAATGCCTCCACTTTCCACTTCAACAGGGATCTCAACTAAATTTGCATCACAGCACCTATGTAACAGAGTATTACAACCACAAAGAAAAATGAGGGGGTGAGGGAGGGTAATTTTGTAGCTTATATTTGCTATCAAACAATACAACTACGAACAGAA
4A	*7		10318_59	7.5	3	18(A/C),20(C/T),78(T/C),85(A/C),165(A/G),171(A/G),198(A/C)	AAGCCAACATTACACCGACCCCGCCAGCCAACTGGGTACGATTTCACTCAACAGATTACACACAGAAACCATAAAACTTGCACGACCACCTGCCCAACATTGATATACTACTCGTATCATGTCAGAGAAAACTATTGGTCGCAAAAAAATAAAAACAAGAGCTCAAATGCACAATGAACAAATCTATGCAAGTAATCACCTATGTTACACGCCTCAATGTATGCACAAATCACGCCGTATCTTGCACAGATATGAAGGAAGAAGTCAGCATC
4A	8	A4_54	63134_91	7.7	3	71(G/A),105(T/A)	GACAAGGAGAGTGACTATCAGACATCCAAGGCAGATTTATTTATCAGTATAAGTAGAGTGTGATTATTCCGAAGTCCCTGAGAAGCTTATTATTTCTGTATGGTTCTAGTAATAGTACACAATTAATGAGGAGATTTGTATATGTTGTTAATAGTACGAGTTACGGAGAAGCCGTGGAATGAAATAGGTGGTCTTACTCATGATTCATGAGGCCGCCGAGGCTATTAAGACGAACTATTGTTGGTAGAAAAAAAAAAAAAAAAAAAAAAAAA
4A	9	A4_42	17332_81	8.1	3	264(T/G),129(T/A)	GCAATTGAATGTTACTATCATTCGCGAGGGAGAGGTGTATGCAAGGCTTAGTTAGCTTGGCAACACAACAGATGAAGTATCACTTGTTACACTAGTAGTGGGCTTGCCAAATATAAATGAAAAAAAAATCCCCAAAGCTATAAAAGAGGTTCCAGCAATCCACTTCACGGGCAAGCAATCTTCCTACCCGATTCAAGGAAGGGAACAAGAAGAAGTAGAAATTTGCAGACGGGAGTTGCTGAGAGTCGTACCCTTTTCTCGGCTGAGACGAC
4A	10	A4_43	65732_82	8.1	3	130(C/A),150(C/T),182(G/T)	GCAATTGAATGTTACTATCATTCGCGAGGGAGAGGTGTATGCAAGGCTTAGTTAGCTTGGCAACACAACAGATGAAGTATCACTTGTTACACTAGTAGTGGGCTTGCCAAATATAAATGAAAAAAAAAACCCCAAAGCTATAAAAGAGGCTCCAGCAATCCACTTCACGGGCAAGCAATCTGCCTACCCGATTCAAGGAAGGGAACAAGAAGAAGTAGAAATTTGCAGACGGGAGTTGCTGAGAGTCGTACCCTTTTCTCGGCTGAGACGAC
4A	11	A4_37	19725_105	9.4	4	56(T/A),264(T/G)	ATTCAAGAATCCGTGTTGTCAATGGCGATGAACTGGTCCACAAATTTAAAGGTAATGCCTTATTTACCTGCCTTATTTCCTCAAATAGTAAGAGCAGTAGTAATGTGTCATACACATCTAATTGCTGTTTGTGTGTGCCAGTGAAGACTCTCACGTCTATATGTGGAGACATGAGAACAGTTCCCACCCGAGCAGAAGCAGGAGCGCAGTTGATGTAACCAACTCATACGAACATTTCCACTGCCATGATGTGACTGTAGCTGTCACATGGC
4A	12	A4_155	24145_75	10.7	4	131(C/G),140(A/C),155(A/C),210(A/C)	TTCTAGGTCTTGTTCATAATTTGATTAAGACATGGCTTCCATTAATCTATCGTATATGTTCTGGTACTATTTATCTTCCATAATATGAATCACTCTGTAAATAACTAGCTATCATTTGTACTATAGCCATCAGTCAGGAAGACAGAGCAGTAATACATCAGAGTCAAAAGACTGAATGCTAATTGTAGGCCGTTATTTGACATTCGTCTACTGCAACGCTGGACTTATTGACGAAGCATTTCCTCAGTTGCCACCGCCTTGGCGATGCGCGG
4A	13	A4_143	65511_87	10.7	4	131(G/C),210(C/A),6(T/G),134(T/G),272(G/T)	TTCTATGTCTTGTTCATAATTTGATTAAGACATGGCTTCCATTAATCTATCGTATATGTTCTGGTACTATTTATCTTCCATAATATGAATCACTCTGTAAATAACTAGCTATCATTTGTACTATAGCCATGAGTCAGGAAGACAGAGCAGTAATACATCAGAGTCAAAAGACTGAATGCTAATTGTAGGCCGTTATTTGACATTCGTCTCCTGCAACGCTGGACTTATTGACGAAGCATTTCCTCAGTTGCCACCGCCTTGGCGATGCGCGG
4A	14	A4_145	61859_76	11.1	4	48(A/C),80(G/A),210(T/C),212(C/T),226(T/A)	GGTATATTTGTGTCAAAAGAATAAATTATACAACCACATTAGTGCATATTCTCTCCGTTCACTGTTCTAATCAGTAGTAGGCCGTGTAGCCAGGCAAGCAAGCCGTCATCGGTGACACGCACAGGCCAATTTAGCCCTCACCATTGCCACCATAACTTCCCGTGCCTCGTGGGCAGAAGGGACGCCGCGACGACGGCTCCAGAAGAGCGTGCTGTCGCAACCTCGTTGGTGATCTTGCGCGCGCGGGCCACGACCTCGGCCTCCATCCAAAG
4A	15	A4_167	8911_65	11.5	5	48(A/C),64(A/C),72(C/G),103(C/T),110(T/A),125(A/C),128(T/C),171(C/T),183(G/T),233(T/G),16(A/C),69(A/C),115(C/T),272(G/T)	ACGAAGAGGAGAGAGAGCGCGTATCATTGCCGTCTACGCCTAGCTATACGGCCTACGGCCCCCAGCCTACGCCACGCGCACAGGCACCACGCCACCACCTAGCTCAGTGTTCAGCGTTCAAACTAGGTGCCTGCTCGGCATTGCCATTCCTGAGGCCATGCTTGACCAAACTACTACTCCTAGCCTCGTAGGAGTAGCACCTAGAGTACGAGAACCACTGGCGGCCGCGGCCTTGCTTGACGCCGTTGCAGGTTCGCCGCTCTCGTCAGCGG
4A	16	A4_45	33493_82	12.7	6	39(G/C),164(A/AG),177(C/T),1(A/G)	ATATTGCTAAATGAAATAAGAGAGGAAGCCATCATCTAGGGGATGGCGGGAGCTAGAGGGCTAAGGCAACTGATGTAGGCTCAGATTATCTTGGTTGTTATTAGTTGGCCATCGGCGCGCATGTAATTTAATACTGGACATTTTTTTCTTCTCCTTAATACAAAACATATAGTTCTCCTACGTGTTCGATAAAAAAAAAGACTATGTATACACAGTTGTAACAGTATTGTCCACATATGTATACGGTGATGAGGAATTGGTGTTGGTGTGCG
4A	17	A4_87	10657_82	13.1	7	109(A/T),115(T/C),118(G/A),178(C/T),227(T/TA),249(T/C),260(C/T)	GATAGCTCTCAGCTACAGGAACATGATTTATATATATTCAGTGATAAGTTCTTGTCAGATTATTGGAAAATATTTTCAGGTCGAGAATATATGAGAATGTCAAGGCACACTTGCTCTGGATAGAATAAACGTGTTTGTTACACCATGTTGAAGAAACTGCCCTTGGATGCCTTCTTCCTTGACTGAGCTATCGTCTACTCATCAATTCTTTTGCCTTGTAATAAATTAAAAAAATGGTCATCAACTTCTAGTGTGGTAACTAAAAAAAAAAA
4A	18	A4_62	12941_85	15.1	8	76(C/T)	GCTCAGATGCGCTAACCAAGCTTAGATATCTCAACCTCAGTGGCAATGGGTTCGGAGGGAGTTACCTGCCACTTTCTAGTAAATTTACTTCACTTGAAGTCTTAGTTCTCAACGGCCTAAATAACATATCATCACTATTTGCACTTCCTTCTCTCAAGATTCTAGATCTCTCGTCTAATTCGTTCACAGGAAGTATTCCAATTAATTCAAAATCAGGACCAATCGCACTGGAGGTATTAGATCTCAGACTAAACTTTATCAGTGGAACTCTT
4A	19	A4_83	27607_79	15.5	8	107(T/A),135(C/G)	GTGAAATGTGGGATGGCAAGATGCAACTGATCTGATGGAGAGGCGTGATACCATTTTCAAGTCTCCAAAACCAAAAGGAAGCGTGATTCTACTACGTTGCCCAGGCTTGAACGTGCACAGATCAGTGAACATTGCAATGGCAAAACGTGGCCTAACTGATGATGTATCATAATTTACCTAGCGAGAAAGAATCCTCTAATCTCTAGGCTAGTAGGCTTCCAGTGCCGTGCATTCGAAGTCGACATGTGCCGTTCGCAAGGACCTACTACCTG
4A	20	A4_142	71077_86	15.5	8	97(T/A),108(G/T),135(G/C),140(G/T),264(T/G),267(T/G),271(T/G)	GTGAAATGTGGGATGGCAAGATGCAACTGATCTGATGGAGAGGCGTGATACCATTTTCAAGTCTCCAAAACCAAAAGGAAGCGTGATTCTACTACGTTGCCCAGGCTGGAACGTGCACAGATCAGTGAACATTGGAATGGCAAAACGTGGCCTAACTGATGATGTATCATAATTTACCTAGCGAGAAAGAATCCTCTAATCTCTAGGCTAGTAGGCTTCCAGTGCCGTGCATTCGAAGTCGACATGTGCCGTTCGCAAGGACCTACTACCTG
4A	21	A4_94	24089_98	15.9	9	9(T/C)	GGTCTTCTTCCAATGTGTCTTGTTGACAGAATAGGGAGGCACAACAATGACACAGTGCTGAAAACATGAAACCTTCACAGACAGTTCTTAATCTAATCTTCTCTTTTACTGTGAAACAAAATTCCTGTTGGGATGGTACCAGTCAACTTACCTCCATCAACCTTCTCCCTTCTCTACTCCTCATTGACAAAGGTACACCCCAAACACCTTCACCCTCACGCTCTAACAGATATCCTGACCTTAAGCGTGGGGATTGATGAGCACGAACTGCT
4A	22	A4_137	70705_85	16.3	9	87(A/AT),146(A/G),163(G/A),174(A/G),185(T/G),9(T/C),130(C/T),272(G/T)	TATTTAAGTACTACATCGTGTCAACAACACTTCTATTGAAGTAGATTATCTCAAACTTGCTTTAATTCAATATTTCATTAAGGTTTATTTTTTTCCAAACAAAAGAACTACCGTCAACCCACAGAACTTCTAAATGTATTTTTTAAGATTAATTTTTAAATTGTCTATTCATCATTCCCTCTAGTCAACTTTCAATACTGAAATCAGGTTGGCGGGAACGCCCATCGCTTCCCACGCAACATCCCCGCGCGACAGCCCACGACGTCTTCTCG
4A	23	A4_180	26972_71	17.9	10	27(G/A),33(C/T),89(C/T),104(C/G),165(T/C),192(G/A)	GGCTCCCTGTTGGACTTCAGATGATTGGATCTCCCTTCAGTGAGGTAACATGGTGTTATTGCTGATAATTTTATATTGGGGATAACTCCATATCTGTTCCAGACATGTACAGTCGTCTACTCAATTTTCTTCTATTAGATAATCCACTAACTGCTAAACTCTGCTAACTTTTCTAGGGGAATTTGCTAAGGGCAGGCCACATCTTTGAACAAACATTACAGAATTTCAGTTTCTTACCGCCATTTCAGTTTCTTACCTGCAAAAAAAAAAAA
4A	24	A4_148	54418_89	17.9	10	27(A/G),33(T/C),89(C/T),104(C/G),165(C/T),192(G/A)	GGCTCCCTGTTGGACTTCAGATGATTAGATCTTCCTTCAGTGAGGTAACATGGTGTTATTGCTGATAATTTTATATTGGGGATAACTCCATATCTGTTCCAGACATGTACAGTCGTCTACTCAATTTTCTTCTATTAGATAATCCACTAACTGCTAAACTCTGCCAACTTTTCTAGGGGAATTTGCTAAGGGCAGGCCACATCTTTGAACAAACATTACAGAATTTCAGTTTCTTACCGCCATTTCAGTTTCTTACCTGCAAAAAAAAAAAA
4A	25	A4_165	17329_69	19.1	10	53(C/T),131(G/T),139(G/A)	GGTTCTGACTGTGCTTGGACCTTGGAGAGACTGTTGAGATGAGGCAAGCGCGCGCGTCCAATTTGTGAGCACGGACCCATGTGATTGTACGTACCGCTTTCAGTTTTCGCGGATGCGATAGGAGAGAGAGGAACCGTCGTCAGTGAGTGATTGAGAGAGCAAGTGATTGACGCAACATGTCACTCACTGCGTTTGTCCAGACTCGCCGTCCTCAGAGATTCATGAGAACTTCAGGAACCACTTCCATAAAAAAAAAAAAAAAAAAAAAAAAA
4A	26	A4_144	57693_87	19.1	10	53(T/C),131(G/T),139(A/G)	GGTTCTGACTGTGCTTGGACCTTGGAGAGACTGTTGAGATGAGGCAAGCGCGTGCGTCCAATTTGTGAGCACGGACCCATGTGATTGTACGTACCGCTTTCAGTTTTCGCGGATGCGATAGGAGAGAGAGGAACCGTCATCAGTGAGTGATTGAGAGAGCAAGTGATTGACGCAACATGTCACTCACTGCGTTTGTCCAGACTCGCCGTCCTCAGAGATTCATGAGAACTTCAGGAACCACTTCCATAAAAAAAAAAAAAAAAAAAAAAAAA
4A	27	A4_193	8240_74	19.8	10	130(T/TCTATCGTACG),235(A/G),266(TC/T)	GCCGAACTGGAGCCATGCGAAGCAGTTCTTATCACGGAACAGTATCGGTGTTGAAGGTGGACGTGTTGGAGAAAACAGCATCTGTCCCGCGAAAAAGAAAAAATTGAGCTCAGAATACCATAGTACGCCTTGTACTTTTTTTTTTCGAAAGACCCCTATCGTACGTGTATACTCCGTAGTAGTAGTACGTGATTAGATCGGACGGGTCAGATGACATGCTACAGTGGTAGCGTAACGGCTCTCTAAGATCCGTACGAGGTAGCGCTCCCCGC
4A	28	A4_160	51142_83	20.6	11	124(G/C),186(A/AC),272(G/T)	TACTCGGCGCGCCAGATAAATATTCGGACGGATCGATTTTTGTTAAACAAATGCTTTTCTGACTGTTCACAGCGTCGTGACTTGGTCACTGTACTGTCTGTATATATACACATATATATACCCGTCTGGTCAGTGTCTGTCGAGATACACGAGACCAACCTAAAAGCTCATCAACGCATAACCCAACCGAAGCTTGCGCGGCATACTCACTCCATCGCGTGACGCCCGATCAGCTCACGAAATGGGCATGAACGCACGCAACGAACACGATG
4A	29	A4_89	9861_82	20.6	11	24(G/A),237(C/A),258(T/A)	AAGATTTAACAGCCTACTCAAAAGGGAGATTCACATTGAACCATTGATGCCCCATAGCCAATAACAACCTTCGATTAGAAAAGGCTCCCACCTCTGAGGAGGATTATAAGATAATCATGGTGGGAGTGGGCAAAAATGAAAAATACATACAGGAATTCCACCAATCTTAGTGGTGTAGTGGTCCGCCTTCTCTCGATAGTCCTCAGCCCATGGACCTGGCAGACCTAGATGCACCTCCTGGGCCATCCCCGATTCCCTGCCTCTCTACTCTT
4A	30	A4_161	26207_74	20.6	11	124(G/C),130(T/C),185(AC/A)	TACTCGGCGCGCCAGATAAATATTCGGACGGATCGATTTTTGTTAAACAAATGCTTTTCTGACTGTTCACAGCGTCGTGACTTGGTCACTGTACTGTCTGTATATATACACATATATATACCCGTCTGGTAGTGTCTGTCGAGATACACGAGACCAACCTAAAAGCTCATCAACGCATAACCCAACCCGAAGCTTGCGCGGCATACTCACTCCATCGCGTGACGCCCGATCAGCTCACGAAATGGGCATGAACGCACGCAACGAACACGATG
4A	31	A4_184	21539_75	21.3	12	64(TCTA/T)	GCGCTTAGTGCTCCATACTTGAAGCAGAACGGCCATCAAGTGCCCCACCACTTGAAGGTACAGTCTACTACTCTGCATGATGCTTCTTTCTTTCCTTTTTCCTTGTGATGTGGATCATGCATGGTACATTATGTGCATCGTCTCTGTCCGAGTATGCTGATCTTTGCATGCGTGTGTGCTTGTTTGATTTCAGAGCTCAAGTCCTGACAAGTCCAAGGACTTTCATGGCGAGATATCACTCAAGGGAAAAAAAAAAAAAAAAAAAAAAAAAA
4A	32	A4_166	25462_83	21.3	12	21(GA/G),29(AAG/A),73(A/G),83(C/T),108(T/A),142(G/T),244(G/C),254(G/C)	TATTCCTACTCAAGTCTCAAGAAAAAAAAAGAGAGGGAAACTCTGGGTGTGTTCGTTACCCCTCTAATTTTTAGATCAGTCCCATTAAATATTGAGCTACTAATTAATAGTACTGACAAAATTTAGTCTACACCTACTCACGTTGCTATTCAATGCATGTCTTCTTCTGCGCTAAATTTTCATTCCTCGATTACGTGAGGGGAAATGTACACGTCATTGCTAAGATGGTAATGACGTGTTTGCGACGTGCTTTGGGCTAGTGAAAAATTGAC
4A	33	A4_102	32852_93	21.7	13	199(G/A),272(G/T)	TAATTTGAATCCTGGAATCTATCTAAATTATGAACAAGAAAATAACACTTTTACTACAAGAAATATATAGTTGAGTACATGAAAGGGCGAAACAACAGTGCGAAAGAAAACTGTCAATCGCAGAAGGTTAATTTTGCCGTTATATTATCAAAAGAAAAAAAGAAGAAGCGCGCGTCTTCAAAGACTGCGAAATTCGTCGAAGGGACGATTTCAACGAAGCCCGCGTCTTGCAACAGGAACAAGAAAAATGTCATCAGACGATTATGTCGTTG
4A	*33		10836_99	21.7	13	102(T/C),115(A/C)	GAAGAACTGATCGAGCCAGCGGTCCGAGGAACTCTGAACGTGATGAGGTCGTGCGTTAAAGCTGGGACCGTGAAGCGCGTGATCCTGACATCGTCGGCGTCTGCGGTCTACAGGACGCCGCCACAAGGTGAGGCCATGTGCTAGACGAGGACTCCTGGTCCGACGTGGAGTTCCTCAGAGCCAACAAGCCACCCATGTGGGTGCGTGCGTAACCAAAGATGTTCGTCAGTCCAAGATCTGTCTCTCTGACTCTGCCTCGATCGTAGGGGTAC
4A	*33		4834_73	21.7	13	5(C/T),272(A/C)	ACTACAAGATGTGGCCGTGTTCCACGCAGAAAGAATTCGTGGCATTACATCATCCTACATTCGCTGTTGCCTGTAGGATCTCCACGAATTTCTCTTCTTCTTCTTCTTTTTCCTTGCGATGACCTTCACCCCACTGCCTACGAGTGAGCCGTGCCGTGGGCTGAATGGCTCATGATAAACTCCTATAGAGGCGAAAACAAGTGAGCGTCCGATGAAATCTTCATCCACGTGGCAGGAATCCAGGTGGGGTTCCCACAAGCCATTGTTTGCTA
4A	*33		3603_75	21.7	13	245(G/C),88(G/T)	GGCGACGGCCACGTGCTGGACGAGTCCTCTTGGGCCGACGTCGAGTGGCTCACCTCCGTGAAGCCTGGCCCCTGGGTAATGTACTAAGGTGCACGCACATCGTGTTCATTTCAGAACGGAAATGGCCTTGGCACAACCACTCACTGATGTGATCTGCATTGCAGGCGTACCCGATCTCGAAGGTGCTCTTGGAGAAGGAGGCGTGCAAGTTCGCGGAGGAGCACGGCATGAGCCTGGTCACCGTGTGCCCCGTGCTCACCGTGGGCGCGGCG
4A	34	A4_103	56364_92	21.7	13	88(T/G),245(C/G)	GGCGACGGCCACGTGCTGGACGAGTCCTCTTGGGCCGACGTCGAGTGGCTCACCTCCGTGAAGCCTGGCCCCTGGGTAATGTACTAATGTGCACGCACATCGTGTTCATTTCAGAACGGAAATGGCCTTGGCACAACCACTCACTGATGTGATCTGCATTGCAGGCGTACCCGATCTCGAAGGTGCTCTTGGAGAAGGAGGCGTGCAAGTTCGCGGAGGAGCACGGCATGAGCCTGGTCACCGTCTGCCCCGTGCTCACCGTGGGCGCGGCG
4A	35	A4_68	50204_71	21.7	13	167(C/T)	AACAAGGCTAAAAACAAATAACAAGTTCCTACTGCTATGCATCAGATTCAAAAGAAGCATTCAAGATACTACGTTAAGAATGTGGCTTATATCTCCACAGGATGCCACATTGCTGTCCAGCACCAAGCCTCAGCAAAACACTTGGGATTTAAATACTGTATCTGCCCATCCAAACTCAAAGCAGAAACTTCCAAGGCAAAACTTATTAATACCTCAAATACCATTGCAATTGCAACTCGTCAAGTATCCAGAAAACACACGGTTAATTAAGA
4A	36	A4_90	47257_85	25.2	14	16(G/T),102(A/G)	AGATGAAATGGGCAGGATGGTTAGAATCCAACACAAACTGAAGTAGGATGAAAACGCATTATGGTTCTGTTCTGTCCTGTTAAGGCAAACAACGAGAATACAAAGGAATTTTAAACTAATCAATCCAACTTACAGCAACACGTTTGAAAACAACGTAGTAATGCTTACTCCTGGCATACACACAAATTAAAGAAGGTGTGAGTGTGAGTTGATGACGCTTACTTGGGTCTCTGGTGACAATGGTGGCGGTGCCGCCAAAGTCGCATGTGCCC
4A	37	A4_97	27449_78	25.2	14	16(T/G),102(G/A)	AGATGAAATGGGCAGTATGGTTAGAATCCAACACAAACTGAAGTAGGATGAAAACGCATTATGGTTCTGTTCTGTCCTGTTAAGGCAAACAACGAGAATACGAAGGAATTTTAAACTAATCAATCCAACTTACAGCAACACGTTTGAAAACAACGTAGTAATGCTTACTCCTGGCATACACACAAATTAAAGAAGGTGTGAGTGTGAGTTGATGACGCTTACTTGGGTCTCTGGTGACAATGGTGGCGGTGCCGCCAAAGTCGCATGTGCCC
4A	*37		19700_85	25.2	14	57(C/T),248(C/G),252(G/GA),254(T/C),256(C/G),259(T/C),10(G/T)	ACCCATTAAGGAATTCCACATGTTGCAATGTTTCAAAAATTTGTCCAGACCTTGTGCGTGTTAAGCATGAATTTAAGTAACTACGTAAAAAATCAGGATAAAATTCGTTCTAGATGTTAAGAAACAAAATTTGTTCACCGTGGGAGTGGGATAGCGCCTATGTTTACATCAATGTTGTATGATGTTAGGTATCACCTTGATCATGTATTTCTGTGAAAATTTGTTTTGTATCTTACTCTTCATGATGCAGGGATACTCTTTTGTATTCAGCA
4A	38	A4_99	12830_83	25.2	14	42(C/T)	ATTTTCGTTGTGCTACTGTACACAGAAAAAACTGATGAAAACTAGAGGTAGGATCGTGGATTGCCCAGATAGAACTGATGGGAACTGTTAACCAAAGGCATGGCTTTATTCCATAAATCCTAGCCTAGCTTGTCCTTAAACACACAAAAGCTGAGTTTTATGCGTTGCCTCAATTTGAGGAAAGAGCTCACCAATAACTCGACTCGAAAAAAAAGAAGTAAAAATACTTCGGTGACAATTCCAACGGGAGAACAAACTTTTAATGAGAAATC
4A	39	A4_207	30837_83	28.8	15	98(A/T),150(AG/A),187(C/G),191(C/A),258(T/C),266(G/T),15(A/C),20(G/T),59(C/T),72(C/A),120(G/A),131(C/G),220(T/G),225(T/G),231(T/G),234(T/G),243(T/G),247(T/G),250(T/G),254(T/G),262(T/G),271(T/G)	TGGGTGCGCAACAAATACAGGATCTACAGCTACTGCAACGACGACAGGAGGTTCAACGCCACCGAGTTCCCCAAGGAGTGCTACCTGGATTAACCGAACGAGTTCATTCATGTCGTATCGTATCATATCACAGTTTTACAGTATGATTGAGGGGATCGATCGTTTGATGTTGAGCTTCGATCCGACCATGCTTGTTTCTGTACATCTGAAGGACACAGGTACAATTTTGATTCTTTATTAGATTGGTGATGCCTAGCTCCCTGCCGCGCGTC
4A	40	A4_206	9518_112	32.4	16	212(A/G)	ATTCCCCTCCACCACAACTCCAAGGTATAACATAATTAACAACCTACTGGGTGGTATAAAAGGCTTTGTTCACCAGTGGCACAAGGGCATTAATAAGTCACTATAGTTCATCAGACCTTTACATATCCCTCACTAACTTAATGGGTGGCCTTTAATGCTGTCATTTTCTTTTCTATTTGGGCGAAAAGAAACATCTCTGTAATGGGATGTCACTGATGCTCTTTGGTTATCTGTCAGGTTCCAATGATTGCAATAAGAAAAAAAAAAAAAAA
4A	41	A4_96	81_88	32.4	16	132(A/G),155(A/G),11(A/G)	AATCTTAAAAACGTGACATATGCAATTTTGTTACAACTAGGCAACGTGTATATGTTGACACATGTGTTCGTTGCAATTAGACAGTGTATCTTTTATTTTTTTTATCACCAGATAAAGTGTATCTTGACGTTAACATGTGACTTGATGAGGACCCAATGTTGCAACGTGAGAGATAAAAAAAAATATAGCATGGGTATATAGGAAACAATTGTGCGTGTCAAATTGTTGTGTTACTTATAGGAGAACTGGATTTGATGAGAACAAAAATAGGA
4A	*41		11591_101	32.4	16	101(A/T),106(A/G),109(C/G),235(C/T),245(C/T)	GGAGAAATGAAGCATTTTATATAAAGAAGTAATAATTTGTTGACGTGTTGTTAACTAGCGACACACTATTCCACATCTCACTATCGACACACTATTCAACACCTCATACGAAAAGATATTACCTCCAGGAGGCAAACTCCTCAAAACCCGAAAAAGCACAAACTGTGCAACATGACAAAACTTGGGCTTAGTATTCCATTCACGGATGTACTCAAGAAGCACGCGAAGGCCATCCTTTGGAAGACCAACAATGGCTTTTTCTACTGGGTCCT
4A	*41		15782_110	32.4	16	119(T/C)	TAGACAAGAACGCTCGTCTTATTAGATATCTGGCGGTATTAACTCTAATCAGGACACATGTCTCTATACTACTTCAGCATTTGAATTTTCCTCCCATAAGATAGATGTGTTATGTTTCTGCTTTGAGATAGTTTGTTTAAATGTAAATGTCTGGAAGTAAAGTCGCGAGTGACAAGGAACAGTAGAATCGAATAAAGATTTATATGCATACCTTATTATAACATAAGAGCCATTCAGCAATTCTTAAAGAATTAACAAAAAAAAAAAAAAAA
4A	42	A4_112	31495_108	32.4	16	4(A/G)	GGAATGCTGAAGCTAGTGTGCACTGGAAAAGATTTAGGATATCAGGTGCAGGTGTGTAAGCACCATTTGGATGTAGCAAACCATCATACTGTTGGATCTGTTGTTCCACCGACATGTTCTGTGAATATTCGTGATGGTTGATGATGTGATCTTGGATGGTACCAATGGAAGGATCCCAGCTTGCAGTTTCTCCTCGGGGGGGCTCTCGCTCCAAATCAATTCCTAGTTGATGCTGAAGATGACTGAGTCCTCCTGCATCTTGAGAGTAAAAG
4A	*42		12532_82	32.4	16	62(A/G),163(A/AT)	TGCTAGCTCTGAAATCTCGCAATGATCAGGAGCAAATTCAGCATTCCACGGGTACAGCACCAATTCTTATGCTAGTCCATTTAAAGCACTCGCAGTGCTAAATACGACTTCATAAACAAGTGGCAGTTGGAGTTGGAAATGGAACCACCAGATTTTGAGAGTACTTGCAAATTATTATAGCAACGAGTCGTTGCAAAGACCACATCACATGGAGCTATGGAAAGTTGGAAACGATAGGGCCTTTTGTTTAGCTCAATCGTTTGACCCGCCCG
4A	43	A4_208	14376_80	34.3	17	21(A/G),57(C/A),62(C/G),130(A/T),137(A/T),139(G/T),143(C/T)	TCCGCACCACAGCTGATTTCACTCTCGTTTCTCTAGATCCTGGCGCTGTGGCGGGGCGGACCGTGGAAGCCGATCAAGAGACACGAGCCCTTCCTGGTAAGCAACAGCTTGCCAAATCTTCCGTCGGCGACGCAAAATGCTTCCTTTTTTTTTTCTTCTTCCTCCTCCCCTGCCTGAATCAGGAGGTTTCCTTGATGAAAAGTCCGAACTTTACTTTGCCATGACCTTCCCTTCCGTTGTTTGCGGCGCACGCAGGTGGCGAAAAAAAAAAA
4A	44	A4_86	32201_82	34.3	17	16(A/G),73(GT/G)	GAATATATATAAATGATCATTACATCCTCATCAATATGGTACACAAAAAAGATAGTACTACAATCATATAGTGTTTTTTTTTCTTTTGTATTAAGTTATGTCAGACGAGAAAATCGAGCACTTATATTATGTCAAGGACTACTTTAAGCTTTACTAGAAACAGAGGGTGCTAAAGCGACAATTACCCCTCCGCTCCATTCCCATCACATCTCCGCAAGAATAAAAGCTCTTGTCGCCCGTCTCCCCCGCACTCCATCACTTCCCTTTCTCAA
4A	45	A4_197	38481_74	34.3	17	34(GC/G),82(A/G),90(C/T),117(A/G),127(A/G)	ATAGTAAATAAGAAGTATAGAACATTGAAAAGTGCCTTATTAAATTTTCTACATAAACAACAGAATGGCTTACATGCCATAAGTTGCTACTGTATAATTCAGGTCAAGTCTTACGCACACTACAGTACTAATACAGAACTCACAGGGCATATTTTTCATCATCTCAATTCTGCCGTAAGGCTTAATCTTTTCCTGCTAAAAAAAAAAAAAAAAAAAAAAAAAAAAAAAAAAAAAAAAAAAAAAAAAAAAAAAAAAAAAAAAAAAAAAAAAAA
4A	46	A4_201	44595_83	35.3	18	48(A/T),107(A/AT),109(A/AG),248(G/C),251(A/C),266(T/C),130(A/T)	AATATCATTCAAGTAAGGTAATGTCTTTTGAGCGCTGATGAAATGTCAAGTACTTATTTTTCTTTCAGAAAAACGAATTAGAAACATTACAACATTAGCTAGAGGGAAAGGGGGGAATTGAAAAATGAAACTCATCTATCAAAAACCTTATATTCTTCTGACAAACACACGCACACAAAACGTCTGACCCGAAAGGCAAAGACCAAAGACAGTTCCAAAAACATAAAAGAAGCGAGCGACCCATGATGAGACCACACACACTCCTTAATTTC
4A	47	A4_139	36756_83	36.8	19	12(A/C),155(GTA/G),31(A/G),129(T/G)	AGCACTTAATTATGCTAGGAAATGCTAAACACCAAAACTCCTGAGTGGAAATGGCAAGTCACAGAGCATCACCAGCCATGTCGAATCTAATGTAACGCGTCTAACGGATTTATGCGCCAAGTGCACTCTCATAGCATCACTGATAGAGCTAAAAGTATAGCGTTTAGATTGCGACACGTATTTAACAGAGTCCAGAAGACAAAGAAAAGATTGCTCCGAAAGCTGAACTGGTTGACTAACATCCGTGTGCATGCGCGCAAGGGTCTGGCGTG
4A	*47		17501_90	36.8	19	122(GTGATAACA/G),141(A/G),178(C/T),8(G/A)	ACGATCTGAACGCCATCAGTGCCCTACATTTTGGTTCGTCGGCCTCATAATTTGGGGCCTAATGAAAGCCTCTGCTCCTTTCTTTTCCTTGAAAAACAAAAGTGTCGAAGCTTACACTTTTGTGATAACATGATAACAAGAATGTGATGAAAATTGAAATAGCATCGTAAGATATTTCTTATATATAAGTGAATGCCAATTTTTTACCAGCTTATGCTTGTTGATGACGTTATTTAATATTATATCCAAGCAAGGGGCCTCAAGTTTGAGTT
4A	48	A4_175	14118_85	36.8	19	106(C/A),199(C/T)	TGGATTATCCACGATATTTTTGACAGTACCAGGGTACGAAGTACGAATAATAATACTGTTGATATGAATCGAACCATCACTTATGGATCGAGGCATCTGTGGTGTCAGGATATCGGATCAACAGGGACCACTGCAAGTGCAAGCCTGATCCATTCCTATCATCCTCGTCATCAAACATAAGGCACTTAACAGTAGTACCACAGTACATAACAATATCCACTTCTGTTTTCCTGTCCGATACTAAACAACCTGAACCGCGGGTCCGCACGCGC
4A	*48		16868_70	36.8	19	190(ACT/A),243(C/G)	TCTGCACATGATCCAGCCGCAATTCTCTTTGCAGTTTTCGCATAAAACTTGTGGCGCGTAACCGATTGATCTGATCCAAATATTCTCTTACTAGATCAACTTTTCCGCGTCGTCCGTTTGCGTCCGAAGCCCCTAGTGGCATACCGAGTGGCCCATAAAGAAGACGGGAATGAGATAAGTCCACTTGTGACTCTGTGCGCCATTTGCCTGGGTACATAACGCTGTCCTTCTTCCATGAGCGACCTCGATGAACTGGAAATATTCTTGGCGAC
4A	49	A4_108	16083_79	40.7	20	63(A/G),111(AT/A),220(C/A)	AACCAAATGTTACTTGATCAGCTCTTTGATCTGAAAAGTAAGGTAATAAAGACATAATTTCGATTTCTTCTGATAGTTTAGTAATTTTTATGCTTCATCTATTCATATTAATTTTTTAATGGGAAACTGAAACGATGTTTACAGGAGCAAGAGTTGCAGGATCTTAACAAAGACCTGAGGAAAAAGGTAACAGCACTGACCATATGATTAAAATGAATTCAAAAAAAAAAAAAAAAAAAAAAAAAAAAAAAAAAAAAAAAAAAAAAAAAAAA
4A	50	A4_187	16656_78	40.7	21	69(C/T),107(C/T),120(C/A)	TTCCATTCCATACATTTTGTGTTCACAAAGGTGAATGTGCGTCCGTCGATGTTAATGCCTACGTGTTTCCAAAAAAAAAAATTGTAGACTTTGTTAATAAAAGGCACGGTGTTTTTTTTCTCGACAATGCTTTCACCCTAGAAACAAAACATGAACTAATCGTTGGTTGGGCCGTAGCTTATGCTCTTTTTTTTATCTGAAAATGTGATATTTGTTTAAATAAAAAAAAAAAAAAAAAAAAAAAAAAAAAAAAAAAAAAAAAAAAAAAAAAA
4A	51	A4_183	14135_86	44.9	22	11(G/GGCAC),18(G/A),102(G/T),107(C/G),121(T/A),145(A/C)	GCATATGATTGGATCGAGCGCCTCCCCGCCTGTTTATTTCCTCTTTTGTAGTATACCAAGACAATTACGGAGTAGAGATATGTGTGTATACGATTTCTCCTGAGCTCTAGTTAGATTCCATTACAATTAGAAAGCTAACTGGAAAAACGTGTCAGTCAGTTGTACTTGTGTTGCAAGAATGCACGCATGTACGTACTGCTTATTATATATAGATCTCCATGCTTCCTGTGCTCTTTCAGCACTAAAAAAAAAAAAAAAAAAAAAAAAAAAAA
4A	52	A4_65	29434_90	44.9	22	99(A/G),211(T/TTG)	TTGACTACAGTTCTAGAGTTCCACTTGATAGACGTCCCTCTTTCAGGGATGATTATTCACCACGGGGATCAGGTTATTCAGACTTAGGCCCTCGTAGCACTCCCCGTTTTTCTGATAGGCGAGCATATACATACCATTTCTGGATCGAAGCGGTCATATGCAGATATGGTGAGTACTGAATATATCTGTTAAATGCCCTGAATTCATAGTTTGGTCCTCTTTATCAATGAATCAATCTAATCACACCCATGTTCTGTTAAGGATGATGTGCC
4A	53	A4_64	17794_79	44.9	22	9(GTC/G),112(A/T),114(T/C),117(T/A),119(T/A),121(T/A),124(A/G),127(C/A),130(AAGT/A),191(G/GAT),195(G/GAT),219(G/GAT),129(C/A),139(G/T),152(G/T)	AGGTTGCCGTCTTCTGGCTTGCGTATAGAAGACCTATGATTTGAATAGCTTGAAATTCGATTTAGATGTAATGCGGTGAAGGACCTCGGTTTTAACTGTATAGTAAATTCCAATATTGTGTGGAGGCCCAAGTGACAGGCTCCACGTTCATGGACCCAACCAAATATTATTAAGAATATATATATATATAGATAGATAGATAGATAGATAGATATATAGATATATATATGGGGGACTGAATTGAAAAAAAGACAAGAGCCTGTCGATCTTAT
4A	54	A4_159	1114_85	44.9	22	102(T/C),137(C/T),157(T/G),173(T/G),200(A/G),260(A/T),272(A/C)	GTAAACATTTATAAGGAAACATACAAACATAATATGAAAAATAGACAAACCTAAGTAAATAGTAGTAATTGTTATTTCCACACAGTGAAAAAATAATATGATCCAATTTGACTTTGGAGCAACAAGCCATGCCAAACTTTATTGGAGCTACTGAAGTCTGGCCACTCCTGGGTGGTGCGGAGAATTCTGGTGATGGAGTAGTTATTGGCATGATTGATACTGGCATTGACCCCAAGAATCCAAGCTTTGTTACGAGCCAACCAAAGCCAGCA
4A	55	A4_46	12691_97	44.9	22	9(A/T)	ACGTCACAAATGTAGGAAAGTTGTGGGTGATGTAAACAGCGAGTCGGAAGATCAAGACAGAGGCAACGGCGCCAGCGATGGGAATCTTCTCATCATGTCCGTTGAAGTTCTCTCCTGGCAGATAAATCAAGAGTGAAGAAGATTAAACTGCATGTGGAGGATGATGTAAACATTACCAGCAGAGACGTTGTCGACCGAAGAACAAGAGCAGTAAGTTGACAGCTTCTTCATGCCACCAACTGAAGTTGGTGATCCTCCAGTCATCACCATCA
4A	*55		28557_73	44.9	22	166(T/C),253(G/A)	AACCATGATATCCACGATGTATCTTCCCCCTCAGAACCACTCACATCTGATTCTTCACTGTCAGTTTCTGATTCTGCTAGAAATGAATCAGCAGTTCAGCACAAAAAAGTTACAATCAACGAATAAATACTGAATCTCCCTTCGAAAGAGCGAGAAAAAAAAACATCAAAAGATCATAAACCCAGTGAATTACATAATCAGAAAATAAGCATGGTGCTAGAGAGAGCTCACCGTCGGAGAGCTTGCTCTTGGGCATGGCGGTGGATCCACCG
4A	*55		34996_83	44.9	22	150(C/T),183(T/G),197(C/A),181(G/T),272(A/C)	GCCACTGCATCTCTGTCATCGGAAAACACTGCGGCTGGAACAAGGTGTCTCTCCCATGCCTCAAGGAGGCTCTGCACCAGTGCTCCTCCCATGGCCTAGCTATACCACTCTACCAAGGAGATCGTAGAAGGTAATGGATTTTTTTCAGACATGAATGAGAATAAATAAATATTGGGTGGTGGTCTCAAATGCCTCTCTCTCTATATATATCTTTCTCTCTCTCTGTCTCCACCAGAATATTCAAGCACAAGCAAAGTGTCAGCAAAATCCTA
4A	*55		20655_85	44.9	22	11(C/G),52(C/T),81(C/T),87(C/A),166(A/C)	TACAAGTCAGCACCTTTTAGACTTTTGGGCTAGGCCCATGTTTTTTATTTACAAGTTAGAAATACTTTGACAAGTCATAACAAGTCCCTCCTTTCTTTTGCTTTCTCTTTTATGTATAGTCTTTTGTTCAAAAGCTTGGCATCGCAACCTAGGCAGATAATCAAGACATCAGTCATCAACCACAAGGCTCTGTTTGACTTGCATCTACTAAACTATTACTACTTCATGAACGATCACATCAGAACGCACAAGTTTATGCGTTTTAATTTGGT
4A	*55		11444_93	44.9	22	109(A/G),115(C/T),187(T/TC)	GATTCAAGTCATATTCTGAGCTCTGGTTGTGCTCAAAAGAGTTAAAAATCAAGATTAGCTCGATGATGTCATGCTCTTCTTTTTTATATTATTGCAAATCTTGATTACACTACACTACTTATATATGTCAAATTTCACATACTACTGGATCATGAATTTGGAGTAGAAAAGGGATTGCTTATTCTTTCCATGAGAGTTATTGAGGCCTTATTAAGAGCTAATCTGGTGCTAGTTTTAAGCAACAGAATGGTATGATATCATTTTCGTTAGAC
4A	56	A4_179	26033_78	44.9	22	80(G/A),243(A/G)	ATCGCGCTGGGCGCCGCCGAGGGGTTGCTCTATCTCCATGAAGGCCTCGAACTTCAGGTAACCAAAATCATCGTGTTGTGTCTCTGCAATTGTACGCCATATTGGGCTCTGTTTAAGGTTGTTATTGGCTCAGATCATATACCGTGATTTCAAAGCGTCGAACGTGTTGTTGGACGGGGAGTTCCAGCCCAAGCTCTCAGACTTCGGATTAGCAAGGGAGGGACCATCAGAAGGCCAGACTCATGTGTCAACAGCAGTATGTGCAAATTTCA
4A	57	A4_27	32784_93	46.8	23	43(C/G),105(T/C),211(A/G),10(G/T)	ATAGATCATGTATCATTCCATGTATTTTCAGATCAAGTGACACCACAAACTCACTTTGAAGCAAATTGACATCATAATATTTTATCACTTTTGCTGAACTAAGATAACTAGAAGCAAATAGGAAAAACACGACATCCATATTACTGCTACTCTGTTTTTCTAAATGAGTATACTGCATATATCGACATAGTGTCAATAAGACGCTTCTTCATCTGGCCTACTAGTAAAAAAAAATTAATCTGCTCATGCTAAATTTCTCGTGGCAATGATCA
4A	58	A4_36	19015_91	46.8	23	54(T/A),79(C/G),189(A/C)	AATTATGTATGCATGTCTGGTCCTCTATAACAAAGTCTGCGGCGGTAGTAGCTTCGAACAGCGACAGTTTATATTAGACAGTGTTTAGTAACTAAATAATTCGCGTCAACTGGGCTGGAAGCAGGATCCTGTCGTACGACGGCAAGAAGCTCATTAGTTCCTTCTTCCCGTCCGCACAAGAAAAATGAAGAAAAGAAGTAACAGAGCATCGCAGTTACGTTATTCAGCGCCCGTGTACGGTGACACTGATGTTTGGATGGCTTTCTAGTGGA
4A	59	A4_136	5827_109	46.8	23	147(T/G)	GAACTTGTCAACTCCTCGACAGGCTTCTGTAGTTTCTGAAACTGACTGCTACGTCACCTTTGAAAGACTAGGGCTTGGTGCTAAAATATAGTGCTTGGCGTGCGGCTACTCATCTAATGTCAATCACCACTCAAGTTCAGCAAATATTCTGCTCATATAGTTTAAGTGCGGCGCATATCGTTTCAGAGTTCCGACCTGCACAATCCCAGAGAATTTTGGCCTCACATGCACATCTGAAAAAAAAAAAAAAAAAAAAAAAAAAAAAAAAAAAA
4A	60	A4_22	8788_94	46.9	23	31(G/C),66(T/C)	GAAATGAGGCACTTTCCTTGCAATAGTTGGGCCCTTTATAAGTCATTCATTCCCCAGCAACTAAGTTAATTAAGTTGTAACGGTAAGCTGAAAAAGTAACAAACTATAACTAGACTCAACAGGGAAACTAAATCATAGGAAAAGAACAAGCACTGAAAGCACATATAATCACAAAGGGCTGGATAATTCACTCATTAACCGTTCAACTCATATAATATGAAAACATGTAAAGGAAATTCTCACCGAAGCATTGCGAGGCATGGCAGAATGTC
4A	61	A4_29	14212_73	46.9	23	47(C/T)	GTTCACGATTCAGTGTCCAATGAGTTTGCAGGAACTATATTCAGTGCGAACTCTCGCGTTTTCTTGTGAGAATGACACCCCCTAGGCCCTACCACATCGACAACTCCAGGTTCGGACGATGGACCTCAGATGGTGAAATTGTGCTATAGCTGTACATACGCACGAGCTGACTTTCGTCTCTCATCGAAAAGGAAATTCAGAAACTACACAAGTTGATCCCTTGCGAAGCAAAGACTTCTTCACATTCAACGCGGCGACGCGTACGGCTATGT
4A	62	A4_33	26365_93	47.4	23	85(T/G),169(T/G),196(G/A),203(C/CT)	GATAGCATCAGGGTATCTGTCATAGATGGATGGAATGGTGAAGACAAACTTGTCGATGCTAAGATATTGAGTAAAAAACACCATTTTTAATATATTTGTAGATAGTAACACAATCTTATAAAAAATATTATTGAATGCTTTATATTAATACTATGAATAAAATTGCAGTTTTTTTTTCGCCCGTAGCAACGCACGGACACTCCCTAGTGATTACTGATTTACTGCTCATCCGTAGTGATTTACTGCTCATCCGTAGGTCATTCTCCGCTTTG
4A	63	A4_32	273_95	47.4	23	202(CA/C)	AAGACCAGTGGGTCACCGCCCGTTCTAGCTGGTTGGAAGTGAACAAGGTGGCCACATGCGAGAGATTGGCATCTGCTGAACAAGGGGTGCTCCACCGCGCCAAAAACAGTGGACGCATTTACCATAGTAGTACATCTTACACCTTTCTGGAATGAGATATCTCTCCTTTCAAAATGTGTTCCCCGTGCGATGCAAACGAATCAAAATTTGAATTATGTACTCTGAGCTTCGAGATGAAGAAAATAAAAGTACTAGAAGTTTTGTGAAGCATG
4A	*63		3297_92	47.4	23	72(CATCAATCATGGACAGAAATTTAGCAATAAAATTATTGTGTAATAATGTGATCATGCAA/C),78(T/C),142(AT/A),145(AT/A),128(C/T),141(AAT/A)	AGGCATGAGAAGGACATCACCTTGCTAACTAAGACGTGCCGCTCTTTAGACACGATGATCAAGCAACTTTTCATCAATCATGGACAGAAATTTAGCAATAAAATTATTGTGTAATAATGTGATCATGCAAATCACCTAAAAATAATAATAAGCACATCAAAATGTTCAACTCCAGTACTGCATGGCTCGATCCGAAGCTCTGAACACCGACACCGTGCGCGCCAACATCTGGTCAAACGAAGGACGCTTCCTCGCCGTTGGCGAAGAGCGCG
4A	64	A4_14	18774_92	47.8	24	78(A/C),223(A/G)	ATGCGTTGCTCCATAAGTCACGTCAAGGTTACCTACGTTACCTGCCTTCCGTTTTACAGTAGCTTCTACTCTACTTCACTTGTTCGCCTCTTTGTGTTTTGTTAGCCTAACCAACCGAGAATTTTTAGACCTGTGTAATTATCAACGCTTGTTCGCCAGAATTAACCAGAATCAGGAGCGTAGCTCGGGCTGGACCAATGGTTTAGTGGGCCGACCTTGCCCATAAGGCCTTGAAGGCTACAACCTCGGCCTGGCTCAAAAGAGCAAAAGGC
4A	*64		6221_88	47.8	24	200(T/C)	TATATGACTGTGAGCTATGGGCCACTACACCACATGCAGTGAAAGAAGAATCTAGCATGTAAATTTATAATTATTAATACCTTATAAGCCTGAAGCCCATGGAGACTACTCTCTGGAAGAGAGTCAGGGTATCAGGAAATAACTAGCACACTGACAACTCTTAGCAAGCCACAGAGATTCATTTTAAACAACTGAACATTAGATGCATTAGACAGAATGATGATAATTTAATAAGCAATTTTGGAGATATTGTTGTTCCCTAGCATGCAAAT
4A	*64		6765_84	47.8	24	201(A/AAG),219(C/A),239(A/G),148(T/G)	AATATGAAGCGGGCCTTGCTATTTCACTAGGCCCGTAACAAAACGACACGGGCCAAAATTTAGCACAAGTATGAAGCGGGCCTAGTGACAAGCCTGCACTATGAGAACTCTCCCTCAAGAGGCCCACAGAGTCCAGCTCCGAGCGAGTCTACCTTAGCTCGCACGCGACTAGTTGGTCAGGAACCTCGTCTCTCTAGAAGAAGAGAGAGGTTTGTGGTCTTCACATCCACCATCCAAAACAAATCTCCGAACAAGACCGACAGGAAGTATGA
4A	65	A4_150	31384_74	47.8	24	38(C/G),78(T/C),85(A/G),90(A/C)	TTAGGTAGCTCACGCTGATGTTCCCATGCATGCCATCCTGATGGCTTTCTGCCTATATAAGAGAGAGTTTAACCGTGTTGACTAACGAGAGCGCTATAAACAACTCGATCACGATCGACGTGACAGCGGCAAGCATGAAGAGCGCCAGCGTCGCGTTGCTCTTGCTCCTGCTGGCCGTAGCCATGGCCAGCAGGCCCTCGCTCGCGGCCGCCGAAAAAAAAAAAAAAAAAAAAAAAAAAAAAAAAAAAAAAAAAAAAAAAAAAAAAAAAAAA
4A	66	A4_168	28187_92	48	24	166(T/G),243(G/T)	AGCCCAGTAATGGAAGCTGATGTACTGCATGGGGTATCTCCAGAAAGGCTTTGGGATGTCTTGTGGAAGCCTGAAGTATCCAGAGACTAACATAAATATACCCTGTGTAAGAAGAAAATGTGAGGGGTTATATATACAATTTGGGGTTTAAAACAGGCTACTGACTCAATTATCACTTTTAGATATGGATGTGCACAGCCCTAAGAAACAATAGGACTATAGAGGAATGGAAAACCATATTGGAAGTGTGTGAAAATTCGCATACCTGAATT
4A	67	A4_138	3481_93	48.8	25	25(C/T),153(C/G),217(A/G)	ACTTTTGACACACGGTTCAATGTGCTAGATATCAATTTAATTATTGACTCAACTTATGTTTCCTTAGGAACAAGTTCTTGTAGGAAGCAATCATCTGAAGGAGGAACCGACAGGATGGTCACTGCCTTCAGGTTTCAGTTAAGGCGGAGTTTCAGACTTCAGTTAAGTTCTTCTAGGAAGCAATCATTCGAAGAGCTGTTTCGTTTTGCACTCGAAACGGAGATGTGACCGAAACCACTCTGCTGAAAAAAAAAAAAAAAAAAAAAAAAAAA
4A	68	A4_19	5278_97	48.8	25	73(A/AT),102(C/G)	GTTCAAAGCAAAGAGGGAGACGAAAAATTGCATACATTTTCCTCAAAACAAAAATTGCATACATCAGGTTGCATTTTTTATGCGTCCTGAGAAGCAAATTACTCATGCCTAAAAACCAGAAAACAAGACATAACCTTGAAGTTGTAAGTTAAAATCCCATTCCCTTAGTTTTGTATGTCCCCAAGTATTTATCTACAGCCCACATAAAAACTTGTTCCATGTCTTCGCCCAGACCACATGTTTCTGAAACTAGACTGACCAAGTAGTTATAG
4A	69	A4_28	17030_79	49.3	25	129(T/C)	TCAGGGACGGCACCCGACCAGTTTGCTCTTGGCAGTGCAGTGCGCGCCTGTGCTGAACTTGGGGATTTGAGTCTTGGGAAGCAGGTGCATGCGCAGGTTATGAAGTCAGAGAAGGGAAGTGACTTGATTGACGAGTTCCATTTTGGAAGCGTCTTTAGGGCATGCGGAATTATTGGTAGTTTGGAGCACGGGGAGCAGATTCACTGTTTATCTGTCAAGTATAAATTGGACCGCGATTCGTATGCAGGTTGCTCTCTAAGTGACATGTATGC
4A	70	A4_133	23204_97	49.3	25	35(A/G),131(T/A),155(T/A),229(A/G),236(A/G),255(G/A),272(G/T)	TTTCCTCAAGACAGTGCTAAGAGACATTTTTCTCATCAAGAAATGCTCGAAGAACTTTTCTTCTGTGATCAGGATAAAAGATTTATTTTAAAGTGGTGCTGATGACAATTTTCTTCTTATTAAGGTAATCTGGTTTTATGTGTATTATTATTTATGCTTAAGTGTTTATTTCTTTTGACTTTGTATGTCTATTTTATAAGACAAGTATATTTATTTACATAGCATGAGAGCCCTGACGTTGAGCTCGCCCTAGGGCCTTCCAAAATGTAGAG
4A	71	A4_146	17348_92	49.7	26	112(T/C),145(C/G),222(G/A)	GAAGAAAGTTTTCCAGGCACAGCAACACCTGCAACACCGACACTGCCTTAATAGTAGGTAACGCCTGGAATCTGGAATGATTAACACTAGAATGCTTTGAGAAATGACATTTAGTTACGGTAATCTGGAATTTTTAACACTGGTCTGTGTGTGCCATCTATAAGAAGAAAATGTTTGCTGACAAAATGCTTGCCTGATTCTGTTGTGCAGGAGTGATAGTCGCCTTTTTTATTCTCATTATTTTCTCCTTCTAAAAAAAAAAAAAAAAAAAA
4A	72	A4_44	30335_88	49.7	26	37(G/A),115(C/CGAATTACATATTA),123(T/C),125(T/A),128(TAGCGCTGACCTGTG/T),214(A/AT),120(C/T),126(A/T),130(G/A),272(G/T)	GCCTGGAGCTTCTGTTTCTAGAAGCGAATGCACTCGGCCCACGCACATCCCATAAAATTAAAATACAAACGCAACACAGCCAATTTGAAAACAATTCACTTCAGAAAAAGAAAACAATGCAATATATTAGCGCTGACCTGTGAAATCAACAAGTACGGCCGCGCCAACGGCTGGCTACATCAAAGTCAAAAGCTTCCGTATGCTCCGAGTCCTAACACTCTACACTACTACCACGACTCGCCTTGGATCCCTCGGATCCTTAACCGTCGCCG
4A	73	A4_151	10708_83	50.8	27	19(A/G),163(G/GGA),165(A/AC),179(A/G),164(C/G)	GTATGTCTCTTCTGGTTCATGAAAAAACAGAGAATTTCGTGTTTGAACGACTCAGGCTCCAAGTTGTTTTTATCGATTGTCCCAATGATCAAGCAAACACAAAAAGAAAACAAATGTCATCAACTTTAATGCTTGTTGTGCATCTCTTGTGCTTACATGCATGCAGATCACACATCCTACACACTATATAACAACGCGATACAAATTCGCGGGTTTCTTCCAGCACGATATGGCACTGTACTTCATCTCGAACTCGTCCAAGAAATCTTCCT
4A	74	A4_13	15287_94	50.8	27	81(A/G),83(C/T)	TGACTGTGTATATGGTAATAGCGTACTGTGTAGCAGTTCTCCAGAACAAGATAAGTCAAAACGGTGGATTGTTCTTGATAAACTGAAGAGACCGTTCCAGCTGTAGAGTTCTTTCGAATCGGGTTACATATGCATATGGGGGATGCAGGTGTGTGTTCGCTTTACGTGTCTAGCTCTCCACGTCCACTAATTTCCAATACAAGCTCCAAGCTCTTGCACTCGAACCTCCATCTCACGCTATATATACACACACACCAAAAAGTAGATTGGAA
4A	*74		28032_96	50.8	27	13(T/A),29(A/C)	GACGATTTTTTTTTAAATTTCCATTGTGATGTTCTCTTTGAATCTAGTTCTGGTATTACACGATGTTGCATGAGGAATGAAGCCGTCCATTTTACATGATTTATATTTGGTATGTGTTGGGTAATATATTCGAACACGTTACTTGAAATTCTACTGCCTTTCCGAGGCGCGGAATGAGTGATCTCATGAATTATTTCTACCACTGGGTACTCAGGAACCAAGAGCGGAGACACTAAATCTGGATTATTTTTACCACCAGGCCCACGATCTAG
4A	*74		14757_84	50.8	27	222(C/T)	GCTGAACCACACAGCACGCCCACCTTTCTGCCTGCCTGGGGTGAATAACAAAGGTAGCCCAAGATGACACACTGCAAAGATTTTCATAGCCCAGTAGCCGTGTTGCATGTGGCACTTGGCAACAACATCTAGCGCACAAACGAAAAGCTTTGAACTTGATATCGGCGGGGTCAAACAACGAGATTTAACACACACTACCGAGATCAAGCTTGGAAAAATCACAGACACGTTGATCGTTCATCGCCAAAAGAAAGAAAAAAAAAAAAAAAAAA
4A	*74		32282_96	50.8	27	141(T/C),158(A/G),236(T/G),239(T/G),242(T/G),249(T/G),253(T/G),256(T/G),258(T/G),264(T/G),270(T/G)	GTTCCAAAGTTAGATTAGATTCTCAAATACAAAGGTAACCAATAGCAGGTCATGTCCTGAATACAAGTGGCCAAAGGAAGTTAGCTATTGCATAAGTTTGTATTTGACTGACCTCGGTGATTTTGGCAGAAAAAAAGACTTTTTAAGACTGTTTTGCAACAAAAGTTTACACAAAGTGTGTTTCAATATTGCATCATTTTAAGAACAGAGGTTGTCAAGACAATAAACTTACCAATTCTCCTTGAAGGTCATTGCTGTCACAGTCCAAATCC
4A	*74		13805_109	50.8	27	105(T/G),108(T/C),197(T/C),200(A/T),202(C/T),206(T/C),209(G/T),118(T/C)	AGACTTCTACCAGAGCAAGCCTCTCTCCACATGGTAGGGAACTACAACAAGCAAATAAATTATACCAATACAGCTTATCTGTTGCTTTTTATCTCTCCTTTCATTTCTTCTTTCCCTTCCCCCAGTCCTCCCCTTTCTTTTGAAGGGTATGCTTATCTTCTCCGTTCAAGAGGTTACCGATAATTTTTTTTCTCTCTGGATCGGTTCAGGAAGAAATTCCCCTGTACGGGCTTCCAAAAAAAAAAAAAAAAAAAAAAAAAAAAAAAAAAAAA
4A	75	A4_18	3281_95	51.9	28	21(T/G),130(T/G)	AATGCGACCTGTCTTATTTTTTGATGCCATACGCTGAAAGAACATTGTATAGAATCCTTGTGATCCTCAGTTATTTTGGACTCGATATGTAGACTATATGGAAGATGATGTGCTTGTTTCTCAAACATTTTACCTCTGTTGATATTAACTTGTTGGTGCTCTGCAAGTCGGTACTATTCTTGATCTGAGAATCAATGGATCATCTTCCCCTGTTTCCCTTGCACTACAGCTATTTACTTCATTTTTAAGTCCAAATTCTCAATGCTTTTTTT
4A	*75		19496_92	51.9	28	3(A/C)	ACAACCCAAAATCAGATCAGCTAGAGAGCAAGTGAAGACAATATTTCCGAAAAATTAAAAAGAAAGCACAACTGTAGAGTAACTGGATGAGGAAGGAGAGCAAAGCATCAAGCATCAAACACAGCAATATTCAGCACAGACACAATGGCCCTCAAATTATTTAGAGCACGAGTCAAATTTCAGGATTGTCTTAGGAACTGTTAGGATCTGGTTCAATTTAACTACATCCATCATCCAAAGGATTTGGATCACATCTGACCTTCCAAACAGGT
4A	76	A4_17	15849_91	52.3	29	163(A/C)	TTGCCACTGTACGTACAAACTCTTCACGTACCCTCCAACTCTTATGAGTCCACGCATAGCTTCCAGCTCGTTCAACAATGATTGTTGGCGAAGAAACCTACAATTTGCACAAAACCAAAAATATTGCAGATGTAAAAACGAAATGAATGAGCTTCACGCTCTACAACATCAAAATGCACATGGAGACATAGCTAAATGTTTACAAAAACTAAAATGTAGTACCTTTGCTATTGCTATAACTAATAATTCACCCAATAATAGGTAAGATACCC
4A	77	A4_15	27510_97	52.7	30	256(T/C),268(C/T)	ACAGGAAGCGAATTGGAAATCAGCAGACTAATTAATGATCTTTGTCTTCAAGGCAGACAGACGTATGTATGTGCAAATGTTTATCTGAAAAGGTTCTTATGTCTGAATGTTAACATGTTTTCATTCCACAATAGGCGTTACATTGTCAAAGATGGTGCACCAGTACTGGTAATCAGGCTTTTGATGTGCTACTCATGTGTATTCTTCTTCATTTTCCCTTTATATTGCACCTCACCGATGAATATTCTAACCTTTTGATACATCAGGCTCCT
4A	78	A4_132	17208_82	54.2	31	78(A/T),112(A/G),19(A/T),29(C/T),38(C/T),98(T/C),106(T/C),111(C/G),115(A/G),122(T/C),126(T/C),176(A/G),5(A/T),97(T/C),123(T/C),168(T/C),179(A/G)	GGCGAAATGTAACTCAACAGAGAGGAACCGCCTTTCGCGTTGATAATGGAATTGCAACTGCGAGAGCAATTGGTATAATACAGTTTGATGCTTTGGTTCGTCGCTTGTTACACAATTGATTTTTCTGTAACTGGTGTTTCTACTTCCTAATATGTCAGGTGACCTGGTTTACAAGAATAACGTAAGTTTGGAAGCAAAAAAAAAAAAAAAAAAAAAAAAAAAAAAAAAAAAAAAAAAAAAAAAAAAAAAAAAAAAAAAAAAAAAAAAAAAAA
4A	79	A4_21	21238_93	56	31	26(T/A),75(G/C)	AGTGCAGAATCTTAACTAGAAAAAATTAAGTGACAGTGCATTCATTTAAGACCTAAAATTCAAAAGAAAAATACGACGACCATTAAGTGACAGGCTGTCTTGTGGCCCACTTGTGCAGTTCATTCTCATAGCCCATTAGCACCCTCACGAACCCTAGGTCTCTACTATATAAGCCGCTCGCGCCGCCCCGAGTTAACCCTTGAACCCCTGAGGCGCCTCCACCGCCACACACGCAACCCAGGTAAGCAAGGAGGAGAAGAGGTACAGCGGCG
4A	80	A4_20	852_95	56.6	31	227(AT/A)	GGTCGCACTGGTAGATGCATATCTTATATACACGTGTTAAATCACCATCGTCGTGCTGTGGTTTCTTCCTGATCTTGCACTAAGTCAGAAAGGATTAATTGTAAAAATCATTCCATAGTTGCAAATCCTCCACCGTTTTAATTTATTCAACATATTTTTATTTATTTATAGTGGTCAATGTTATTTTTGTTAAACATACAAAATTTTGAAAGCATAATTTTTATACATTTTTTTATAGAGAATACGTAATAAAAATGTCAATCAATTAAGGT
4A	81	A4_26	6361_95	57.4	32	92(G/GT),201(C/A),130(T/A)	TATGCCATTGTGATGCTTGTAAAAATTCGATTTTTGCCAATGGCAATTCCCTGTAAAGCAGGTGGTACCCATTTTGCTCGTCAACAGCAGAGTTTTTTTTAAGGTGTCAACTACACGGATATGTGCGTCTCACTTCTCGTCCGTATCATAGTGTCGTTTGTCACAGGCTCTTTCCAACCAATTCACACCAAAGTGGGAAACTAAAAGTTCGCACCCACACGTTTTTTGTTCGTTCAGACGGCGAGAGAGTCGGAAACAATCTTTACGTGATC
4A	82	A4_30	6764_94	57.8	32	72(A/G),111(A/G),202(T/C),8(G/A)	TAGGCATGTCGCTTTTTTTACTTCAAATAGTACAAGTTGTCAAGTATGCTGGTTTACCATGCCATAGATTAATCAAGTTTGCAAAACAATATCTCTAATCCAGTGTCAGTACCTTTGTCGTGATGCCTGTGATACAGTACATAACTTTTGAAAATAGGTTGATTTACAATTTTCAAGATTTGAAAAGTTGACAGCTATATGTGAAGTGTGTGATCATTTTGTACAAAATTTTGAGAAGCTATACCCATTCAAGAGTTGCAAAATGATTAATT
4A	83	A4_164	33545_87	58.6	33	106(A/C),124(G/A),164(A/G),185(C/T),223(T/G),229(T/G),234(T/G),238(T/G),240(T/G),246(T/G),250(T/G),271(T/G),32(A/G),39(C/G),56(T/C),61(T/C),75(A/G),96(A/C),114(A/C),117(T/A),121(A/C),123(A/C),128(A/G),2(T/C)	TTTCCAAGCATCCACACTCTGCGTACAAATCAACCACTCAAGTCCCCACATGCCATTCAATACCCTTGCGCTCTATATACTCAGGTACCACCTCCACCACCCCAGAGCGCCCAATCTCGCACAGGCTAAGCATCCAAGAGACAATGTCCCTCACTGAAGACCTATCGCGAGATCCAGTTTCTCGCATTTCACGTACATATACCAGCGCGGCATTCCTGACGATGAGGCTTAGCTCCCTCTGCCGCTTGCTGGACCACCCGTACACCGAACTG
4A	84	A4_25	11521_95	58.6	33	36(T/G),100(G/C),207(T/G),210(G/C),269(C/A),7(A/G),131(C/A)	TTGTACATGATGAACTATGGTGAATGGGAAGCAATTTCATAATTATTGAATTAATATTCCACAGGCATTGCTATTAGCTAGCGAAAGACATTTTGGAAAGCCATAGTCGAAGTACTTGTAAAATATTTTTCTTGGAATGGAACAATTCTGGCCCATGGTTTGTAGCGGGCCTGGATGGAGTGAGATGTATGGAACCACTCAATCCATACGTGGAAACAGCCCAGTTCGGGAACCAGGCCCAAGCAACCGAACAAGCCCTTAGCAGGATCATT
4A	85	A4_16	24224_93	59.3	33	35(A/G),100(T/C),234(A/G),251(A/G),2(G/A)	TGAAACAAAAGGAGCCAAGTATATACATACTCTAAAGACCAATAAAACAAATTTATTCAAAAACAATAAATGAGTAAGCCTCCTTGGCTTAAAAGTAGGTTGTGAAGAAACCAAGATAGAATGATAATTCCTGGAAATAAACCATTTTTTACTATCTATGTTTTCCTTCTTATATAGTACAAGGGAACAATTGAACGATTCAGAAAACATGGAGAGTGAATGATTCTCACGGGAATCCCAAGACGGTAAGACTTCGTCCTCTCAGCGCCTAA
4A	86	A4_134	16319_89	59.7	34	15(G/A),49(A/G)	ATATTGTGAACGTGGTAAGGTGTTGTACAAATGCCACAGCATTAAGCAAGCGTCAACAACTATCAAAAGCTGAAATCGAAAGGAACAATGCAGTATACGGCAGAGAAGTACACCTTTCAACAGCCAACTGCATTCTAATTATTCATTATGTACTGAACAAAGTACTAATAATCGAAGAAAATAAAAGAGACAGAAATAACTATAGCGACCTATACACAATTGAACTGGAGCGCCTCTTTAATTTACGCACTCCAAAAAAAAAAAAAAAAAAA
4A	*86		3456_95	59.7	34	140(G/A),155(G/A),194(G/A),196(G/A)	GCAGGTCAGTGATAATAGTCCGTGGAAATGTGACGAGCCGTGCATAACTGAAATTCCATGACGTCCATCTGTTAAACTAACAGGTGCACAATGTAATCATGATTAATTTACAAAATCTATATAATTACTAATATTTGAGGTAGGGACGGAGCTAGGTGCTATTCATGGTGTCATATGACACCATTTGTTTGTGGTGATTCTAGTAGCTAAATAATATTTGTGGGTGTCTAATTCAGTAATTGACACCATTGCATCTAGTTCATGGATCCGCC
4A	87	A4_74	5246_83	60.9	35	75(C/T),106(GA/G),108(A/T),114(A/T),123(C/T),151(A/G),189(C/G),241(C/G)	ATGTCAAAATCTCCAGCTTGGGGCAAAAATGGAAGATGATGAGAACTTTTGTGATCCATCTATAATTTGTTCATCTTTCCTGCACATTCATAGAGAACTTTTTTAGAAAATGGAATGTCATTCATAGAAAAATGCTGGCACTGCTATTCCACACACACACAAAAAGAAAGAGTCAGATGATGTGCTATCATGATTCGCTTTCCAACAACAGCAATGCTGGCGCTGGTCGGTACAGTGTCTCTCTGCAACTATGGTTGAACAGACTGCTGAAG
4A	88	A4_162	12837_83	60.9	35	64(A/G),190(T/G),269(G/C)	TCAAAATTTACTAGGTAAAATTAAGAATTATCGATGTCTTTTGGACATTTACTATCAGATATTAATTCTGCCTTACATTGTTTTCAGCCCAGTCAAATTCCCATTGCTGTCAGGAAGTGATCCTGAAAGACTTGATAGTAACAACAATGCTTACAGTGATCAGAGGCGCACAGGAAGTTCCTGGGAGCATTCGACGCTAGTCCATGCCTTGTCCTGCGTGGTTTCCATGATGACGACTTGACTTGACGAGGTCCGCGTCGCCCCTTTCGTTT
4A	89	A4_173	2830_95	63.5	36	61(G/A),67(A/T),106(T/C),114(A/G),119(C/T),121(A/T)	TACCCTGAAAAGGTACCCTTTATTTAGTATTCCCTCCGTCTCATTAAAAATGTCGTTTTTGATTTTAAAAAAAATCATTTTTGACCATTCGTTTTATTTAAATATTAAAATAAAAATACTATTATTAAAGTTAATGGGACAGAGGAAGTATAAGAAAAAATACCCTTTATTTTAGTTTCAGCTAACACGGTTCCTTTTTTCTTCATTCTGGTTCACAAAAGCATTGATGAACTGGTCTTGCGTTGAGTTGACCAGGTGTTCGCGGAGATCTT
4A	90	A4_69	22598_80	64	37	20(G/A)	AAGCACCTTGCTCAAAGACGGCATGGTCCTGACCTACATTACCTGCAAAATAATGAAGAACACAAAACTGGCTCAGCAGAACATTGAGCGCAGAAAAATTGTTCACATAGACCACAAAAGGTTCATAGAGTCTACTGAAAGCACTTCACTCAGCAACTAATCATTATTCAGAAAAAATAAGAAGTTTTTGAAAGTGTCAATTGTTTGTATGAAGGAAAAATATAATCCACACAAGGGAAGTATGATATGCATTCCTACCTCCAGGCATGACA
4A	91	A4_72	30120_87	64	37	20(A/G),220(G/A)	AAGCACCTTGCTCAAAGACAGCATGGTCCTGACCTACATTACCTGCAAAATAATGAAGAACACAAAACTGGCTCAGCAGAACATTGAGCGCAGAAAAATTGTTCACATAGACCACAAAAGGTTCATAGAGTCTACTGAAAGCACTTCACTCAGCAACTAATCATTATTCAGAAAAAATAAGAAGTTTTTGAAAGTGTCAATTGTTTGTATGAAGGAAAAGTATAATCCACACAAGGGAAGTATGATATGCATTCCTACCTCCAGGCATGACA
[truncated: 3,310 more rows]
